# Supplementary material for: Identification of Candidate Genes Related to Inflammatory Bowel Disease Using Minimum Redundancy Maximum Relevance, Incremental Feature Selection, and the Shortest-Path Approach
Source: Biomed Res Int. 2017 Feb 14;2017:5741948. doi: 10.1155/2017/5741948 (PMC5331171; doi:10.1155/2017/5741948)
Supplement: Supplementary file 1 — The Supplementary Material consists of seven files. In detail, Supplementary Material I lists the MaxRel feature list and mRMR feature list obtained by mRMR method; Supplementary Material II lists the total prediction accuracy and accuracies for three classes obtained by the IFS method; Supplementary Material III lists 107 shortest path genes and their betweenness and permutation FDRs; Supplementary Material IV lists 57 candidate genes and their maximum interaction scores; Supplementary Material V lists the analysis results of DAVID on candidate genes; Supplementary Material VI lists 77 validated IBD-related genes reported in a paper; Supplementary Material VII lists the results yielded by DisGeNET. [file 5741948.f1.zip]

Archive with 7 entries (7 files):
- Supp-I.xlsx
- Supp-II.docx
- Supp-III.docx
- Supp-IV.docx
- Supp-V.xlsx
- Supp-VI.docx
- Supp-VII.xls
