# Supplementary material for: Identification of Candidate Genes Related to Inflammatory Bowel Disease Using Minimum Redundancy Maximum Relevance, Incremental Feature Selection, and the Shortest-Path Approach
Source: Biomed Res Int. 2017 Feb 14;2017:5741948. doi: 10.1155/2017/5741948 (PMC5331171; doi:10.1155/2017/5741948)
Supplement: Supplementary file 1 — The Supplementary Material consists of seven files. In detail, Supplementary Material I lists the MaxRel feature list and mRMR feature list obtained by mRMR method; Supplementary Material II lists the total prediction accuracy and accuracies for three classes obtained by the IFS method; Supplementary Material III lists 107 shortest path genes and their betweenness and permutation FDRs; Supplementary Material IV lists 57 candidate genes and their maximum interaction scores; Supplementary Material V lists the analysis results of DAVID on candidate genes; Supplementary Material VI lists 77 validated IBD-related genes reported in a paper; Supplementary Material VII lists the results yielded by DisGeNET. [file 5741948.f1.zip › Supp-I.xlsx]

## Sheet: Sheet1
Supplementary Material I. The MaxRel feature list and mRMR feature list obtained by mRMR method
1. MaxRel feature list
Rank	Feature/gene
1	ZNF207
2	SLTM
3	CD247
4	HMGB1
5	BLCAP
6	SLC22A4
7	CNOT8
8	TH1L
9	CCT2
10	RPF1
11	HSPA14
12	HIST1H2BK
13	OGT
14	AKAP8
15	HIST1H2AC
16	VPS24
17	SR140
18	SPARC
19	PF4
20	FTH1
21	MARK2
22	ANXA11
23	UBE2G1
24	GLA
25	EGR3
26	UBE2N
27	SYNE1
28	SIRPA
29	APH1B
30	HNRNPM
31	TFE3
32	USPL1
33	C5AR1
34	WDR48
35	SH2B3
36	ELF2
37	LEPROT
38	NRGN
39	ARPC5L
40	RAE1
41	FOLR1
42	2015-03-02
43	RAN
44	HIST2H2BE
45	MYCBP2
46	LY6G5C
47	UBE2I
48	PTCD3
49	PWP1
50	DDX47
51	CCNL2
52	DDX18
53	SRSF5
54	CLEC1B
55	DYNLRB1
56	BASP1
57	RAB11A
58	RBM19
59	RSRC2
60	HLTF
61	PUM1
62	ADCK3
63	RHOT2
64	DUT
65	SUZ12
66	CTTN
67	PRKAR2B
68	ILKAP
69	KDM2A
70	SNRNP70
71	SDPR
72	VILL
73	WIPF1
74	NUP85
75	SRSF10
76	EGR2
77	CD160
78	DUSP8
79	TUBA3D
80	HNRNPU
81	MLH3
82	MYLIP
83	GPX1
84	RFC1
85	SNAP23
86	NAMPT
87	MATK
88	MTRF1
89	TNFRSF1B
90	SNRNP35
91	LUC7L
92	HSPD1
93	MMD
94	WDR59
95	HMGXB4
96	DDX21
97	DDX39
98	RNF144A
99	MPHOSPH10
100	TXK
101	PCSK6
102	PARVB
103	HIST1H3H
104	MED1
105	RAB1B
106	TRIB1
107	PSMG2
108	GOLGA8B
109	GNG5
110	LAPTM4B
111	GNG11
112	NGLY1
113	IL8
114	NASP
115	DDX1
116	NGFRAP1
117	PRUNE
118	RASSF2
119	UTP18
120	H3F3B
121	PGRMC1
122	TBXA2R
123	TSFM
124	TMPO
125	GAB2
126	SAT1
127	ACAD8
128	FBXL6
129	MAFB
130	TRAPPC9
131	ENOSF1
132	ZNF84
133	MPL
134	NGDN
135	SUPT7L
136	AIMP1
137	NT5C2
138	RBBP5
139	CD93
140	PVRL2
141	GCFC1
142	DLG1
143	NUP214
144	NCK1
145	GZMB
146	KLRF1
147	ZNF185
148	PTPN12
149	ATP6V1G1
150	C10orf137
151	ATP6V0D1
152	USP9Y
153	MYST4
154	CELF1
155	CELF2
156	GABARAP
157	GPATCH2
158	PLAUR
159	ADD3
160	WDR1
161	TELO2
162	NR1D2
163	CORO1C
164	NPRL2
165	BUB3
166	HNRPDL
167	RBM39
168	TMEM140
169	ELAC2
170	KLRB1
171	C16orf58
172	IKZF5
173	NAT8B
174	RAP1A
175	DROSHA
176	FAM98A
177	REPS1
178	SUGP2
179	DLG5
180	LOC100506653
181	GTF2B
182	NARS
183	LSP1
184	RUFY1
185	TXLNG
186	CD7
187	MACF1
188	ADIPOR2
189	PSMD6
190	MSRA
191	DAP
192	SOS1
193	MEIS1
194	MRPL16
195	RNF114
196	AGAP1
197	ATM
198	COMMD3
199	PDLIM1
200	UVRAG
201	PLSCR1
202	CLK4
203	USP7
204	MYD88
205	TFB2M
206	C16orf68
207	SEC24C
208	GOLGA8H
209	SP140
210	EIF3B
211	TMF1
212	SEC61A1
213	HSP90AB1
214	RPS14
215	NFATC1
216	IL10
217	FBXO21
218	GATA3
219	KIAA1539
220	GNAZ
221	IMPA2
222	OFD1
223	TRIB2
224	PSMC6
225	C12orf47
226	CALM3
227	MRPS22
228	VAMP7
229	NONO
230	IP6K2
231	SMAP1
232	STX16
233	PDAP1
234	RTN2
235	CD4
236	MPHOSPH9
237	STK38
238	LLGL2
239	KIAA0020
240	GSTO1
241	INTS12
242	PABPN1
243	NCK2
244	DKC1
245	CTBS
246	C5orf45
247	FBXW7
248	SIGIRR
249	PSMD11
250	NOL11
251	TOR1AIP1
252	ANKMY2
253	SLC11A1
254	ITGB1
255	LAS1L
256	NXF1
257	POLI
258	POMGNT1
259	RASSF1
260	SLC16A1
261	SELT
262	EXOSC8
263	EIF4A2
264	DCUN1D4
265	KDM5D
266	CNN2
267	WBP2
268	MCM3AP
269	RBM6
270	TSN
271	ABCD3
272	ZBTB22
273	POLR2L
274	ARGLU1
275	PSMB4
276	EGR1
277	INPP5E
278	SDR39U1
279	SET
280	TREM1
281	HGD
282	ZYX
283	AGPAT3
284	HSBP1
285	ITGB2
286	TPM4
287	SCN1B
288	FSTL1
289	CCDC94
290	EIF4H
291	NPM1
292	UQCRH
293	NUP88
294	VAMP1
295	ACIN1
296	LSM1
297	NT5M
298	PRR5L
299	METAP1
300	PCNT
301	TOP3B
302	ACTN1
303	C7orf42
304	KLHL3
305	RNF11
306	ITGB3
307	LRPPRC
308	PTCRA
309	SLC25A36
310	ZNF551
311	WBP4
312	KLHDC2
313	ENDOD1
314	TCP1
315	CEP170
316	PCBP1
317	RABGGTB
318	KRI1
319	NPIP
320	FCAR
321	MAX
322	NME3
323	TBC1D10B
324	RNF19B
325	KLHL2
326	P2RX1
327	APOBEC3A
328	SRSF6
329	SMCR7L
330	ZC3H15
331	RCBTB1
332	EZH1
333	NSMCE4A
334	BSDC1
335	NSUN5P2
336	RGS10
337	PAN2
338	RAB7A
339	YWHAH
340	INPP5A
341	RAD21
342	STK24
343	RPL10A
344	SLC20A1
345	AES
346	VCL
347	GUCY1B3
348	NUCKS1
349	CAPRIN2
350	PLA2G12A
351	C9orf167
352	MINA
353	MTPAP
354	SEPHS1
355	IGL@
356	TIMM44
357	EFR3A
358	LEPR
359	PDLIM7
360	RPL23AP7
361	SPATA5L1
362	MLL
363	PRPF8
364	RRAGC
365	PRPF4B
366	PPCDC
367	TRIM22
368	CECR5
369	SIGLEC7
370	HN1
371	SEMA6B
372	TPM1
373	ZNF136
374	ACSL1
375	HIST1H2AG
376	PITPNB
377	WBSCR22
378	SAR1A
379	SOCS3
380	WIPI1
381	PLEKHM1
382	PSMC2
383	FTSJ1
384	AKR1C3
385	C7orf64
386	GNL2
387	GOSR1
388	SUPT4H1
389	PICALM
390	BMP6
391	GNB5
392	GTPBP8
393	PVALB
394	TNIK
395	C20orf43
396	HIGD1A
397	C5orf13
398	SPON2
399	ACTR5
400	MEAF6
401	NAPA
402	CHD9
403	KNTC1
404	F13A1
405	PPBP
406	THADA
407	PTGS1
408	BCL2A1
409	SRSF3
410	RBM41
411	CRBN
412	ATAD2
413	FAM38A
414	LTBP3
415	CDK7
416	NLRP1
417	ZMYND8
418	PREP
419	KDM1A
420	IQCB1
421	TRMT11
422	MEST
423	IFNAR2
424	FAM178A
425	C19orf6
426	SMS
427	PPIP5K1
428	SOCS5
429	SLC25A46
430	PIK3CB
431	CRYL1
432	NOP56
433	PKD1P1
434	PTEN
435	UGCG
436	C15orf39
437	AGL
438	MRPL39
439	PPP2R5A
440	EED
441	EZH2
442	PRKCH
443	CHUK
444	UBE2G2
445	RBM5
446	CCDC90B
447	TRA2B
448	DHX35
449	AIP
450	DFFB
451	ZAP70
452	CHCHD7
453	SLC22A14
454	KIR2DL3
455	ITGB5
456	P2RX7
457	PJA2
458	MCM7
459	EIF2B5
460	CALD1
461	SFRS18
462	RAB31
463	CCDC90A
464	FCER1G
465	WASF3
466	RBM42
467	EIF5
468	MAPRE1
469	TM7SF4
470	SREBF2
471	COLQ
472	C19orf60
473	MTO1
474	TXNIP
475	NECAP1
476	CCDC19
477	ATF3
478	2015-09-08
479	AATK
480	TGFA
481	CSE1L
482	CRYBA4
483	EBP
484	COX6C
485	RECQL
486	CTSA
487	DIO1
488	PAX1
489	MED17
490	ZMIZ1
491	E4F1
492	NMT1
493	EXOSC10
494	HSP90AA1
495	C21orf7
496	PTGDS
497	TMED2
498	FAN1
499	TMEM158
500	INPP4A
501	HNRNPK
502	ACAT2
503	GPSM3
504	SNN
505	DDX10
506	GALNT1
507	VAT1
508	ERCC3
509	CHMP1A
510	RPL14
511	STXBP2
512	DHX8
513	MED16
514	TRAM2
515	PLEKHA1
516	ABT1
517	RRP15
518	THOC5
519	ZC3H11A
520	RBM22
521	CDK2AP1
522	ABCA2
523	OPHN1
524	SNRNP27
525	FKBP11
526	MSH6
527	ANAPC5
528	ZNF14
529	PPP3CC
530	GLUL
531	TWF1
532	ATP6V1F
533	SGSM3
534	CHKB
535	HMHA1
536	YWHAE
537	RGL2
538	RBM47
539	ZFP36
540	MEPCE
541	RPL6
542	CA2
543	AP1G2
544	RNF125
545	SLC33A1
546	SMU1
547	BTG1
548	SLC38A1
549	AKAP13
550	SUMO3
551	PRLH
552	DDA1
553	DONSON
554	ZNF211
555	GARS
556	RIT1
557	CABP5
558	IQGAP2
559	UBE2B
560	COPS8
561	PION
562	PNO1
563	KRR1
564	APOBEC1
565	HELZ
566	GZMK
567	SLC31A2
568	CASP6
569	MED6
570	ITSN2
571	PTPRH
572	POLR1C
573	KPNA6
574	LRP10
575	LIMS1
576	RBBP6
577	DERL1
578	IL12A
579	ATP6V0A1
580	PDS5A
581	HP1BP3
582	MAP1LC3B
583	PPWD1
584	DHX30
585	CDC42SE1
586	SETD4
587	CHD1L
588	PHLDA2
589	EDC4
590	BMS1
591	HIST1H2BC
592	BID
593	SLC2A3
594	POP5
595	ANAPC13
596	PHC2
597	RPS6KB1
598	EFHC1
599	PARP8
600	ZFYVE26
601	PPPDE1
602	CDC37
603	NSUN5
604	EIF4G1
605	DCLRE1C
606	NMT2
607	THBD
608	C9orf16
609	TIMP2
610	SETD5
611	RC3H2
612	TRMT1
613	COL11A2
614	PADI2
615	DCP2
616	MDM4
617	NPTN
618	BUD31
619	PRSS23
620	TAF9B
621	PLCG1
622	FTL
623	VPS16
624	PYGL
625	POLE3
626	ILVBL
627	SLC2A1
628	RNF40
629	SGK1
630	GSTK1
631	GAS2L1
632	MAP2K4
633	SSBP1
634	ABCF1
635	USP36
636	PPP1R15A
637	RPL7A
638	ATR
639	SEC31B
640	CHSY1
641	GNLY
642	EBLN2
643	SNRPC
644	SLC30A1
645	PDGFC
646	KIF5B
647	C2CD3
648	LOC100129250
649	ACACB
650	ELK3
651	RPL13A
652	PRCP
653	EIF3A
654	S100A2
655	TMEM123
656	KLF3
657	NACA
658	S100A9
659	DKFZP586I1420
660	GNAQ
661	CDK10
662	ZNF529
663	TPD52L2
664	RUFY3
665	IL10RB
666	DHX15
667	RRAGD
668	HNRNPD
669	ENGASE
670	RETSAT
671	GP1BA
672	MAP3K12
673	FTH1P5
674	TMEM127
675	HBXIP
676	EHBP1L1
677	KCNQ2
678	PRPF38B
679	RPS7
680	RPL18
681	CDK5RAP3
682	TBC1D1
683	PAX8
684	FCF1
685	TRAF3IP3
686	CCNI
687	MAML1
688	ADAMTS12
689	DDX27
690	XPO1
691	LUC7L3
692	NUP107
693	PLXDC1
694	KIAA0922
695	FAM96B
696	ERBB2
697	BCKDHB
698	SMARCC2
699	CPD
700	CHD4
701	RPL22
702	TOLLIP
703	HSPA9
704	CANT1
705	GOLGA8A
706	ATXN7
707	RDH11
708	GRINA
709	TTF1
710	WWP2
711	PMS2L2
712	NKTR
713	GZMM
714	SPSB3
715	CD58
716	TTTY15
717	TRIM38
718	KIAA0664L3
719	NR2C1
720	GPR109B
721	C2
722	TUG1
723	NFATC2IP
724	H2BFS
725	RAP2B
726	UBE4A
727	HNRNPA1
728	MDC1
729	STK25
730	MDN1
731	ZFAND1
732	DDX3Y
733	SRP19
734	MSL2
735	HLA-DOA
736	ACAP1
737	ACAD10
738	KDM3B
739	SOD1
740	RAB14
741	RASGRP2
742	KIFAP3
743	KLF6
744	SAP18
745	PSMA3
746	WDR12
747	PARP2
748	IK
749	DENND1B
750	MBD2
751	ADAR
752	RNF208
753	GIGYF2
754	ZNF12
755	SLC25A14
756	HIST1H2BH
757	CTDSPL
758	TUBA4A
759	RPL26L1
760	BZRAP1
761	AP3B1
762	NOC3L
763	APRT
764	TROVE2
765	ALOX12
766	MAP3K1
767	COPB2
768	RPS28
769	ZNF706
770	AHNAK
771	RHOG
772	SLC26A4
773	FAM192A
774	CCR1
775	DCTN5
776	TAL1
777	GNL1
778	LONP2
779	MARS
780	ZBED5
781	CDC25B
782	DNAJB12
783	TBXAS1
784	MYO15B
785	ABCC3
786	SPAG9
787	PMS2P3
788	DBF4
789	HARS
790	IPP
791	IL11RA
792	TNFSF4
793	MORC4
794	BCLAF1
795	ANKRD49
796	SRSF2
797	RAB3IL1
798	ZNF37BP
799	CDK5RAP1
800	SF3B2
801	EIF3E
802	CD164
803	FAM63A
804	USP34
805	OSBPL3
806	ABO
807	C11orf61
808	ATP5B
809	LZTR1
810	PMPCB
811	MRFAP1L1
812	SAP30BP
813	HIST1H2BE
814	CDK19
815	SFN
816	TPR
817	HECW1
818	EHD3
819	CYB5R1
820	ATP2B4
821	RUNX1
822	KYNU
823	ACSBG1
824	RBM10
825	HMX1
826	RPL29
827	ACCN2
828	APP
829	PNP
830	ISOC1
831	DNASE1L1
832	SPINT2
833	ACTR8
834	RPL24
835	ZNF592
836	FUBP1
837	FKBP1A
838	UTP11L
839	MGEA5
840	DIDO1
841	CCNT2
842	TGDS
843	POMZP3
844	ZNF271
845	CRK
846	C20orf11
847	GGNBP2
848	EVI2B
849	IFFO1
850	DR1
851	ISLR
852	FHL3
853	WSB2
854	KLF7
855	METTL3
856	RAB6B
857	MDM1
858	TMEM111
859	DNAJB6
860	APOM
861	MSRB2
862	HMGN3
863	DHX38
864	DPH5
865	UBXN7
866	DLEU1
867	RFC4
868	TTC38
869	CALM1
870	ALOX12B
871	CDC123
872	MAP3K4
873	BBX
874	RPLP0
875	CLU
876	SLC12A6
877	ZNF195
878	RNF122
879	MIPEP
880	AUP1
881	ABLIM3
882	VIL1
883	C1D
884	CDC5L
885	KIAA0100
886	YTHDC2
887	NUMB
888	RPS19
889	STX10
890	ASAH1
891	SBNO1
892	ENTPD4
893	MTDH
894	AP3S2
895	AMFR
896	ANPEP
897	TRA2A
898	ANKRD10
899	PTAFR
900	PSMC3
901	SIPA1L1
902	ZNF629
903	CHD3
904	TLN1
905	WDR7
906	PSMA2
907	C14orf147
908	ROD1
909	BCKDK
910	DDX56
911	ITGAL
912	PFDN4
913	GK3P
914	PHLPP2
915	CACNA2D2
916	ICT1
917	RERE
918	FBXL15
919	CCNJL
920	DLX5
921	CLP1
922	DNM1L
923	EAPP
924	GLTSCR2
925	GRAP2
926	TDRKH
927	MAP3K8
928	MRPL4
929	IMP3
930	ARF4
931	HTATIP2
932	SRSF9
933	NOL8
934	KIAA0182
935	UTRN
936	ZBTB11
937	GBP2
938	HIST1H2BD
939	ZNF587
940	TPK1
941	RNF113A
942	ILF2
943	AURKC
944	KLRG1
945	LILRA2
946	MCM6
947	ANKZF1
948	FGFR2
949	GOLGA3
950	SRSF1
951	PRODH
952	SIRT7
953	H1F0
954	KIF3C
955	HNRNPH3
956	TIAL1
957	PPP2R5E
958	COL6A3
959	ZNF665
960	SUPV3L1
961	IKBKAP
962	SEC62
963	FASTK
964	PPPDE2
965	CYP1A1
966	CCNL1
967	NEK3
968	SMAD2
969	CD163
970	JRK
971	MYO5A
972	TUBB1
973	KIF2A
974	VPS13A
975	MTERFD1
976	EMR2
977	JAG2
978	LMF2
979	HRASLS
980	CD36
981	PPP1R2
982	PSKH1
983	COX10
984	SART3
985	FBL
986	SFI1
987	CLDND1
988	R3HDM2
989	PQLC1
990	ENTPD6
991	WDR67
992	SLIT1
993	PKM2
994	PAPSS2
995	IRAK3
996	ARID4A
997	CPT1A
998	PAXIP1
999	AKAP9
1000	DICER1
1001	SSB
1002	ZNF280A
1003	INPP5B
1004	PSMC5
1005	SMARCA2
1006	TLR1
1007	RPS6
1008	BECN1
1009	SPATA2L
1010	ELK1
1011	TARDBP
1012	SRRM1
1013	NISCH
1014	IDH3A
1015	SCAP
1016	MRPL35
1017	PGK1
1018	SNX1
1019	SLC38A2
1020	SOX12
1021	MRPL9
1022	NLRX1
1023	SPCS1
1024	HMGN1
1025	PRKCSH
1026	CUL1
1027	MAP4K1
1028	PROS1
1029	WDR60
1030	CYFIP2
1031	POU2F1
1032	GOLGA5
1033	DLL3
1034	TAGLN2
1035	PILRB
1036	C16orf80
1037	ABCE1
1038	GPR137B
1039	SRPRB
1040	PPIE
1041	RNF216
1042	GAPDH
1043	HSF2
1044	LY9
1045	SNRPF
1046	B4GALT5
1047	LETMD1
1048	RBX1
1049	NAA15
1050	DNAJA1
1051	CORO1B
1052	ARG2
1053	KARS
1054	TRMT61B
1055	FLOT2
1056	NOL12
1057	GSG1
1058	CD14
1059	STAM
1060	PTDSS1
1061	ATP2B1
1062	CDC42EP2
1063	ARMC8
1064	ITPR3
1065	PIK3CA
1066	MFSD1
1067	LAPTM5
1068	STX8
1069	NAA16
1070	TPM2
1071	TLK1
1072	SERPINA1
1073	NCALD
1074	BTNL3
1075	IRF1
1076	PCDH9
1077	MTF2
1078	MYL5
1079	EEF2
1080	DUSP22
1081	NDUFS3
1082	C9orf9
1083	CXorf40B
1084	CCND2
1085	FNBP4
1086	METT11D1
1087	GGCX
1088	CCDC130
1089	RPL17
1090	DCAF8
1091	RHOQ
1092	GNL3
1093	LHX3
1094	MARK4
1095	ZNF281
1096	TTC13
1097	EIF5B
1098	APOC2
1099	SRP14
1100	MARCKSL1
1101	FAM32A
1102	CNBP
1103	SUMO2
1104	MARCKS
1105	CD55
1106	FLJ14107
1107	IGLJ3
1108	HMBOX1
1109	SLC16A3
1110	PLP2
1111	AEN
1112	CRYGD
1113	PTPN7
1114	CDKN2AIP
1115	UBE2L3
1116	DNAJC2
1117	MFHAS1
1118	CSNK2A2
1119	TFEB
1120	ACTG2
1121	PDSS1
1122	SLC15A3
1123	CYP51A1
1124	CCNA2
1125	CETN2
1126	PHF17
1127	PMPCA
1128	OPN3
1129	NR6A1
1130	RPL7
1131	LHFPL2
1132	TNPO3
1133	FAM110B
1134	CTSW
1135	SIVA1
1136	ASAP2
1137	SUV420H1
1138	FPR3
1139	EHMT2
1140	CIC
1141	FIP1L1
1142	SH2D4A
1143	EXOSC9
1144	STX6
1145	PADI1
1146	CEBPZ
1147	PRPF39
1148	IRF2
1149	POLR3E
1150	HOMER2
1151	SLC25A38
1152	CD33
1153	NOLC1
1154	FBXO5
1155	LYN
1156	KAT2A
1157	AKAP1
1158	EIF4A1
1159	CYP20A1
1160	SENP7
1161	GNB2L1
1162	C21orf45
1163	RPL31
1164	TAF1C
1165	RSU1
1166	PDGFA
1167	LTBP2
1168	C19orf29
1169	GUCY1A3
1170	TPD52
1171	NDUFB2
1172	DOM3Z
1173	CACNA2D3
1174	CDCA4
1175	ACYP1
1176	FBXO11
1177	SDCBP
1178	CEBPG
1179	SRRM2
1180	FOSB
1181	CXXC1
1182	SIGLEC5
1183	SLC35D1
1184	TPM3
1185	RPL4
1186	CDC14A
1187	NFKB2
1188	SLC30A3
1189	ZNF91
1190	SPRY1
1191	CCDC69
1192	ZNF134
1193	C10orf110
1194	LAMP2
1195	PAPD7
1196	CRAT
1197	FAM134A
1198	SS18L2
1199	DUSP1
1200	KLHL20
1201	INTS3
1202	CRIP2
1203	GNG10
1204	NADSYN1
1205	ACOT7
1206	ACTR1A
1207	DSTN
1208	FRYL
1209	MINK1
1210	ZCCHC11
1211	RANBP3
1212	AUTS2
1213	CCDC9
1214	ARHGEF40
1215	ZNF589
1216	RNF187
1217	BRD3
1218	DAB2
1219	SNUPN
1220	PARL
1221	RPL38
1222	PDK3
1223	EMILIN2
1224	BRAF
1225	FOSL1
1226	PLAGL1
1227	SNRPD2
1228	C11orf95
1229	PVRIG
1230	C2orf68
1231	CUL2
1232	PLXNC1
1233	ARHGAP6
1234	CREBZF
1235	NKG7
1236	GNS
1237	PTGER1
1238	HIST1H2BJ
1239	PMS1
1240	CCDC91
1241	TMSB10
1242	B3GAT3
1243	EXOSC4
1244	FLOT1
1245	NCAPH2
1246	MED27
1247	CBX4
1248	ATRX
1249	ZNF573
1250	ADAM18
1251	RAB1A
1252	RPS25
1253	C9orf156
1254	USP1
1255	LMBR1L
1256	PRDX1
1257	VPS13B
1258	VDR
1259	TSSK2
1260	NINJ1
1261	CHGA
1262	IL7R
1263	KCNMB4
1264	KDM4C
1265	SOD2
1266	TMX4
1267	PDE4A
1268	PHC1
1269	DEF6
1270	TFG
1271	OSBPL2
1272	CNNM1
1273	BEX4
1274	PHACTR2
1275	GRB14
1276	RPL5
1277	ATP10B
1278	MAFF
1279	PDLIM2
1280	GK
1281	HIP1R
1282	UCHL3
1283	MED23
1284	GNB1
1285	TMUB2
1286	INPP4B
1287	SRCAP
1288	MTHFS
1289	MTHFR
1290	TMEM40
1291	TTC27
1292	ZNF500
1293	UCKL1
1294	CLIC3
1295	NOTCH2
1296	CUL5
1297	CUL4B
1298	TRIT1
1299	PHIP
1300	HIGD1B
1301	RAB32
1302	PGCP
1303	THOC1
1304	NDUFAB1
1305	CCDC76
1306	HEATR1
1307	DUSP6
1308	MPDU1
1309	TBCE
1310	GMPR2
1311	GDPD5
1312	PAX5
1313	GTF3A
1314	AKR7A2
1315	GPR97
1316	AKR1A1
1317	FAM63B
1318	PRKCZ
1319	TMEM184B
1320	ENC1
1321	C2orf42
1322	C1orf63
1323	MPPE1
1324	ALDOA
1325	CD80
1326	EGF
1327	ZFP36L2
1328	SH3BGRL3
1329	ATXN2L
1330	TPP1
1331	ZNF292
1332	RAB4B
1333	ARMC7
1334	MXD4
1335	C12orf11
1336	MVK
1337	PPIF
1338	SLC11A2
1339	SLC9A8
1340	KIR2DS5
1341	DYRK2
1342	BTAF1
1343	PVT1
1344	CD38
1345	SLC27A3
1346	ATHL1
1347	NDE1
1348	TERF2IP
1349	C7orf54
1350	LOC100134713
1351	TARBP1
1352	SCARF1
1353	SMC3
1354	ASNA1
1355	PTS
1356	FAIM
1357	ADM
1358	SEL1L
1359	ITPK1
1360	HLX
1361	ERCC5
1362	MANSC1
1363	NTRK3
1364	NOL7
1365	FUT8
1366	GEMIN4
1367	CLEC10A
1368	ANKHD1
1369	STYXL1
1370	ZBTB16
1371	SLC26A6
1372	LASS2
1373	LPIN1
1374	TGFBR3
1375	GSN
1376	RPL35
1377	OCLN
1378	IGHG1
1379	TTC17
1380	ELF4
1381	CBFA2T2
1382	C7orf44
1383	CHMP6
1384	SYNC
1385	SYT11
1386	EPS8
1387	KIAA0947
1388	PIGG
1389	TGFB1I1
1390	SAMD14
1391	DYNC1LI2
1392	POMT1
1393	CSF2RA
1394	DLST
1395	TRIM48
1396	PSMB3
1397	RXRA
1398	PITPNA
1399	ZRSR2
1400	SNRNP200
1401	MAP4
1402	CCPG1
1403	CHORDC1
1404	LOC150759
1405	SMYD3
1406	PRKAR1A
1407	ABCD1
1408	CD63
1409	ITFG1
1410	HAUS3
1411	C20orf20
1412	NAE1
1413	UBE4B
1414	DHRS12
1415	PAIP1
1416	EIF3K
1417	YIPF3
1418	RBM15B
1419	CKLF
1420	PDIA2
1421	TRIM37
1422	LILRA1
1423	TMEM208
1424	HNRNPR
1425	RNASEH1
1426	POLA1
1427	SEC14L5
1428	TRIM52
1429	SDC4
1430	ST6GALNAC2
1431	SMYD2
1432	SERP1
1433	TRD@
1434	ZMYM6
1435	2015-09-15
1436	RRP1B
1437	BRD2
1438	RPL19
1439	NLRP3
1440	PPAT
1441	CHP
1442	YTHDF1
1443	FAM164A
1444	PLD3
1445	RPSA
1446	UBE2D4
1447	PRPF40A
1448	GNA12
1449	NDN
1450	COPS4
1451	NCR3
1452	RAB11FIP2
1453	FRAT1
1454	MRE11A
1455	CMPK1
1456	DEDD
1457	KCNMB2
1458	SULT1B1
1459	U2AF2
1460	CYB5R3
1461	RIOK2
1462	RNF13
1463	TAF5
1464	DENND5A
1465	CAMLG
1466	RPL10
1467	ZNF83
1468	RPS8
1469	SMEK1
1470	HMOX2
1471	SPR
1472	TOMM70A
1473	CD9
1474	SF3A2
1475	MOSPD1
1476	ORC2
1477	SRGN
1478	TMEM204
1479	MXRA7
1480	TMEM2
1481	PRRX1
1482	ATG5
1483	MAP3K14
1484	SMCHD1
1485	ACVR1
1486	RGS14
1487	ACAT1
1488	ZBTB38
1489	NSUN5P1
1490	SNRPD1
1491	LOC220594
1492	IER3IP1
1493	EIF2C1
1494	EEF1E1
1495	NCOR2
1496	VPS28
1497	ERI3
1498	ZNF571
1499	SESN1
1500	TRAF1
1501	ABCB1
1502	C11orf21
1503	ACTR10
1504	ADAM8
1505	SLC24A3
1506	DLX4
1507	PCK2
1508	RSL24D1
1509	LIN7A
1510	QPCT
1511	TUBB2C
1512	MAD2L1BP
1513	TTC3
1514	DERA
1515	RPS15A
1516	LOC100506168
1517	UBE2E3
1518	RPL37A
1519	PRKACA
1520	UBAP2
1521	HDAC2
1522	DDX41
1523	ZNF43
1524	PSMA1
1525	SKAP2
1526	SORD
1527	NCRNA00094
1528	SERPINF1
1529	S100PBP
1530	RNF24
1531	KBTBD2
1532	TCERG1
1533	LARP7
1534	NCOA4
1535	GNAO1
1536	ZNF512B
1537	MTMR8
1538	GCNT1
1539	NETO2
1540	OSGEP
1541	CBLL1
1542	TRAF4
1543	CSNK1D
1544	RSAD1
1545	CACNB3
1546	IMP4
1547	C2CD2L
1548	LETM1
1549	CYB5R2
1550	PKIG
1551	CPA3
1552	PIGF
1553	AQP9
1554	SRSF7
1555	KCNJ4
1556	XPA
1557	INSIG1
1558	ING3
1559	GP9
1560	EIF2B2
1561	POLG2
1562	SFPQ
1563	G0S2
1564	SEC31A
1565	BAT3
1566	PELI2
1567	GNAS
1568	VPS4B
1569	CDK9
1570	RPL23A
1571	HPCAL1
1572	MC5R
1573	KIAA0232
1574	PPP3R1
1575	RUNDC3A
1576	ZNF22
1577	TSC22D1
1578	H2AFV
1579	JMJD6
1580	ANXA4
1581	CPNE7
1582	DPM1
1583	COPS3
1584	TNFRSF1A
1585	OXT
1586	HIST1H2BF
1587	IL13RA1
1588	DENND4B
1589	TNFRSF25
1590	ASNS
1591	PCNXL2
1592	SSR2
1593	PABPC1
1594	FAM136A
1595	KPNA2
1596	MCCC1
1597	LIMD2
1598	RRS1
1599	EXT2
1600	KIF2C
1601	NQO2
1602	FXYD5
1603	ADCY6
1604	SPAG4
1605	MS4A1
1606	ITM2C
1607	CAND1
1608	ITGB3BP
1609	LARS
1610	WRB
1611	LYST
1612	TBCB
1613	OXA1L
1614	SLC10A1
1615	BRIX1
1616	STAG3L1
1617	CDA
1618	DOK3
1619	THUMPD1
1620	DUSP3
1621	SARS2
1622	GABBR1
1623	SENP3
1624	PIP5K1B
1625	RASA2
1626	SPDEF
1627	MBOAT7
1628	NDUFB8
1629	RAMP3
1630	ZNF264
1631	C12orf41
1632	SLC6A14
1633	SLC17A9
1634	LPCAT4
1635	CDK11A
1636	NDUFV2
1637	ZFP161
1638	ZC3H7B
1639	ALMS1
1640	SLC6A3
1641	ATP5G3
1642	PGRMC2
1643	SASH3
1644	ENO3
1645	S100A12
1646	TMCO6
1647	ATG4B
1648	MAP2K5
1649	PLEK2
1650	CLDN5
1651	DHX9
1652	ZNF337
1653	BTN1A1
1654	FAR2
1655	RANGRF
1656	PRPF3
1657	TUFM
1658	ZFAND3
1659	ECSIT
1660	MTRF1L
1661	STAG2
1662	PSMD3
1663	KLHDC3
1664	NAGA
1665	NAT8
1666	EIF4G2
1667	SRPK1
1668	COPS2
1669	CSPP1
1670	ATP5D
1671	NCF2
1672	ENG
1673	GZMA
1674	TAS2R16
1675	CAMK2G
1676	NEU1
1677	TFAM
1678	CAPN3
1679	SLPI
1680	GFPT1
1681	STK39
1682	BZW2
1683	NPL
1684	ORC4
1685	NIPBL
1686	ATP8A1
1687	MAN1A1
1688	EXO1
1689	DCP1A
1690	CNGA1
1691	IDS
1692	PCMTD2
1693	CD86
1694	RPN2
1695	GCA
1696	MAGOH
1697	WDR55
1698	TLR4
1699	AGFG1
1700	EPHB2
1701	NUDT1
1702	USP32
1703	MRPL46
1704	SMNDC1
1705	EEF1D
1706	TRAPPC6A
1707	PPP4R1
1708	ZFAND5
1709	FCGR2A
1710	FHL1
1711	HSPA6
1712	PRSS53
1713	GALC
1714	ARPC2
1715	TIMM17A
1716	PLCB2
1717	WDR76
1718	GNA15
1719	CAV2
1720	SLC6A11
1721	PHTF1
1722	SEC14L1
1723	CHST11
1724	TMEM106C
1725	LYL1
1726	RPL23
1727	GORASP2
1728	KLRD1
1729	PCYOX1
1730	CLSTN1
1731	TUBA1C
1732	AGPAT1
1733	TRIM10
1734	CYP27A1
1735	ARSD
1736	PDHA2
1737	PDGFD
1738	ZNF410
1739	ZNF711
1740	MGAT4B
1741	NEAT1
1742	NCL
1743	RPL3
1744	PLEKHG6
1745	UBXN4
1746	LPHN1
1747	GRSF1
1748	KCNQ1DN
1749	SPTLC2
1750	ZDHHC3
1751	C15orf2
1752	CASP5
1753	PRKRA
1754	IFIH1
1755	WBP11
1756	CXCR4
1757	CD101
1758	CKAP4
1759	IL6ST
1760	UBOX5
1761	CBR4
1762	RNF31
1763	MRPL17
1764	DDO
1765	LZTFL1
1766	DNAJC10
1767	IFI30
1768	SLC37A1
1769	KDM6B
1770	PTPN2
1771	SPG21
1772	PDPR
1773	ZNF302
1774	PRKAR2A
1775	LOC92249
1776	NDUFA4
1777	MTMR2
1778	DDOST
1779	DAAM2
1780	ANO2
1781	ACVR2A
1782	HDC
1783	FTCD
1784	RPLP2
1785	YME1L1
1786	FARP2
1787	PRDM2
1788	GLG1
1789	IMPDH2
1790	MPHOSPH8
1791	TRAC
1792	NR3C1
1793	RASSF4
1794	MPZL1
1795	PARP12
1796	ACOT9
1797	HOXB2
1798	QKI
1799	PEMT
1800	GPRASP1
1801	MEX3D
1802	SF3B1
1803	ADAM11
1804	SPN
1805	ARF1
1806	C6orf25
1807	SIDT1
1808	SLC7A6
1809	CTNNA1
1810	METTL8
1811	SERTAD2
1812	ABHD4
1813	TNK2
1814	HMGA1
1815	FOXO1
1816	AURKAIP1
1817	SMARCA5
1818	ATP6V0E1
1819	BCAS3
1820	USP21
1821	RAD52
1822	REEP2
1823	IDI1
1824	HBBP1
1825	PRPF19
1826	SPRED2
1827	ARIH1
1828	DHX34
1829	LRRC23
1830	TM6SF1
1831	RSRC1
1832	CDC14B
1833	CRYBG3
1834	EGLN2
1835	MTR
1836	MORF4L2
1837	ENO1
1838	SFTPB
1839	LMO4
1840	SYDE1
1841	ABHD2
1842	CASD1
1843	ETFA
1844	TBC1D4
1845	TSR1
1846	PSMD9
1847	STAT4
1848	MFSD7
1849	DYNC1LI1
1850	ITM2B
1851	KCNJ8
1852	GNAI3
1853	MGLL
1854	RPL37
1855	IFNGR2
1856	HSPA8
1857	PIGQ
1858	RBM25
1859	SCRN1
1860	BRD8
1861	BTN3A3
1862	ADARB1
1863	PRRG3
1864	GATA1
1865	PPIB
1866	HIST1H2AE
1867	SERPINB8
1868	SLC39A4
1869	KIAA1199
1870	RPAIN
1871	GGT1
1872	CD302
1873	TMEM53
1874	AP1M2
1875	DPM3
1876	CC2D1A
1877	SLCO4A1
1878	HAND1
1879	ANKRD27
1880	TYK2
1881	2015-09-04
1882	SAFB2
1883	DLEU2
1884	TCEA2
1885	CCR10
1886	ZNF148
1887	IGF2BP3
1888	SIRPB1
1889	CEACAM1
1890	MGRN1
1891	DNA2
1892	YARS2
1893	LTN1
1894	LYPD3
1895	PPP6R2
1896	VPS37C
1897	MFAP3L
1898	ALOX5AP
1899	LARP4B
1900	CAV1
1901	MMS19
1902	PGAM1
1903	GRB2
1904	TAF2
1905	TSC1
1906	PRPF31
1907	GLB1
1908	UBE2M
1909	SHOC2
1910	H1FX
1911	S100A8
1912	GNB3
1913	SLC7A1
1914	MUC3A
1915	IL21
1916	DCAF16
1917	ZEB1
1918	ESPL1
1919	CTDSP1
1920	TGS1
1921	RPL13
1922	ARFGAP2
1923	SLC30A9
1924	APLP2
1925	KIAA0141
1926	ZNF692
1927	SH3BP2
1928	FAM129A
1929	FGF9
1930	HIST1H2BI
1931	TAX1BP3
1932	PGM1
1933	NUP210
1934	GLOD4
1935	ANK2
1936	DNAH2
1937	CYBA
1938	ATP6V1A
1939	SLC35A3
1940	NELF
1941	BAK1
1942	STK38L
1943	MCRS1
1944	ZNF493
1945	TMEM223
1946	TRIM28
1947	GAPDHS
1948	MAP3K2
1949	NEK4
1950	NINJ2
1951	C1orf77
1952	ZNF24
1953	ARFGAP1
1954	COQ2
1955	CPEB1
1956	TBX21
1957	ALG3
1958	SAMM50
1959	PFDN5
1960	ANKS1A
1961	CSTF1
1962	RIF1
1963	EDEM2
1964	PRPF4
1965	ADAMTS2
1966	FXYD6
1967	USP47
1968	CDH8
1969	RANGAP1
1970	TSEN34
1971	AGGF1
1972	PTPRCAP
1973	CG030
1974	WDR91
1975	ATOX1
1976	GRK5
1977	EPOR
1978	CELA3A
1979	TPSD1
1980	HNRNPH1
1981	AQR
1982	CRADD
1983	AMMECR1
1984	VTI1B
1985	ENTPD1
1986	PLA2G7
1987	ALCAM
1988	ZNF430
1989	KRT10
1990	SMC6
1991	ELF1
1992	CARS2
1993	EVL
1994	CNPY2
1995	MME
1996	HSPA5
1997	DNAJB5
[truncated: 23,513 more rows]
