# Supplementary material for: Identification of Candidate Genes Related to Inflammatory Bowel Disease Using Minimum Redundancy Maximum Relevance, Incremental Feature Selection, and the Shortest-Path Approach
Source: Biomed Res Int. 2017 Feb 14;2017:5741948. doi: 10.1155/2017/5741948 (PMC5331171; doi:10.1155/2017/5741948)
Supplement: Supplementary file 1 — The Supplementary Material consists of seven files. In detail, Supplementary Material I lists the MaxRel feature list and mRMR feature list obtained by mRMR method; Supplementary Material II lists the total prediction accuracy and accuracies for three classes obtained by the IFS method; Supplementary Material III lists 107 shortest path genes and their betweenness and permutation FDRs; Supplementary Material IV lists 57 candidate genes and their maximum interaction scores; Supplementary Material V lists the analysis results of DAVID on candidate genes; Supplementary Material VI lists 77 validated IBD-related genes reported in a paper; Supplementary Material VII lists the results yielded by DisGeNET. [file 5741948.f1.zip › Supp-V.xlsx]

## Sheet: predicted genes by our method
Category	Term	Count	%	PValue	Genes	List Total	Pop Hits	Pop Total	Fold Enrichment	Bonferroni	Benjamini	FDR
KEGG_PATHWAY	hsa04660:T cell receptor signaling pathway	6	14.6341	9.77e-05	FOS, PLCG1, LCK, CD247, ZAP70, CD4	24	108	5085	11.7708	0.00506756	0.00506756	0.0948776
GOTERM_CC_FAT	GO:0042101~T cell receptor complex	3	7.31707	0.00037	CD247, ZAP70, CD4	32	12	12782	99.8594	0.0434455	0.0434455	0.424001
KEGG_PATHWAY	hsa04650:Natural killer cell mediated cytotoxicity	5	12.1951	0.00269136	PLCG1, LCK, CD247, ZAP70, FASLG	24	133	5085	7.96523	0.130763	0.0676713	2.58438
GOTERM_CC_FAT	GO:0031974~membrane-enclosed lumen	12	29.2683	0.00301231	HMGB1, FOS, VEGFC, HDAC1, TH1L, ANXA11, HCFC1, UBE2I, PF4, CD4, OGT, ZNF207	32	1856	12782	2.58257	0.303734	0.0865309	3.40387
GOTERM_CC_FAT	GO:0045121~membrane raft	4	9.7561	0.00490038	LCK, FASLG, CD4, TLR4	32	143	12782	11.1731	0.445391	0.0935765	5.48309
GOTERM_CC_FAT	GO:0005654~nucleoplasm	8	19.5122	0.00442614	HMGB1, FOS, HDAC1, TH1L, ANXA11, HCFC1, UBE2I, OGT	32	882	12782	3.62302	0.412756	0.100992	4.9647
GOTERM_CC_FAT	GO:0043235~receptor complex	4	9.7561	0.00272024	CD247, ZAP70, CD4, TLR4	32	116	12782	13.7737	0.278825	0.103232	3.07853
GOTERM_BP_FAT	GO:0001775~cell activation	7	17.0732	0.000157	YWHAZ, LCK, F2, ZAP70, PF4, CD4, TLR4	40	287	13528	8.24878	0.109729	0.109729	0.237786
GOTERM_CC_FAT	GO:0043233~organelle lumen	12	29.2683	0.00257164	HMGB1, FOS, VEGFC, HDAC1, TH1L, ANXA11, HCFC1, UBE2I, PF4, CD4, OGT, ZNF207	32	1820	12782	2.63365	0.265815	0.143154	2.91261
GOTERM_BP_FAT	GO:0045597~positive regulation of cell differentiation	5	12.1951	0.00413475	VEGFC, BTG1, ZAP70, PF4, RUNX1	40	229	13528	7.38428	0.95378	0.157007	6.10294
GOTERM_BP_FAT	GO:0001934~positive regulation of protein amino acid phosphorylation	4	9.7561	0.0021198	VEGFC, F2, CD4, TLR4	40	89	13528	15.2	0.792902	0.160502	3.17368
GOTERM_BP_FAT	GO:0045449~regulation of transcription	16	39.0244	0.00406277	HMGB1, EGR3, CNOT8, TH1L, HCFC1, TLR4, CNOT1, UBE2I, CNOT4, ZNF207, SLTM, FOS, HDAC1, BTG1, TRAK1, RUNX1	40	2601	13528	2.08043	0.951234	0.162797	5.99974
GOTERM_BP_FAT	GO:0045321~leukocyte activation	5	12.1951	0.00502772	YWHAZ, LCK, ZAP70, CD4, TLR4	40	242	13528	6.9876	0.976245	0.163136	7.37444
GOTERM_BP_FAT	GO:0030193~regulation of blood coagulation	3	7.31707	0.00479599	F2, SERPINE1, TLR4	40	36	13528	28.1833	0.971765	0.163358	7.04604
GOTERM_BP_FAT	GO:0010941~regulation of cell death	9	21.9512	0.00194238	HMGB1, YWHAZ, HDAC1, BTG1, LCK, F2, FASLG, PF4, TLR4	40	815	13528	3.73472	0.763698	0.165006	2.9117
KEGG_PATHWAY	hsa05200:Pathways in cancer	6	14.6341	0.0138857	FOS, VEGFC, PLCG1, HDAC1, FASLG, RUNX1	24	328	5085	3.87576	0.5167	0.166215	12.703
GOTERM_BP_FAT	GO:0050867~positive regulation of cell activation	4	9.7561	0.00396367	LCK, ZAP70, CD4, TLR4	40	111	13528	12.1874	0.947497	0.168214	5.85748
KEGG_PATHWAY	hsa05340:Primary immunodeficiency	3	7.31707	0.0106358	LCK, ZAP70, CD4	24	35	5085	18.1607	0.426516	0.16918	9.86731
GOTERM_BP_FAT	GO:0002684~positive regulation of immune system process	5	12.1951	0.00474032	LCK, CD247, ZAP70, CD4, TLR4	40	238	13528	7.10504	0.970568	0.169363	6.96698
GOTERM_BP_FAT	GO:0009611~response to wounding	7	17.0732	0.00381401	FOS, YWHAZ, THBD, F2, SERPINE1, PF4, TLR4	40	530	13528	4.46679	0.941305	0.172236	5.64226
GOTERM_BP_FAT	GO:0045638~negative regulation of myeloid cell differentiation	3	7.31707	0.00334779	PF4, TLR4, RUNX1	40	30	13528	33.82	0.916943	0.1742	4.96888
GOTERM_BP_FAT	GO:0045765~regulation of angiogenesis	4	9.7561	0.000781	BTG1, SERPINE1, PF4, RUNX1	40	63	13528	21.473	0.439763	0.175627	1.17975
GOTERM_BP_FAT	GO:0050817~coagulation	4	9.7561	0.00312337	THBD, F2, SERPINE1, PF4	40	102	13528	13.2627	0.901841	0.175873	4.64315
GOTERM_BP_FAT	GO:0007596~blood coagulation	4	9.7561	0.00312337	THBD, F2, SERPINE1, PF4	40	102	13528	13.2627	0.901841	0.175873	4.64315
GOTERM_BP_FAT	GO:0007599~hemostasis	4	9.7561	0.00366987	THBD, F2, SERPINE1, PF4	40	108	13528	12.5259	0.934654	0.177051	5.43456
GOTERM_BP_FAT	GO:0045937~positive regulation of phosphate metabolic process	4	9.7561	0.00295315	VEGFC, F2, CD4, TLR4	40	100	13528	13.528	0.888584	0.180858	4.39538
GOTERM_BP_FAT	GO:0010562~positive regulation of phosphorus metabolic process	4	9.7561	0.00295315	VEGFC, F2, CD4, TLR4	40	100	13528	13.528	0.888584	0.180858	4.39538
GOTERM_BP_FAT	GO:0042327~positive regulation of phosphorylation	4	9.7561	0.00270879	VEGFC, F2, CD4, TLR4	40	97	13528	13.9464	0.866366	0.182304	4.03865
GOTERM_BP_FAT	GO:0002237~response to molecule of bacterial origin	4	9.7561	0.0019217	FOS, THBD, FASLG, TLR4	40	86	13528	15.7302	0.760038	0.184453	2.88114
GOTERM_BP_FAT	GO:0002761~regulation of myeloid leukocyte differentiation	3	7.31707	0.00618605	PF4, TLR4, RUNX1	40	41	13528	24.7463	0.989991	0.188837	8.99984
GOTERM_BP_FAT	GO:0050818~regulation of coagulation	3	7.31707	0.00618605	F2, SERPINE1, TLR4	40	41	13528	24.7463	0.989991	0.188837	8.99984
GOTERM_BP_FAT	GO:0042127~regulation of cell proliferation	8	19.5122	0.00659602	VEGFC, S100A6, CNOT8, HDAC1, BTG1, STK11, SERPINE1, ZAP70	40	787	13528	3.43787	0.992631	0.192246	9.56871
GOTERM_BP_FAT	GO:0043067~regulation of programmed cell death	9	21.9512	0.00189758	HMGB1, YWHAZ, HDAC1, BTG1, LCK, F2, FASLG, PF4, TLR4	40	812	13528	3.74852	0.755697	0.209343	2.84546
GOTERM_BP_FAT	GO:0051094~positive regulation of developmental process	5	12.1951	0.00815762	VEGFC, BTG1, ZAP70, PF4, RUNX1	40	278	13528	6.08273	0.997707	0.223719	11.7053
GOTERM_BP_FAT	GO:0032496~response to lipopolysaccharide	4	9.7561	0.00139836	FOS, THBD, FASLG, TLR4	40	77	13528	17.5688	0.645947	0.228622	2.10429
GOTERM_BP_FAT	GO:0050878~regulation of body fluid levels	5	12.1951	0.000701	THBD, F2, SERPINE1, SLC22A4, PF4	40	141	13528	11.9929	0.405559	0.229	1.05972
GOTERM_BP_FAT	GO:0042981~regulation of apoptosis	9	21.9512	0.00178216	HMGB1, YWHAZ, HDAC1, BTG1, LCK, F2, FASLG, PF4, TLR4	40	804	13528	3.78582	0.733809	0.23257	2.67456
KEGG_PATHWAY	hsa03018:RNA degradation	3	7.31707	0.0268641	CNOT8, CNOT1, CNOT4	24	57	5085	11.1513	0.757326	0.246637	23.2465
GOTERM_BP_FAT	GO:0010604~positive regulation of macromolecule metabolic process	8	19.5122	0.0103508	FOS, VEGFC, HDAC1, F2, PF4, CD4, TLR4, RUNX1	40	857	13528	3.15706	0.999556	0.24869	14.6264
GOTERM_BP_FAT	GO:0009967~positive regulation of signal transduction	5	12.1951	0.0100014	LCK, ZAP70, FASLG, CD4, TLR4	40	295	13528	5.7322	0.999423	0.249384	14.1671
GOTERM_BP_FAT	GO:0002757~immune response-activating signal transduction	3	7.31707	0.00980597	CD247, ZAP70, TLR4	40	52	13528	19.5115	0.999332	0.253588	13.9093
GOTERM_CC_FAT	GO:0070013~intracellular organelle lumen	10	24.3902	0.0218352	HMGB1, FOS, HDAC1, TH1L, ANXA11, HCFC1, UBE2I, CD4, OGT, ZNF207	32	1779	12782	2.24529	0.929296	0.254993	22.3867
GOTERM_CC_FAT	GO:0031981~nuclear lumen	9	21.9512	0.0195003	HMGB1, FOS, HDAC1, TH1L, ANXA11, HCFC1, UBE2I, OGT, ZNF207	32	1450	12782	2.47927	0.905877	0.255762	20.2331
GOTERM_BP_FAT	GO:0002764~immune response-regulating signal transduction	3	7.31707	0.0113064	CD247, ZAP70, TLR4	40	56	13528	18.1179	0.999783	0.260164	15.8708
GOTERM_CC_FAT	GO:0070688~MLL5-L complex	2	4.87805	0.0192436	HCFC1, OGT	32	8	12782	99.8594	0.902874	0.283306	19.9931
GOTERM_BP_FAT	GO:0050865~regulation of cell activation	4	9.7561	0.0138253	LCK, ZAP70, CD4, TLR4	40	175	13528	7.73029	0.999967	0.28339	19.07
GOTERM_BP_FAT	GO:0001932~regulation of protein amino acid phosphorylation	4	9.7561	0.0134067	VEGFC, F2, CD4, TLR4	40	173	13528	7.81965	0.999955	0.283828	18.5464
KEGG_PATHWAY	hsa04610:Complement and coagulation cascades	3	7.31707	0.0382186	THBD, F2, SERPINE1	24	69	5085	9.21196	0.868183	0.286608	31.5181
GOTERM_BP_FAT	GO:0010647~positive regulation of cell communication	5	12.1951	0.0144609	LCK, ZAP70, FASLG, CD4, TLR4	40	329	13528	5.13982	0.99998	0.286634	19.8592
GOTERM_BP_FAT	GO:0030217~T cell differentiation	3	7.31707	0.0150247	LCK, ZAP70, CD4	40	65	13528	15.6092	0.999987	0.288509	20.5532
GOTERM_BP_FAT	GO:0006955~immune response	7	17.0732	0.0133377	YWHAZ, ANXA11, ZAP70, FASLG, PF4, CD4, TLR4	40	690	13528	3.43101	0.999953	0.290757	18.4597
GOTERM_BP_FAT	GO:0042060~wound healing	4	9.7561	0.0174425	THBD, F2, SERPINE1, PF4	40	191	13528	7.08272	0.999998	0.304192	23.4659
GOTERM_BP_FAT	GO:0009617~response to bacterium	4	9.7561	0.0179285	FOS, THBD, FASLG, TLR4	40	193	13528	7.00933	0.999999	0.304275	24.0392
GOTERM_BP_FAT	GO:0031401~positive regulation of protein modification process	4	9.7561	0.0164932	VEGFC, F2, CD4, TLR4	40	187	13528	7.23422	0.999996	0.304372	22.3344
GOTERM_BP_FAT	GO:0045637~regulation of myeloid cell differentiation	3	7.31707	0.0172879	PF4, TLR4, RUNX1	40	70	13528	14.4943	0.999998	0.309065	23.2827
GOTERM_CC_FAT	GO:0044459~plasma membrane part	11	26.8293	0.0305792	THBD, FOLR1, LCK, CD247, ZAP70, SLC22A4, FASLG, CD4, TLR4, LEPROT, CLEC1B	32	2203	12782	1.99447	0.97593	0.311113	29.9883
GOTERM_BP_FAT	GO:0050870~positive regulation of T cell activation	3	7.31707	0.0201825	LCK, ZAP70, CD4	40	76	13528	13.35	1	0.321528	26.6461
GOTERM_BP_FAT	GO:0002532~production of molecular mediator of acute inflammatory response	2	4.87805	0.0200111	YWHAZ, TLR4	40	7	13528	96.6286	1	0.326121	26.4509
GOTERM_CC_FAT	GO:0035097~histone methyltransferase complex	2	4.87805	0.0497525	HCFC1, OGT	32	21	12782	38.0417	0.99781	0.335196	44.3352
GOTERM_CC_FAT	GO:0034708~methyltransferase complex	2	4.87805	0.0497525	HCFC1, OGT	32	21	12782	38.0417	0.99781	0.335196	44.3352
GOTERM_CC_FAT	GO:0005886~plasma membrane	15	36.5854	0.0472311	CD247, FASLG, TLR4, MARK2, THBD, PLCG1, FOLR1, LCK, SERPINE1, F2, SLC22A4, ZAP70, CD4, LEPROT, CLEC1B	32	3777	12782	1.58633	0.99699	0.339469	42.6159
GOTERM_MF_FAT	GO:0019899~enzyme binding	7	17.0732	0.0028868	HDAC1, BTG1, LCK, SERPINE1, UBE2I, CD4, TLR4	37	523	12983	4.69645	0.346213	0.346213	3.38173
GOTERM_CC_FAT	GO:0031988~membrane-bounded vesicle	5	12.1951	0.046949	VEGFC, YWHAZ, ANXA11, FASLG, PF4	32	568	12782	3.51618	0.996882	0.358457	42.4205
GOTERM_CC_FAT	GO:0044451~nucleoplasm part	5	12.1951	0.0437273	FOS, HDAC1, HCFC1, UBE2I, OGT	32	555	12782	3.59854	0.995325	0.360534	40.1462
GOTERM_CC_FAT	GO:0031226~intrinsic to plasma membrane	7	17.0732	0.0683648	THBD, FOLR1, SLC22A4, FASLG, TLR4, LEPROT, CLEC1B	32	1215	12782	2.30129	0.999796	0.360613	55.6428
GOTERM_BP_FAT	GO:0045596~negative regulation of cell differentiation	4	9.7561	0.0240621	HDAC1, PF4, TLR4, RUNX1	40	216	13528	6.26296	1	0.363525	30.9385
GOTERM_CC_FAT	GO:0009897~external side of plasma membrane	3	7.31707	0.0635955	FASLG, CD4, TLR4	32	170	12782	7.0489	0.999624	0.371123	52.9651
GOTERM_CC_FAT	GO:0031410~cytoplasmic vesicle	5	12.1951	0.0677888	VEGFC, YWHAZ, ANXA11, FASLG, PF4	32	642	12782	3.11088	0.99978	0.373729	55.327
GOTERM_CC_FAT	GO:0016023~cytoplasmic membrane-bounded vesicle	5	12.1951	0.0425233	VEGFC, YWHAZ, ANXA11, FASLG, PF4	32	550	12782	3.63125	0.994563	0.377519	39.2754
GOTERM_CC_FAT	GO:0031982~vesicle	5	12.1951	0.0767694	VEGFC, YWHAZ, ANXA11, FASLG, PF4	32	670	12782	2.98088	0.999931	0.380757	60.0254
GOTERM_CC_FAT	GO:0005887~integral to plasma membrane	7	17.0732	0.0625656	THBD, FOLR1, SLC22A4, FASLG, TLR4, LEPROT, CLEC1B	32	1188	12782	2.35359	0.999571	0.384034	52.3679
GOTERM_CC_FAT	GO:0005615~extracellular space	5	12.1951	0.0818223	VEGFC, THBD, F2, FASLG, PF4	32	685	12782	2.9156	0.999964	0.386022	62.4661
GOTERM_BP_FAT	GO:0030097~hemopoiesis	4	9.7561	0.030213	LCK, ZAP70, CD4, RUNX1	40	236	13528	5.7322	1	0.397013	37.2658
GOTERM_BP_FAT	GO:0051247~positive regulation of protein metabolic process	4	9.7561	0.032545	VEGFC, F2, CD4, TLR4	40	243	13528	5.56708	1	0.40038	39.5197
GOTERM_BP_FAT	GO:0002253~activation of immune response	3	7.31707	0.0299676	CD247, ZAP70, TLR4	40	94	13528	10.7936	1	0.401357	37.0241
GOTERM_BP_FAT	GO:0002526~acute inflammatory response	3	7.31707	0.0323535	YWHAZ, F2, TLR4	40	98	13528	10.3531	1	0.405014	39.3375
GOTERM_BP_FAT	GO:0006915~apoptosis	6	14.6341	0.0283224	SLTM, LCK, F2, RHOT2, FASLG, BLCAP	40	602	13528	3.37076	1	0.405458	35.3811
GOTERM_BP_FAT	GO:0051251~positive regulation of lymphocyte activation	3	7.31707	0.0317501	LCK, ZAP70, CD4	40	97	13528	10.4598	1	0.405747	38.7601
GOTERM_BP_FAT	GO:0032270~positive regulation of cellular protein metabolic process	4	9.7561	0.0292419	VEGFC, F2, CD4, TLR4	40	233	13528	5.80601	1	0.408037	36.3042
GOTERM_BP_FAT	GO:0012501~programmed cell death	6	14.6341	0.0299439	SLTM, LCK, F2, RHOT2, FASLG, BLCAP	40	611	13528	3.32111	1	0.408209	37.0007
GOTERM_BP_FAT	GO:0042730~fibrinolysis	2	4.87805	0.0340652	F2, SERPINE1	40	12	13528	56.3667	1	0.408348	40.9482
GOTERM_BP_FAT	GO:0030098~lymphocyte differentiation	3	7.31707	0.0354378	LCK, ZAP70, CD4	40	103	13528	9.85049	1	0.414589	42.2107
GOTERM_CC_FAT	GO:0031093~platelet alpha granule lumen	2	4.87805	0.0949036	VEGFC, PF4	32	41	12782	19.4848	0.999994	0.419516	68.1664
GOTERM_CC_FAT	GO:0005694~chromosome	4	9.7561	0.0991627	HMGB1, HIST1H2AC, HDAC1, UBE2I	32	460	12782	3.47337	0.999996	0.420074	69.8442
GOTERM_BP_FAT	GO:0048534~hemopoietic or lymphoid organ development	4	9.7561	0.0385922	LCK, ZAP70, CD4, RUNX1	40	260	13528	5.20308	1	0.423622	45.0172
GOTERM_BP_FAT	GO:0002696~positive regulation of leukocyte activation	3	7.31707	0.0373413	LCK, ZAP70, CD4	40	106	13528	9.5717	1	0.425171	43.9199
GOTERM_BP_FAT	GO:0051283~negative regulation of sequestering of calcium ion	2	4.87805	0.0396318	LCK, F2	40	14	13528	48.3143	1	0.426303	45.9139
GOTERM_BP_FAT	GO:0051209~release of sequestered calcium ion into cytosol	2	4.87805	0.0396318	LCK, F2	40	14	13528	48.3143	1	0.426303	45.9139
GOTERM_BP_FAT	GO:0051282~regulation of sequestering of calcium ion	2	4.87805	0.0396318	LCK, F2	40	14	13528	48.3143	1	0.426303	45.9139
GOTERM_BP_FAT	GO:0010557~positive regulation of macromolecule biosynthetic process	6	14.6341	0.0385074	FOS, HDAC1, F2, CD4, TLR4, RUNX1	40	654	13528	3.10275	1	0.428979	44.9434
GOTERM_BP_FAT	GO:0032760~positive regulation of tumor necrosis factor production	2	4.87805	0.0424033	PF4, TLR4	40	15	13528	45.0933	1	0.442639	48.2381
GOTERM_BP_FAT	GO:0015837~amine transport	3	7.31707	0.0453355	YWHAZ, FOLR1, SLC22A4	40	118	13528	8.59831	1	0.447631	50.5953
GOTERM_BP_FAT	GO:0002520~immune system development	4	9.7561	0.0447746	LCK, ZAP70, CD4, RUNX1	40	276	13528	4.90145	1	0.449158	50.1524
GOTERM_BP_FAT	GO:0050863~regulation of T cell activation	3	7.31707	0.0446468	LCK, ZAP70, CD4	40	117	13528	8.67179	1	0.454025	50.0509
GOTERM_BP_FAT	GO:0009891~positive regulation of biosynthetic process	6	14.6341	0.0479631	FOS, HDAC1, F2, CD4, TLR4, RUNX1	40	695	13528	2.91971	1	0.455474	52.6222
GOTERM_BP_FAT	GO:0050850~positive regulation of calcium-mediated signaling	2	4.87805	0.047923	ZAP70, CD4	40	17	13528	39.7882	1	0.46077	52.5918
GOTERM_BP_FAT	GO:0002762~negative regulation of myeloid leukocyte differentiation	2	4.87805	0.047923	TLR4, RUNX1	40	17	13528	39.7882	1	0.46077	52.5918
GOTERM_BP_FAT	GO:0050848~regulation of calcium-mediated signaling	2	4.87805	0.0561444	ZAP70, CD4	40	20	13528	33.82	1	0.46279	58.4464
GOTERM_BP_FAT	GO:0051181~cofactor transport	2	4.87805	0.0561444	FOLR1, SLC22A4	40	20	13528	33.82	1	0.46279	58.4464
GOTERM_BP_FAT	GO:0060401~cytosolic calcium ion transport	2	4.87805	0.0561444	LCK, F2	40	20	13528	33.82	1	0.46279	58.4464
GOTERM_BP_FAT	GO:0016265~death	6	14.6341	0.0554291	SLTM, LCK, F2, RHOT2, FASLG, BLCAP	40	724	13528	2.80276	1	0.463259	57.9652
GOTERM_BP_FAT	GO:0002521~leukocyte differentiation	3	7.31707	0.0546396	LCK, ZAP70, CD4	40	131	13528	7.74504	1	0.463277	57.428
GOTERM_BP_FAT	GO:0008219~cell death	6	14.6341	0.0540956	SLTM, LCK, F2, RHOT2, FASLG, BLCAP	40	719	13528	2.82225	1	0.464863	57.0541
GOTERM_BP_FAT	GO:0042110~T cell activation	3	7.31707	0.0509855	LCK, ZAP70, CD4	40	126	13528	8.05238	1	0.465426	54.8572
GOTERM_BP_FAT	GO:0045058~T cell selection	2	4.87805	0.0534116	ZAP70, CD4	40	19	13528	35.6	1	0.465595	56.5798
GOTERM_BP_FAT	GO:0060402~calcium ion transport into cytosol	2	4.87805	0.0534116	LCK, F2	40	19	13528	35.6	1	0.465595	56.5798
GOTERM_BP_FAT	GO:0031399~regulation of protein modification process	4	9.7561	0.0527224	VEGFC, F2, CD4, TLR4	40	295	13528	4.58576	1	0.466317	56.0968
GOTERM_BP_FAT	GO:0002275~myeloid cell activation during immune response	2	4.87805	0.0506712	YWHAZ, TLR4	40	18	13528	37.5778	1	0.468751	54.6295
GOTERM_BP_FAT	GO:0002763~positive regulation of myeloid leukocyte differentiation	2	4.87805	0.0506712	PF4, RUNX1	40	18	13528	37.5778	1	0.468751	54.6295
GOTERM_BP_FAT	GO:0043413~biopolymer glycosylation	3	7.31707	0.052436	TRAK1, CD4, OGT	40	128	13528	7.92656	1	0.469726	55.8946
GOTERM_BP_FAT	GO:0006486~protein amino acid glycosylation	3	7.31707	0.052436	TRAK1, CD4, OGT	40	128	13528	7.92656	1	0.469726	55.8946
GOTERM_BP_FAT	GO:0070085~glycosylation	3	7.31707	0.052436	TRAK1, CD4, OGT	40	128	13528	7.92656	1	0.469726	55.8946
GOTERM_MF_FAT	GO:0019900~kinase binding	4	9.7561	0.0131807	BTG1, LCK, CD4, TLR4	37	179	12983	7.84116	0.85779	0.478032	14.6058
GOTERM_BP_FAT	GO:0051249~regulation of lymphocyte activation	3	7.31707	0.0677224	LCK, ZAP70, CD4	40	148	13528	6.85541	1	0.504972	65.5537
GOTERM_BP_FAT	GO:0050852~T cell receptor signaling pathway	2	4.87805	0.0642967	CD247, ZAP70	40	23	13528	29.4087	1	0.505616	63.579
GOTERM_BP_FAT	GO:0030195~negative regulation of blood coagulation	2	4.87805	0.0642967	F2, SERPINE1	40	23	13528	29.4087	1	0.505616	63.579
GOTERM_BP_FAT	GO:0051180~vitamin transport	2	4.87805	0.0669988	FOLR1, SLC22A4	40	24	13528	28.1833	1	0.505836	65.1452
GOTERM_BP_FAT	GO:0050778~positive regulation of immune response	3	7.31707	0.065343	CD247, ZAP70, TLR4	40	145	13528	6.99724	1	0.506491	64.1931
GOTERM_BP_FAT	GO:0006954~inflammatory response	4	9.7561	0.0665676	FOS, YWHAZ, F2, TLR4	40	325	13528	4.16246	1	0.508314	64.8995
GOTERM_BP_FAT	GO:0006493~protein amino acid O-linked glycosylation	2	4.87805	0.0696934	TRAK1, OGT	40	25	13528	27.056	1	0.510663	66.6441
GOTERM_BP_FAT	GO:0048742~regulation of skeletal muscle fiber development	2	4.87805	0.0696934	HDAC1, BTG1	40	25	13528	27.056	1	0.510663	66.6441
GOTERM_BP_FAT	GO:0010558~negative regulation of macromolecule biosynthetic process	5	12.1951	0.071389	HMGB1, HDAC1, TH1L, UBE2I, PF4	40	547	13528	3.09141	1	0.51476	67.5562
GOTERM_BP_FAT	GO:0045766~positive regulation of angiogenesis	2	4.87805	0.0723803	BTG1, RUNX1	40	26	13528	26.0154	1	0.515197	68.0786
GOTERM_BP_FAT	GO:0050819~negative regulation of coagulation	2	4.87805	0.0723803	F2, SERPINE1	40	26	13528	26.0154	1	0.515197	68.0786
GOTERM_BP_FAT	GO:0032101~regulation of response to external stimulus	3	7.31707	0.0766883	F2, SERPINE1, TLR4	40	159	13528	6.38113	1	0.527352	70.2589
GOTERM_BP_FAT	GO:0009101~glycoprotein biosynthetic process	3	7.31707	0.075858	TRAK1, CD4, OGT	40	158	13528	6.42152	1	0.527852	69.8499
GOTERM_BP_FAT	GO:0009890~negative regulation of biosynthetic process	5	12.1951	0.0815969	HMGB1, HDAC1, TH1L, UBE2I, PF4	40	573	13528	2.95113	1	0.532774	72.5733
GOTERM_BP_FAT	GO:0002694~regulation of leukocyte activation	3	7.31707	0.0825812	LCK, ZAP70, CD4	40	166	13528	6.11205	1	0.532967	73.0167
GOTERM_BP_FAT	GO:0060548~negative regulation of cell death	4	9.7561	0.0846192	HMGB1, YWHAZ, HDAC1, PF4	40	360	13528	3.75778	1	0.533659	73.9135
GOTERM_BP_FAT	GO:0032680~regulation of tumor necrosis factor production	2	4.87805	0.0857021	PF4, TLR4	40	31	13528	21.8194	1	0.534277	74.3786
GOTERM_BP_FAT	GO:0043069~negative regulation of programmed cell death	4	9.7561	0.0840764	HMGB1, YWHAZ, HDAC1, PF4	40	359	13528	3.76825	1	0.535427	73.6774
GOTERM_BP_FAT	GO:0043066~negative regulation of apoptosis	4	9.7561	0.0813858	HMGB1, YWHAZ, HDAC1, PF4	40	354	13528	3.82147	1	0.536126	72.4774
GOTERM_BP_FAT	GO:0006979~response to oxidative stress	3	7.31707	0.0808832	FOS, SERPINE1, TLR4	40	164	13528	6.18659	1	0.538196	72.2477
GOTERM_BP_FAT	GO:0048641~regulation of skeletal muscle tissue development	2	4.87805	0.0803959	HDAC1, BTG1	40	29	13528	23.3241	1	0.540381	72.0232
GOTERM_BP_FAT	GO:0051153~regulation of striated muscle cell differentiation	2	4.87805	0.088344	HDAC1, BTG1	40	32	13528	21.1375	1	0.541539	75.481
GOTERM_BP_FAT	GO:0030168~platelet activation	2	4.87805	0.088344	F2, PF4	40	32	13528	21.1375	1	0.541539	75.481
GOTERM_BP_FAT	GO:0045639~positive regulation of myeloid cell differentiation	2	4.87805	0.0909784	PF4, RUNX1	40	33	13528	20.497	1	0.544522	76.536
GOTERM_BP_FAT	GO:0050851~antigen receptor-mediated signaling pathway	2	4.87805	0.0909784	CD247, ZAP70	40	33	13528	20.497	1	0.544522	76.536
GOTERM_BP_FAT	GO:0007243~protein kinase cascade	4	9.7561	0.0901309	F2, ZAP70, TLR4, MARK2	40	370	13528	3.65622	1	0.545008	76.2013
GOTERM_BP_FAT	GO:0001817~regulation of cytokine production	3	7.31707	0.0956588	PF4, CD4, TLR4	40	181	13528	5.60552	1	0.559506	78.3065
GOTERM_BP_FAT	GO:0006952~defense response	5	12.1951	0.0995516	FOS, YWHAZ, F2, TLR4, CLEC1B	40	615	13528	2.74959	1	0.566838	79.6832
GOTERM_BP_FAT	GO:0002263~cell activation during immune response	2	4.87805	0.0988373	YWHAZ, TLR4	40	36	13528	18.7889	1	0.568006	79.4369
GOTERM_BP_FAT	GO:0002366~leukocyte activation during immune response	2	4.87805	0.0988373	YWHAZ, TLR4	40	36	13528	18.7889	1	0.568006	79.4369
GOTERM_MF_FAT	GO:0042803~protein homodimerization activity	4	9.7561	0.064574	S100A6, CD247, CD4, RUNX1	37	334	12983	4.2023	0.999945	0.590192	54.8129
GOTERM_MF_FAT	GO:0042802~identical protein binding	6	14.6341	0.0304943	S100A6, HDAC1, CD247, HCFC1, CD4, RUNX1	37	640	12983	3.28961	0.989458	0.597671	30.8248
GOTERM_MF_FAT	GO:0008134~transcription factor binding	6	14.6341	0.0129414	HMGB1, YWHAZ, HDAC1, BTG1, HCFC1, RUNX1	37	513	12983	4.104	0.85263	0.616112	14.3591
GOTERM_MF_FAT	GO:0019904~protein domain specific binding	4	9.7561	0.0631957	YWHAZ, LCK, SLC22A4, UBE2I	37	331	12983	4.24039	0.999932	0.616965	54.0142
GOTERM_MF_FAT	GO:0030528~transcription regulator activity	9	21.9512	0.05146	FOS, EGR3, CNOT8, HDAC1, BTG1, HCFC1, UBE2I, RUNX1, ZNF207	37	1512	12983	2.08864	0.999576	0.621211	46.6709
GOTERM_MF_FAT	GO:0005509~calcium ion binding	7	17.0732	0.0388643	S100A6, THBD, PLCG1, F2, ANXA11, RHOT2, RUNX1	37	919	12983	2.67273	0.997053	0.621361	37.6064
GOTERM_MF_FAT	GO:0043548~phosphoinositide 3-kinase binding	2	4.87805	0.0273945	LCK, TLR4	37	10	12983	70.1784	0.983146	0.639691	28.1465
GOTERM_MF_FAT	GO:0046983~protein dimerization activity	5	12.1951	0.0616975	FOS, S100A6, CD247, CD4, RUNX1	37	542	12983	3.23701	0.999914	0.6466	53.1313
GOTERM_MF_FAT	GO:0003700~transcription factor activity	7	17.0732	0.0495748	FOS, EGR3, CNOT8, HDAC1, HCFC1, RUNX1, ZNF207	37	975	12983	2.51922	0.999433	0.656223	45.3958
GOTERM_MF_FAT	GO:0048306~calcium-dependent protein binding	2	4.87805	0.0851188	S100A6, ANXA11	37	32	12983	21.9307	0.999998	0.663707	65.3069
GOTERM_MF_FAT	GO:0001948~glycoprotein binding	2	4.87805	0.0977658	LCK, CD4	37	37	12983	18.9671	1	0.687562	70.603

## Sheet: validated genes
Category	Term	Count	%	PValue	Genes	List Total	Pop Hits	Pop Total	Fold Enrichment	Bonferroni	Benjamini	FDR
GOTERM_BP_FAT	GO:0006955~immune response	18	25.3521	1.33e-09	HLA-DQB1, IL23R, HLA-DRB1, CCR1, TNFSF15, HLA-DQA2, IL10, HLA-DQA1, TNFSF8, PSMB9, NOD2, CCR6, IRF8, IL12B, CD302, HLA-DOB, ICOSLG, NKX2-3	57	690	13528	6.1913	1.26e-06	1.26e-06	2.09e-06
KEGG_PATHWAY	hsa05330:Allograft rejection	7	9.85915	4.28e-08	HLA-DQB1, HLA-DRB1, IL12B, HLA-DOB, HLA-DQA2, HLA-DQA1, IL10	31	36	5085	31.8952	1.92e-06	1.92e-06	4.02e-05
KEGG_PATHWAY	hsa04672:Intestinal immune network for IgA production	7	9.85915	2.91e-07	HLA-DQB1, HLA-DRB1, HLA-DOB, HLA-DQA2, ICOSLG, HLA-DQA1, IL10	31	49	5085	23.4332	1.31e-05	6.55e-06	0.000274
KEGG_PATHWAY	hsa05310:Asthma	6	8.4507	5.42e-07	HLA-DQB1, HLA-DRB1, HLA-DOB, HLA-DQA2, HLA-DQA1, IL10	31	29	5085	33.9377	2.44e-05	8.13e-06	0.00051
KEGG_PATHWAY	hsa04940:Type I diabetes mellitus	6	8.4507	3.68e-06	HLA-DQB1, HLA-DRB1, IL12B, HLA-DOB, HLA-DQA2, HLA-DQA1	31	42	5085	23.4332	0.000166	4.14e-05	0.0034626
KEGG_PATHWAY	hsa05320:Autoimmune thyroid disease	6	8.4507	9.8e-06	HLA-DQB1, HLA-DRB1, HLA-DOB, HLA-DQA2, HLA-DQA1, IL10	31	51	5085	19.2979	0.000441	8.82e-05	0.00921363
KEGG_PATHWAY	hsa05322:Systemic lupus erythematosus	7	9.85915	1.9e-05	HLA-DQB1, HLA-DRB1, FCGR2A, HLA-DOB, HLA-DQA2, HLA-DQA1, IL10	31	99	5085	11.5982	0.000856	0.000143	0.0178914
GOTERM_MF_FAT	GO:0032395~MHC class II receptor activity	5	7.04225	9.89e-07	HLA-DQB1, HLA-DRB1, HLA-DOB, HLA-DQA2, HLA-DQA1	55	19	12983	62.1196	0.000177	0.000177	0.00121715
GOTERM_CC_FAT	GO:0042613~MHC class II protein complex	5	7.04225	3.26e-06	HLA-DQB1, HLA-DRB1, HLA-DOB, HLA-DQA2, HLA-DQA1	47	29	12782	46.8892	0.00033	0.00033	0.00363006
GOTERM_BP_FAT	GO:0001817~regulation of cytokine production	9	12.6761	7.22e-07	ELF1, CARD8, NOD2, REL, TNFSF15, JAK2, IL12B, IL21, IL10	57	181	13528	11.8011	0.000685	0.000342	0.00113356
KEGG_PATHWAY	hsa05332:Graft-versus-host disease	5	7.04225	7.02e-05	HLA-DQB1, HLA-DRB1, HLA-DOB, HLA-DQA2, HLA-DQA1	31	39	5085	21.0298	0.00315305	0.000451	0.0659765
KEGG_PATHWAY	hsa04060:Cytokine-cytokine receptor interaction	9	12.6761	9.69e-05	CCR6, IL23R, CCR3, CCR1, TNFSF15, IL12B, IL21, IL10, TNFSF8	31	262	5085	5.6347	0.004352	0.000545	0.0911075
GOTERM_CC_FAT	GO:0042611~MHC protein complex	5	7.04225	5.04e-05	HLA-DQB1, HLA-DRB1, HLA-DOB, HLA-DQA2, HLA-DQA1	47	57	12782	23.8559	0.00508163	0.00254405	0.0560758
GOTERM_BP_FAT	GO:0002504~antigen processing and presentation of peptide or polysaccharide antigen via MHC class II	5	7.04225	9.85e-06	HLA-DQB1, HLA-DRB1, HLA-DOB, HLA-DQA2, HLA-DQA1	57	33	13528	35.9596	0.00929895	0.00310931	0.0154633
KEGG_PATHWAY	hsa05416:Viral myocarditis	5	7.04225	0.000727	HLA-DQB1, HLA-DRB1, HLA-DOB, HLA-DQA2, HLA-DQA1	31	71	5085	11.5516	0.0322006	0.00363012	0.681685
KEGG_PATHWAY	hsa04514:Cell adhesion molecules (CAMs)	6	8.4507	0.000924	HLA-DQB1, HLA-DRB1, HLA-DOB, HLA-DQA2, ICOSLG, HLA-DQA1	31	132	5085	7.45601	0.0407321	0.00414985	0.865297
KEGG_PATHWAY	hsa04612:Antigen processing and presentation	5	7.04225	0.00130913	HLA-DQB1, HLA-DRB1, HLA-DOB, HLA-DQA2, HLA-DQA1	31	83	5085	9.88146	0.0572454	0.00534469	1.2244
GOTERM_BP_FAT	GO:0019882~antigen processing and presentation	6	8.4507	2.3e-05	HLA-DQB1, HLA-DRB1, HLA-DOB, HLA-DQA2, HLA-DQA1, PSMB9	57	83	13528	17.1566	0.0215707	0.00543686	0.03609
KEGG_PATHWAY	hsa04630:Jak-STAT signaling pathway	6	8.4507	0.0018968	IL23R, JAK2, IL12B, IL21, STAT3, IL10	31	155	5085	6.34964	0.081889	0.00709447	1.76966
GOTERM_BP_FAT	GO:0050715~positive regulation of cytokine secretion	4	5.6338	0.000112	CARD8, NOD2, TNFSF15, IL10	57	23	13528	41.2754	0.100917	0.0210512	0.175935
GOTERM_BP_FAT	GO:0006952~defense response	11	15.493	0.000188	NFKBIZ, NOD2, CCR6, IL23R, CCR3, CCR1, PLA2G2E, CD302, STAT3, ICOSLG, IL10	57	615	13528	4.24499	0.16312	0.0220134	0.294331
GOTERM_BP_FAT	GO:0051222~positive regulation of protein transport	5	7.04225	0.000166	CARD8, NOD2, TNFSF15, JAK2, IL10	57	67	13528	17.7114	0.145858	0.0222708	0.260629
GOTERM_BP_FAT	GO:0010604~positive regulation of macromolecule metabolic process	13	18.3099	0.000162	ELF1, SOX11, DOCK7, IL21, IL10, STAT3, PSMB9, NOD2, REL, JAK2, PHF5A, IL12B, NKX2-3	57	857	13528	3.60016	0.142254	0.0252503	0.253677
GOTERM_BP_FAT	GO:0050707~regulation of cytokine secretion	4	5.6338	0.000252	CARD8, NOD2, TNFSF15, IL10	57	30	13528	31.6444	0.212533	0.0261989	0.394724
GOTERM_BP_FAT	GO:0006954~inflammatory response	8	11.2676	0.000366	NFKBIZ, IL23R, CCR3, CCR1, PLA2G2E, CD302, STAT3, IL10	57	325	13528	5.84205	0.292894	0.0340638	0.57204
GOTERM_BP_FAT	GO:0001819~positive regulation of cytokine production	5	7.04225	0.000517	CARD8, NOD2, JAK2, IL12B, IL21	57	90	13528	13.1852	0.387309	0.036983	0.807639
GOTERM_BP_FAT	GO:0031328~positive regulation of cellular biosynthetic process	11	15.493	0.000445	ELF1, NOD2, REL, SOX11, JAK2, PHF5A, IL12B, IL21, STAT3, IL10, NKX2-3	57	685	13528	3.81119	0.344492	0.0376672	0.696665
GOTERM_BP_FAT	GO:0009891~positive regulation of biosynthetic process	11	15.493	0.000499	ELF1, NOD2, REL, SOX11, JAK2, PHF5A, IL12B, IL21, STAT3, IL10, NKX2-3	57	695	13528	3.75635	0.37713	0.0386834	0.780581
GOTERM_BP_FAT	GO:0050714~positive regulation of protein secretion	4	5.6338	0.000641	CARD8, NOD2, TNFSF15, IL10	57	41	13528	23.1545	0.455327	0.0424696	1.00066
GOTERM_MF_FAT	GO:0003700~transcription factor activity	13	18.3099	0.00054	SLC26A3, ELF1, REL, SOX11, IRF8, TEF, PHF5A, FOXD1, STAT3, RUNX3, NFATC1, NKX2-3, KLF3	55	975	12983	3.14739	0.0921559	0.0471915	0.662476
GOTERM_BP_FAT	GO:0051047~positive regulation of secretion	5	7.04225	0.00106131	CARD8, NOD2, TNFSF15, JAK2, IL10	57	109	13528	10.8869	0.634561	0.0649081	1.6525
GOTERM_BP_FAT	GO:0032731~positive regulation of interleukin-1 beta production	3	4.22535	0.00148351	CARD8, NOD2, JAK2	57	14	13528	50.8571	0.755223	0.0713971	2.30274
GOTERM_BP_FAT	GO:0070201~regulation of establishment of protein localization	5	7.04225	0.00156233	CARD8, NOD2, TNFSF15, JAK2, IL10	57	121	13528	9.80716	0.772874	0.0714327	2.4237
GOTERM_BP_FAT	GO:0051223~regulation of protein transport	5	7.04225	0.00125369	CARD8, NOD2, TNFSF15, JAK2, IL10	57	114	13528	10.4094	0.695548	0.0716325	1.94929
GOTERM_BP_FAT	GO:0002706~regulation of lymphocyte mediated immunity	4	5.6338	0.00143516	NOD2, IL12B, IL21, IL10	57	54	13528	17.5802	0.743725	0.0728493	2.22848
GOTERM_BP_FAT	GO:0009611~response to wounding	9	12.6761	0.00142551	NFKBIZ, IL23R, CCR3, CCR1, JAK2, PLA2G2E, CD302, STAT3, IL10	57	530	13528	4.03019	0.741368	0.0764681	2.21366
GOTERM_BP_FAT	GO:0050708~regulation of protein secretion	4	5.6338	0.00176458	CARD8, NOD2, TNFSF15, IL10	57	58	13528	16.3678	0.812561	0.0766331	2.7334
KEGG_PATHWAY	hsa04062:Chemokine signaling pathway	5	7.04225	0.0229715	CCR6, CCR3, CCR1, JAK2, STAT3	31	187	5085	4.38589	0.64858	0.0772936	19.6318
GOTERM_BP_FAT	GO:0032655~regulation of interleukin-12 production	3	4.22535	0.00219952	NOD2, REL, IL10	57	17	13528	41.8824	0.875995	0.0833014	3.3963
GOTERM_BP_FAT	GO:0032732~positive regulation of interleukin-1 production	3	4.22535	0.00219952	CARD8, NOD2, JAK2	57	17	13528	41.8824	0.875995	0.0833014	3.3963
GOTERM_BP_FAT	GO:0002703~regulation of leukocyte mediated immunity	4	5.6338	0.00204023	NOD2, IL12B, IL21, IL10	57	61	13528	15.5628	0.855737	0.084244	3.15403
GOTERM_BP_FAT	GO:0042129~regulation of T cell proliferation	4	5.6338	0.00213773	IL12B, IL21, ICOSLG, IL10	57	62	13528	15.3118	0.868498	0.0844276	3.30238
GOTERM_BP_FAT	GO:0032880~regulation of protein localization	5	7.04225	0.00252533	CARD8, NOD2, TNFSF15, JAK2, IL10	57	138	13528	8.59903	0.909013	0.0914283	3.8901
GOTERM_BP_FAT	GO:0032651~regulation of interleukin-1 beta production	3	4.22535	0.00304849	CARD8, NOD2, JAK2	57	20	13528	35.6	0.944667	0.10535	4.67809
GOTERM_BP_FAT	GO:0031349~positive regulation of defense response	4	5.6338	0.00340456	NOD2, JAK2, IL12B, IL21	57	73	13528	13.0046	0.960562	0.105494	5.21093
GOTERM_BP_FAT	GO:0042035~regulation of cytokine biosynthetic process	4	5.6338	0.00353809	REL, IL12B, IL21, IL10	57	74	13528	12.8288	0.965267	0.105957	5.41003
GOTERM_BP_FAT	GO:0051240~positive regulation of multicellular organismal process	6	8.4507	0.00330984	CARD8, NOD2, PTGS2, JAK2, IL12B, IL21	57	244	13528	5.83607	0.956844	0.106177	5.06945
GOTERM_BP_FAT	GO:0006928~cell motion	8	11.2676	0.00329676	CCR6, PTGS2, JAK2, IL12B, STAT3, IL10, RUNX3, NKX2-3	57	475	13528	3.99719	0.956304	0.109475	5.0499
GOTERM_MF_FAT	GO:0019957~C-C chemokine binding	3	4.22535	0.00196293	CCR6, CCR3, CCR1	55	16	12983	44.2602	0.296516	0.110625	2.38896
GOTERM_MF_FAT	GO:0016493~C-C chemokine receptor activity	3	4.22535	0.00196293	CCR6, CCR3, CCR1	55	16	12983	44.2602	0.296516	0.110625	2.38896
GOTERM_BP_FAT	GO:0032652~regulation of interleukin-1 production	3	4.22535	0.00402715	CARD8, NOD2, JAK2	57	23	13528	30.9565	0.978191	0.116091	6.13591
GOTERM_BP_FAT	GO:0042127~regulation of cell proliferation	10	14.0845	0.00470077	PTGS2, FGFR1OP, TNFSF15, JAK2, IL12B, IL21, ICOSLG, IL10, RUNX3, NKX2-3	57	787	13528	3.01567	0.988516	0.130284	7.12717
GOTERM_BP_FAT	GO:0050670~regulation of lymphocyte proliferation	4	5.6338	0.00488516	IL12B, IL21, ICOSLG, IL10	57	83	13528	11.4378	0.990366	0.131234	7.39681
GOTERM_BP_FAT	GO:0070663~regulation of leukocyte proliferation	4	5.6338	0.00505138	IL12B, IL21, ICOSLG, IL10	57	84	13528	11.3016	0.991777	0.131685	7.63923
GOTERM_BP_FAT	GO:0032944~regulation of mononuclear cell proliferation	4	5.6338	0.00505138	IL12B, IL21, ICOSLG, IL10	57	84	13528	11.3016	0.991777	0.131685	7.63923
GOTERM_BP_FAT	GO:0010557~positive regulation of macromolecule biosynthetic process	9	12.6761	0.00520944	ELF1, REL, SOX11, PHF5A, IL12B, IL21, STAT3, IL10, NKX2-3	57	654	13528	3.26606	0.992927	0.131919	7.86921
GOTERM_BP_FAT	GO:0042981~regulation of apoptosis	10	14.0845	0.00540144	CARD8, NOD2, PTGS2, TNFSF15, JAK2, IL12B, IL10, RUNX3, TNFSF8, SMNDC1	57	804	13528	2.95191	0.99411	0.13292	8.14786
GOTERM_BP_FAT	GO:0010941~regulation of cell death	10	14.0845	0.00589665	CARD8, NOD2, PTGS2, TNFSF15, JAK2, IL12B, IL10, RUNX3, TNFSF8, SMNDC1	57	815	13528	2.91207	0.996326	0.133903	8.86289
GOTERM_BP_FAT	GO:0050865~regulation of cell activation	5	7.04225	0.00588948	JAK2, IL12B, IL21, ICOSLG, IL10	57	175	13528	6.78095	0.996301	0.137018	8.85257
GOTERM_BP_FAT	GO:0043067~regulation of programmed cell death	10	14.0845	0.00575822	CARD8, NOD2, PTGS2, TNFSF15, JAK2, IL12B, IL10, RUNX3, TNFSF8, SMNDC1	57	812	13528	2.92282	0.995808	0.137536	8.66353
GOTERM_BP_FAT	GO:0032649~regulation of interferon-gamma production	3	4.22535	0.00679704	NOD2, IL12B, IL21	57	30	13528	23.7333	0.998444	0.149252	10.1496
GOTERM_BP_FAT	GO:0010942~positive regulation of cell death	7	9.85915	0.0089179	PTGS2, JAK2, IL12B, IL10, RUNX3, TNFSF8, SMNDC1	57	435	13528	3.81916	0.999795	0.171976	13.1136
GOTERM_BP_FAT	GO:0043068~positive regulation of programmed cell death	7	9.85915	0.0087282	PTGS2, JAK2, IL12B, IL10, RUNX3, TNFSF8, SMNDC1	57	433	13528	3.8368	0.999754	0.172113	12.8523
GOTERM_BP_FAT	GO:0043065~positive regulation of apoptosis	7	9.85915	0.00844914	PTGS2, JAK2, IL12B, IL10, RUNX3, TNFSF8, SMNDC1	57	430	13528	3.86357	0.999679	0.174296	12.4665
GOTERM_BP_FAT	GO:0002705~positive regulation of leukocyte mediated immunity	3	4.22535	0.00867365	NOD2, IL12B, IL21	57	34	13528	20.9412	0.999741	0.174741	12.777
GOTERM_BP_FAT	GO:0002708~positive regulation of lymphocyte mediated immunity	3	4.22535	0.00867365	NOD2, IL12B, IL21	57	34	13528	20.9412	0.999741	0.174741	12.777
KEGG_PATHWAY	hsa04920:Adipocytokine signaling pathway	3	4.22535	0.0587272	PRKAB1, JAK2, STAT3	31	67	5085	7.34473	0.934356	0.176783	43.4006
GOTERM_BP_FAT	GO:0002697~regulation of immune effector process	4	5.6338	0.00840903	NOD2, IL12B, IL21, IL10	57	101	13528	9.39934	0.999666	0.177375	12.4109
GOTERM_MF_FAT	GO:0019956~chemokine binding	3	4.22535	0.00557601	CCR6, CCR3, CCR1	55	27	12983	26.2283	0.632451	0.181416	6.64964
GOTERM_BP_FAT	GO:0051046~regulation of secretion	5	7.04225	0.00967704	CARD8, NOD2, TNFSF15, JAK2, IL10	57	202	13528	5.87459	0.999901	0.181599	14.1521
GOTERM_MF_FAT	GO:0004950~chemokine receptor activity	3	4.22535	0.00479121	CCR6, CCR3, CCR1	55	25	12983	28.3265	0.576705	0.193395	5.73898
GOTERM_BP_FAT	GO:0007204~elevation of cytosolic calcium ion concentration	4	5.6338	0.0106096	CCR6, CCR3, CCR1, JAK2	57	110	13528	8.6303	0.999959	0.193573	15.412
GOTERM_BP_FAT	GO:0050867~positive regulation of cell activation	4	5.6338	0.0108728	JAK2, IL12B, IL21, ICOSLG	57	111	13528	8.55255	0.999968	0.194195	15.7644
GOTERM_BP_FAT	GO:0042102~positive regulation of T cell proliferation	3	4.22535	0.0113064	IL12B, IL21, ICOSLG	57	39	13528	18.2564	0.999979	0.197474	16.342
KEGG_PATHWAY	hsa04370:VEGF signaling pathway	3	4.22535	0.0716184	PTGS2, PLA2G2E, NFATC1	31	75	5085	6.56129	0.964707	0.199835	50.2848
GOTERM_MF_FAT	GO:0005125~cytokine activity	5	7.04225	0.00869266	TNFSF15, IL12B, IL21, IL10, TNFSF8	55	195	12983	6.05268	0.790449	0.20009	10.1869
GOTERM_BP_FAT	GO:0051480~cytosolic calcium ion homeostasis	4	5.6338	0.0128211	CCR6, CCR3, CCR1, JAK2	57	118	13528	8.0452	0.999995	0.20611	18.3306
GOTERM_BP_FAT	GO:0007610~behavior	7	9.85915	0.0126155	PLCL1, CCR6, PTGS2, CCR3, CCR1, STAT3, IL10	57	469	13528	3.54229	0.999994	0.20662	18.0633
GOTERM_MF_FAT	GO:0030528~transcription regulator activity	14	19.7183	0.00781055	SLC26A3, ELF1, REL, L3MBTL2, SOX11, IRF8, TEF, PHF5A, FOXD1, STAT3, RUNX3, NFATC1, NKX2-3, KLF3	55	1512	12983	2.18569	0.754283	0.208582	9.19848
GOTERM_BP_FAT	GO:0050863~regulation of T cell activation	4	5.6338	0.0125313	IL12B, IL21, ICOSLG, IL10	57	117	13528	8.11396	0.999994	0.20896	17.9536
GOTERM_MF_FAT	GO:0019955~cytokine binding	4	5.6338	0.0104685	CCR6, CCR3, CCR1, IL12B	55	109	12983	8.66255	0.84798	0.209799	12.147
GOTERM_BP_FAT	GO:0045893~positive regulation of transcription, DNA-dependent	7	9.85915	0.0136228	ELF1, REL, SOX11, PHF5A, STAT3, IL10, NKX2-3	57	477	13528	3.48288	0.999998	0.210552	19.3652
GOTERM_BP_FAT	GO:0002700~regulation of production of molecular mediator of immune response	3	4.22535	0.012446	NOD2, IL21, IL10	57	41	13528	17.3659	0.999993	0.21137	17.8424
GOTERM_BP_FAT	GO:0002699~positive regulation of immune effector process	3	4.22535	0.0142454	NOD2, IL12B, IL21	57	44	13528	16.1818	0.999999	0.212292	20.1603
GOTERM_BP_FAT	GO:0051050~positive regulation of transport	5	7.04225	0.0135256	CARD8, NOD2, TNFSF15, JAK2, IL10	57	223	13528	5.32138	0.999998	0.212639	19.2404
GOTERM_BP_FAT	GO:0051254~positive regulation of RNA metabolic process	7	9.85915	0.0141471	ELF1, REL, SOX11, PHF5A, STAT3, IL10, NKX2-3	57	481	13528	3.45392	0.999999	0.214316	20.0352
GOTERM_BP_FAT	GO:0045449~regulation of transcription	19	26.7606	0.0147338	NFKBIZ, ELF1, L3MBTL2, SOX11, IL10, STAT3, NOD2, CCR6, REL, IRF8, TEF, JAK2, PHF5A, FOXD1, RUNX3, NFATC1, KLF3, NKX2-3, CSDC2	57	2601	13528	1.73369	0.999999	0.215426	20.7788
GOTERM_MF_FAT	GO:0005143~interleukin-12 receptor binding	2	2.8169	0.012427	JAK2, IL12B	55	3	12983	157.37	0.893367	0.220192	14.2629
GOTERM_BP_FAT	GO:0008285~negative regulation of cell proliferation	6	8.4507	0.0165258	PTGS2, TNFSF15, JAK2, IL12B, IL10, RUNX3	57	361	13528	3.9446	1	0.221785	23.0098
GOTERM_BP_FAT	GO:0001816~cytokine production	3	4.22535	0.0155038	NOD2, REL, IL12B	57	46	13528	15.4783	1	0.222027	21.7447
GOTERM_BP_FAT	GO:0045089~positive regulation of innate immune response	3	4.22535	0.0155038	NOD2, IL12B, IL21	57	46	13528	15.4783	1	0.222027	21.7447
GOTERM_BP_FAT	GO:0042108~positive regulation of cytokine biosynthetic process	3	4.22535	0.0168082	REL, IL12B, IL21	57	48	13528	14.8333	1	0.222046	23.356
GOTERM_BP_FAT	GO:0060397~JAK-STAT cascade involved in growth hormone signaling pathway	2	2.8169	0.0164575	JAK2, STAT3	57	4	13528	118.667	1	0.224102	22.9259
GOTERM_BP_FAT	GO:0051173~positive regulation of nitrogen compound metabolic process	8	11.2676	0.0164075	ELF1, REL, SOX11, JAK2, PHF5A, STAT3, IL10, NKX2-3	57	644	13528	2.94824	1	0.226712	22.8643
GOTERM_BP_FAT	GO:0030097~hemopoiesis	5	7.04225	0.0163365	IRF8, JAK2, IL12B, IL10, NKX2-3	57	236	13528	5.02825	1	0.229139	22.7769
GOTERM_BP_FAT	GO:0060341~regulation of cellular localization	5	7.04225	0.0192359	CARD8, NOD2, TNFSF15, JAK2, IL10	57	248	13528	4.78495	1	0.246692	26.2725
GOTERM_BP_FAT	GO:0032695~negative regulation of interleukin-12 production	2	2.8169	0.0205302	NOD2, IL10	57	5	13528	94.9333	1	0.257667	27.7845
GOTERM_BP_FAT	GO:0045088~regulation of innate immune response	3	4.22535	0.0209895	NOD2, IL12B, IL21	57	54	13528	13.1852	1	0.259291	28.3142
GOTERM_BP_FAT	GO:0050671~positive regulation of lymphocyte proliferation	3	4.22535	0.0217245	IL12B, IL21, ICOSLG	57	55	13528	12.9455	1	0.263763	29.154
GOTERM_BP_FAT	GO:0070665~positive regulation of leukocyte proliferation	3	4.22535	0.02247	IL12B, IL21, ICOSLG	57	56	13528	12.7143	1	0.264923	29.9965
GOTERM_BP_FAT	GO:0032946~positive regulation of mononuclear cell proliferation	3	4.22535	0.02247	IL12B, IL21, ICOSLG	57	56	13528	12.7143	1	0.264923	29.9965
GOTERM_BP_FAT	GO:0048534~hemopoietic or lymphoid organ development	5	7.04225	0.022437	IRF8, JAK2, IL12B, IL10, NKX2-3	57	260	13528	4.5641	1	0.267854	29.9594
GOTERM_BP_FAT	GO:0051249~regulation of lymphocyte activation	4	5.6338	0.0233197	IL12B, IL21, ICOSLG, IL10	57	148	13528	6.41441	1	0.270252	30.9453
GOTERM_BP_FAT	GO:0043367~CD4-positive, alpha beta T cell differentiation	2	2.8169	0.0245862	IL12B, NKX2-3	57	6	13528	79.1111	1	0.279468	32.3372
GOTERM_BP_FAT	GO:0051091~positive regulation of transcription factor activity	3	4.22535	0.0255564	NOD2, JAK2, IL10	57	60	13528	11.8667	1	0.285518	33.3856
GOTERM_BP_FAT	GO:0032814~regulation of natural killer cell activation	2	2.8169	0.0286258	IL12B, IL21	57	7	13528	67.8095	1	0.297416	36.6031
GOTERM_BP_FAT	GO:0032816~positive regulation of natural killer cell activation	2	2.8169	0.0286258	IL12B, IL21	57	7	13528	67.8095	1	0.297416	36.6031
GOTERM_BP_FAT	GO:0002520~immune system development	5	7.04225	0.0271868	IRF8, JAK2, IL12B, IL10, NKX2-3	57	276	13528	4.29952	1	0.297498	35.1132
GOTERM_BP_FAT	GO:0042330~taxis	4	5.6338	0.0285086	CCR6, CCR3, CCR1, IL10	57	160	13528	5.93333	1	0.29959	36.483
GOTERM_BP_FAT	GO:0006935~chemotaxis	4	5.6338	0.0285086	CCR6, CCR3, CCR1, IL10	57	160	13528	5.93333	1	0.29959	36.483
GOTERM_BP_FAT	GO:0008284~positive regulation of cell proliferation	6	8.4507	0.0279212	PTGS2, FGFR1OP, JAK2, IL12B, IL21, ICOSLG	57	414	13528	3.43961	1	0.300888	35.8776
GOTERM_BP_FAT	GO:0045941~positive regulation of transcription	7	9.85915	0.0284516	ELF1, REL, SOX11, PHF5A, STAT3, IL10, NKX2-3	57	564	13528	2.94563	1	0.302354	36.4245
GOTERM_BP_FAT	GO:0051241~negative regulation of multicellular organismal process	4	5.6338	0.030364	NOD2, PTGS2, JAK2, IL10	57	164	13528	5.78862	1	0.309275	38.3601
GOTERM_BP_FAT	GO:0002694~regulation of leukocyte activation	4	5.6338	0.0313151	IL12B, IL21, ICOSLG, IL10	57	166	13528	5.71888	1	0.314097	39.3021
GOTERM_BP_FAT	GO:0060396~growth hormone receptor signaling pathway	2	2.8169	0.032649	JAK2, STAT3	57	8	13528	59.3333	1	0.3187	40.6004
GOTERM_BP_FAT	GO:0010628~positive regulation of gene expression	7	9.85915	0.0322592	ELF1, REL, SOX11, PHF5A, STAT3, IL10, NKX2-3	57	581	13528	2.85944	1	0.318716	40.2238
GOTERM_BP_FAT	GO:0044093~positive regulation of molecular function	7	9.85915	0.03344	CARD8, NOD2, TNFSF15, DOCK7, JAK2, IL10, PSMB9	57	586	13528	2.83504	1	0.321909	41.3581
GOTERM_BP_FAT	GO:0043388~positive regulation of DNA binding	3	4.22535	0.0339685	NOD2, JAK2, IL10	57	70	13528	10.1714	1	0.322958	41.8592
GOTERM_CC_FAT	GO:0005681~spliceosome	4	5.6338	0.0118255	NHP2L1, PHF5A, WBP4, SMNDC1	47	132	12782	8.24113	0.699254	0.330013	12.3908
GOTERM_BP_FAT	GO:0060416~response to growth hormone stimulus	2	2.8169	0.0366557	JAK2, STAT3	57	9	13528	52.7407	1	0.34065	44.3459
GOTERM_BP_FAT	GO:0042104~positive regulation of activated T cell proliferation	2	2.8169	0.0366557	IL12B, ICOSLG	57	9	13528	52.7407	1	0.34065	44.3459
GOTERM_BP_FAT	GO:0051345~positive regulation of hydrolase activity	4	5.6338	0.0378771	CARD8, TNFSF15, DOCK7, JAK2	57	179	13528	5.30354	1	0.34665	45.4429
GOTERM_BP_FAT	GO:0050727~regulation of inflammatory response	3	4.22535	0.039464	PTGS2, JAK2, IL10	57	76	13528	9.36842	1	0.355149	46.838
GOTERM_BP_FAT	GO:0050870~positive regulation of T cell activation	3	4.22535	0.039464	IL12B, IL21, ICOSLG	57	76	13528	9.36842	1	0.355149	46.838
GOTERM_BP_FAT	GO:0042113~B cell activation	3	4.22535	0.039464	ICOSLG, IL10, NKX2-3	57	76	13528	9.36842	1	0.355149	46.838
GOTERM_BP_FAT	GO:0032496~response to lipopolysaccharide	3	4.22535	0.0404108	NOD2, PTGS2, IL10	57	77	13528	9.24675	1	0.355565	47.6543
GOTERM_BP_FAT	GO:0002250~adaptive immune response	3	4.22535	0.0404108	NOD2, IL12B, IL10	57	77	13528	9.24675	1	0.355565	47.6543
GOTERM_BP_FAT	GO:0002460~adaptive immune response based on somatic recombination of immune receptors built from immunoglobulin superfamily domains	3	4.22535	0.0404108	NOD2, IL12B, IL10	57	77	13528	9.24675	1	0.355565	47.6543
GOTERM_BP_FAT	GO:0006874~cellular calcium ion homeostasis	4	5.6338	0.0400275	CCR6, CCR3, CCR1, JAK2	57	183	13528	5.18761	1	0.356011	47.3253
GOTERM_BP_FAT	GO:0051099~positive regulation of binding	3	4.22535	0.0413662	NOD2, JAK2, IL10	57	78	13528	9.12821	1	0.359171	48.4663
GOTERM_BP_FAT	GO:0006350~transcription	15	21.1268	0.0439887	NFKBIZ, ELF1, CCR6, REL, L3MBTL2, SOX11, IRF8, TEF, PHF5A, FOXD1, STAT3, RUNX3, NFATC1, NKX2-3, KLF3	57	2101	13528	1.69443	1	0.361675	50.6346
GOTERM_BP_FAT	GO:0006397~mRNA processing	5	7.04225	0.0435898	NHP2L1, PHF5A, WBP4, CSDC2, SMNDC1	57	321	13528	3.69678	1	0.362038	50.3104
GOTERM_BP_FAT	GO:0031401~positive regulation of protein modification process	4	5.6338	0.042239	NOD2, DOCK7, JAK2, PSMB9	57	187	13528	5.07665	1	0.362112	49.1976
GOTERM_BP_FAT	GO:0055074~calcium ion homeostasis	4	5.6338	0.0428014	CCR6, CCR3, CCR1, JAK2	57	188	13528	5.04965	1	0.362855	49.6637
GOTERM_BP_FAT	GO:0045078~positive regulation of interferon-gamma biosynthetic process	2	2.8169	0.0446205	IL12B, IL21	57	11	13528	43.1515	1	0.362856	51.144
GOTERM_BP_FAT	GO:0045935~positive regulation of nucleobase, nucleoside, nucleotide and nucleic acid metabolic process	7	9.85915	0.0433449	ELF1, REL, SOX11, PHF5A, STAT3, IL10, NKX2-3	57	624	13528	2.66239	1	0.363455	50.1103
GOTERM_CC_FAT	GO:0016604~nuclear body	4	5.6338	0.0224043	CCR6, TRIM8, WBP4, SMNDC1	47	168	12782	6.47518	0.898589	0.367272	22.2734
GOTERM_BP_FAT	GO:0002683~negative regulation of immune system process	3	4.22535	0.0462696	ELF1, NOD2, IL10	57	83	13528	8.57831	1	0.370606	52.4507
GOTERM_BP_FAT	GO:0006875~cellular metal ion homeostasis	4	5.6338	0.0474363	CCR6, CCR3, CCR1, JAK2	57	196	13528	4.84354	1	0.375069	53.3553
GOTERM_BP_FAT	GO:0002237~response to molecule of bacterial origin	3	4.22535	0.0493095	NOD2, PTGS2, IL10	57	86	13528	8.27907	1	0.377883	54.7742
GOTERM_BP_FAT	GO:0046006~regulation of activated T cell proliferation	2	2.8169	0.0485785	IL12B, ICOSLG	57	12	13528	39.5556	1	0.379267	54.2254
GOTERM_BP_FAT	GO:0050718~positive regulation of interleukin-1 beta secretion	2	2.8169	0.0485785	CARD8, NOD2	57	12	13528	39.5556	1	0.379267	54.2254
GOTERM_BP_FAT	GO:0046649~lymphocyte activation	4	5.6338	0.0492361	IL12B, ICOSLG, IL10, NKX2-3	57	199	13528	4.77052	1	0.380375	54.7193
GOTERM_BP_FAT	GO:0051336~regulation of hydrolase activity	5	7.04225	0.0505213	CARD8, TNFSF15, DOCK7, JAK2, TBC1D1	57	337	13528	3.52127	1	0.382347	55.6703
GOTERM_BP_FAT	GO:0055065~metal ion homeostasis	4	5.6338	0.0529354	CCR6, CCR3, CCR1, JAK2	57	205	13528	4.63089	1	0.388014	57.4064
GOTERM_BP_FAT	GO:0050706~regulation of interleukin-1 beta secretion	2	2.8169	0.0525205	CARD8, NOD2	57	13	13528	36.5128	1	0.38846	57.1126
GOTERM_BP_FAT	GO:0045072~regulation of interferon-gamma biosynthetic process	2	2.8169	0.0525205	IL12B, IL21	57	13	13528	36.5128	1	0.38846	57.1126
GOTERM_BP_FAT	GO:0001934~positive regulation of protein amino acid phosphorylation	3	4.22535	0.0524203	NOD2, DOCK7, JAK2	57	89	13528	8	1	0.39078	57.0413
GOTERM_CC_FAT	GO:0044459~plasma membrane part	15	21.1268	0.0196056	HLA-DQB1, PTGS2, HLA-DRB1, CCR1, TNFSF15, HLA-DQA2, HLA-DQA1, TNFSF8, SLC26A3, CCR6, CCR3, VAMP3, JAK2, CD302, HLA-DOB	47	2203	12782	1.85173	0.864642	0.393444	19.7628
GOTERM_BP_FAT	GO:0030099~myeloid cell differentiation	3	4.22535	0.0566743	IRF8, JAK2, NKX2-3	57	93	13528	7.65591	1	0.400781	59.9699
GOTERM_BP_FAT	GO:0046632~alpha-beta T cell differentiation	2	2.8169	0.0564464	IL12B, NKX2-3	57	14	13528	33.9048	1	0.402364	59.8179
GOTERM_BP_FAT	GO:0050716~positive regulation of interleukin-1 secretion	2	2.8169	0.0564464	CARD8, NOD2	57	14	13528	33.9048	1	0.402364	59.8179
GOTERM_BP_FAT	GO:0006355~regulation of transcription, DNA-dependent	13	18.3099	0.0561338	ELF1, SOX11, IL10, STAT3, REL, IRF8, TEF, PHF5A, FOXD1, RUNX3, CSDC2, NKX2-3, NFATC1	57	1773	13528	1.74018	1	0.403495	59.6085
GOTERM_CC_FAT	GO:0031981~nuclear lumen	11	15.493	0.030836	CCR6, TRIM8, NHP2L1, USP1, SOX11, USP36, JAK2, PHF5A, WBP4, STAT3, SMNDC1	47	1450	12782	2.06313	0.957721	0.409771	29.4112
GOTERM_CC_FAT	GO:0031226~intrinsic to plasma membrane	9	12.6761	0.0660833	CCR6, HLA-DRB1, CCR3, CCR1, TNFSF15, CD302, HLA-DQA2, HLA-DQA1, TNFSF8	47	1215	12782	2.0145	0.998997	0.412081	53.2456
GOTERM_CC_FAT	GO:0031974~membrane-enclosed lumen	12	16.9014	0.0612342	CCR6, PTGS2, TRIM8, NHP2L1, USP1, SOX11, USP36, JAK2, PHF5A, WBP4, STAT3, SMNDC1	47	1856	12782	1.75835	0.998308	0.412479	50.474
GOTERM_BP_FAT	GO:0050704~regulation of interleukin-1 secretion	2	2.8169	0.0603564	CARD8, NOD2	57	15	13528	31.6444	1	0.418092	62.3527
GOTERM_BP_FAT	GO:0042327~positive regulation of phosphorylation	3	4.22535	0.0610455	NOD2, DOCK7, JAK2	57	97	13528	7.34021	1	0.418907	62.7836
GOTERM_BP_FAT	GO:0051251~positive regulation of lymphocyte activation	3	4.22535	0.0610455	IL12B, IL21, ICOSLG	57	97	13528	7.34021	1	0.418907	62.7836
GOTERM_BP_FAT	GO:0051252~regulation of RNA metabolic process	13	18.3099	0.0645428	ELF1, SOX11, IL10, STAT3, REL, IRF8, TEF, PHF5A, FOXD1, RUNX3, CSDC2, NKX2-3, NFATC1	57	1813	13528	1.70178	1	0.428641	64.9003
GOTERM_CC_FAT	GO:0005887~integral to plasma membrane	9	12.6761	0.0593784	CCR6, HLA-DRB1, CCR3, CCR1, TNFSF15, CD302, HLA-DQA2, HLA-DQA1, TNFSF8	47	1188	12782	2.06028	0.997935	0.429966	49.3744
GOTERM_BP_FAT	GO:0045937~positive regulation of phosphate metabolic process	3	4.22535	0.0643977	NOD2, DOCK7, JAK2	57	100	13528	7.12	1	0.430743	64.8148
GOTERM_BP_FAT	GO:0010562~positive regulation of phosphorus metabolic process	3	4.22535	0.0643977	NOD2, DOCK7, JAK2	57	100	13528	7.12	1	0.430743	64.8148
GOTERM_BP_FAT	GO:0021700~developmental maturation	3	4.22535	0.0655288	PTGS2, IL21, RUNX3	57	101	13528	7.0495	1	0.430842	65.4764
GOTERM_BP_FAT	GO:0042107~cytokine metabolic process	2	2.8169	0.0681286	TNFSF15, IL12B	57	17	13528	27.9216	1	0.432705	66.9532
GOTERM_BP_FAT	GO:0042269~regulation of natural killer cell mediated cytotoxicity	2	2.8169	0.0681286	IL12B, IL21	57	17	13528	27.9216	1	0.432705	66.9532
GOTERM_BP_FAT	GO:0002715~regulation of natural killer cell mediated immunity	2	2.8169	0.0681286	IL12B, IL21	57	17	13528	27.9216	1	0.432705	66.9532
GOTERM_BP_FAT	GO:0045954~positive regulation of natural killer cell mediated cytotoxicity	2	2.8169	0.0642504	IL12B, IL21	57	16	13528	29.6667	1	0.432863	64.7278
GOTERM_BP_FAT	GO:0002717~positive regulation of natural killer cell mediated immunity	2	2.8169	0.0642504	IL12B, IL21	57	16	13528	29.6667	1	0.432863	64.7278
GOTERM_BP_FAT	GO:0016071~mRNA metabolic process	5	7.04225	0.0666319	NHP2L1, PHF5A, WBP4, CSDC2, SMNDC1	57	370	13528	3.20721	1	0.433588	66.1104
GOTERM_BP_FAT	GO:0030098~lymphocyte differentiation	3	4.22535	0.067811	IL12B, IL10, NKX2-3	57	103	13528	6.91262	1	0.433886	66.776
GOTERM_BP_FAT	GO:0051090~regulation of transcription factor activity	3	4.22535	0.067811	NOD2, JAK2, IL10	57	103	13528	6.91262	1	0.433886	66.776
GOTERM_BP_FAT	GO:0030005~cellular di-, tri-valent inorganic cation homeostasis	4	5.6338	0.0676084	CCR6, CCR3, CCR1, JAK2	57	227	13528	4.18209	1	0.435654	66.6625
GOTERM_BP_FAT	GO:0043122~regulation of I-kappaB kinase/NF-kappaB cascade	3	4.22535	0.0724538	CARD8, NOD2, REL	57	107	13528	6.65421	1	0.439927	69.2798
GOTERM_BP_FAT	GO:0002718~regulation of cytokine production during immune response	2	2.8169	0.071991	IL21, IL10	57	18	13528	26.3704	1	0.440417	69.0384
GOTERM_BP_FAT	GO:0002285~lymphocyte activation during immune response	2	2.8169	0.071991	IL12B, NKX2-3	57	18	13528	26.3704	1	0.440417	69.0384
GOTERM_BP_FAT	GO:0046631~alpha-beta T cell activation	2	2.8169	0.071991	IL12B, NKX2-3	57	18	13528	26.3704	1	0.440417	69.0384
GOTERM_BP_FAT	GO:0032270~positive regulation of cellular protein metabolic process	4	5.6338	0.0719027	NOD2, DOCK7, JAK2, PSMB9	57	233	13528	4.07439	1	0.44268	68.9921
GOTERM_BP_FAT	GO:0007242~intracellular signaling cascade	10	14.0845	0.0715003	PLCL1, NOD2, CCR3, CCR1, TNFSF15, JAK2, MYO9B, STAT3, IL10, NFATC1	57	1256	13528	1.8896	1	0.443486	68.7804
GOTERM_BP_FAT	GO:0048584~positive regulation of response to stimulus	4	5.6338	0.0740954	NOD2, JAK2, IL12B, IL21	57	236	13528	4.0226	1	0.444871	70.1219
GOTERM_BP_FAT	GO:0002696~positive regulation of leukocyte activation	3	4.22535	0.0712835	IL12B, IL21, ICOSLG	57	106	13528	6.71698	1	0.445189	68.6659
GOTERM_BP_FAT	GO:0002684~positive regulation of immune system process	4	5.6338	0.0755738	NOD2, IL12B, IL21, ICOSLG	57	238	13528	3.9888	1	0.44897	70.8618
GOTERM_BP_FAT	GO:0055066~di-, tri-valent inorganic cation homeostasis	4	5.6338	0.0763179	CCR6, CCR3, CCR1, JAK2	57	239	13528	3.97211	1	0.449702	71.2277
GOTERM_BP_FAT	GO:0045321~leukocyte activation	4	5.6338	0.0785701	IL12B, ICOSLG, IL10, NKX2-3	57	242	13528	3.92287	1	0.457092	72.3091
GOTERM_BP_FAT	GO:0051247~positive regulation of protein metabolic process	4	5.6338	0.0793273	NOD2, DOCK7, JAK2, PSMB9	57	243	13528	3.90672	1	0.457806	72.664
GOTERM_BP_FAT	GO:0000904~cell morphogenesis involved in differentiation	4	5.6338	0.0800878	DOCK7, JAK2, RUNX3, NFATC1	57	244	13528	3.89071	1	0.458525	73.0162
GOTERM_CC_FAT	GO:0005886~plasma membrane	20	28.169	0.059095	HLA-DQB1, IL23R, PTGS2, HLA-DRB1, CYTH1, CCR1, TNFSF15, HLA-DQA2, HLA-DQA1, STAT3, TNFSF8, SLC26A3, NOD2, CCR6, CCR3, JAK2, VAMP3, FCGR2A, CD302, HLA-DOB	47	3777	12782	1.44007	0.997871	0.459479	49.2045
GOTERM_CC_FAT	GO:0043233~organelle lumen	12	16.9014	0.054426	CCR6, PTGS2, TRIM8, NHP2L1, USP1, SOX11, USP36, JAK2, PHF5A, WBP4, STAT3, SMNDC1	47	1820	12782	1.79313	0.99649	0.466358	46.3301
GOTERM_BP_FAT	GO:0010627~regulation of protein kinase cascade	4	5.6338	0.0839382	CARD8, NOD2, REL, JAK2	57	249	13528	3.81258	1	0.467217	74.7351
GOTERM_BP_FAT	GO:0001912~positive regulation of leukocyte mediated cytotoxicity	2	2.8169	0.0834841	IL12B, IL21	57	21	13528	22.6032	1	0.467866	74.5378
GOTERM_BP_FAT	GO:0010648~negative regulation of cell communication	4	5.6338	0.0831618	ELF1, CARD8, NOD2, PTGS2	57	248	13528	3.82796	1	0.469083	74.397
GOTERM_MF_FAT	GO:0043565~sequence-specific DNA binding	7	9.85915	0.039326	ELF1, IRF8, TEF, FOXD1, STAT3, NFATC1, NKX2-3	55	607	12983	2.72221	0.999239	0.479448	38.9648
GOTERM_BP_FAT	GO:0030003~cellular cation homeostasis	4	5.6338	0.0878678	CCR6, CCR3, CCR1, JAK2	57	254	13528	3.73753	1	0.480842	76.3832
GOTERM_BP_FAT	GO:0051101~regulation of DNA binding	3	4.22535	0.089467	NOD2, JAK2, IL10	57	121	13528	5.8843	1	0.484733	77.0247
GOTERM_CC_FAT	GO:0016607~nuclear speck	3	4.22535	0.0529187	CCR6, WBP4, SMNDC1	47	103	12782	7.92109	0.995878	0.496628	45.371
GOTERM_MF_FAT	GO:0019900~kinase binding	4	5.6338	0.0382875	NOD2, PRKAB1, JAK2, STAT3	55	179	12983	5.27496	0.999077	0.502824	38.1479
GOTERM_CC_FAT	GO:0070013~intracellular organelle lumen	12	16.9014	0.0473332	CCR6, PTGS2, TRIM8, NHP2L1, USP1, SOX11, USP36, JAK2, PHF5A, WBP4, STAT3, SMNDC1	47	1779	12782	1.83445	0.992535	0.503237	41.6795
GOTERM_BP_FAT	GO:0031343~positive regulation of cell killing	2	2.8169	0.0948373	IL12B, IL21	57	24	13528	19.7778	1	0.503265	79.0614
GOTERM_BP_FAT	GO:0002889~regulation of immunoglobulin mediated immune response	2	2.8169	0.0948373	NOD2, IL10	57	24	13528	19.7778	1	0.503265	79.0614
GOTERM_BP_FAT	GO:0002712~regulation of B cell mediated immunity	2	2.8169	0.0948373	NOD2, IL10	57	24	13528	19.7778	1	0.503265	79.0614
GOTERM_BP_FAT	GO:0042110~T cell activation	3	4.22535	0.0958066	IL12B, ICOSLG, NKX2-3	57	126	13528	5.65079	1	0.504418	79.4105
GOTERM_BP_FAT	GO:0001910~regulation of leukocyte mediated cytotoxicity	2	2.8169	0.098591	IL12B, IL21	57	25	13528	18.9867	1	0.51239	80.3832
GOTERM_CC_FAT	GO:0005615~extracellular space	6	8.4507	0.0982519	INSL4, TNFSF15, IL12B, IL21, IL10, TNFSF8	47	685	12782	2.38211	0.999971	0.525788	68.3378
GOTERM_MF_FAT	GO:0042277~peptide binding	4	5.6338	0.0522368	CCR6, CCR3, CCR1, HLA-DOB	55	203	12983	4.65132	0.999933	0.550801	48.3265
GOTERM_MF_FAT	GO:0019899~enzyme binding	6	8.4507	0.065462	NOD2, PRKAB1, DOCK7, JAK2, MYO9B, STAT3	55	523	12983	2.70808	0.999995	0.606321	56.5324
GOTERM_MF_FAT	GO:0005164~tumor necrosis factor receptor binding	2	2.8169	0.083868	TNFSF15, TNFSF8	55	21	12983	22.4814	1	0.624676	65.9705
GOTERM_MF_FAT	GO:0046983~protein dimerization activity	6	8.4507	0.0738641	CARD8, TRIM8, TEF, MYO9B, IL12B, STAT3	55	542	12983	2.61315	0.999999	0.625103	61.1046
GOTERM_MF_FAT	GO:0001653~peptide receptor activity	3	4.22535	0.0814526	CCR6, CCR3, CCR1	55	114	12983	6.21196	1	0.63719	64.8499
GOTERM_MF_FAT	GO:0008528~peptide receptor activity, G-protein coupled	3	4.22535	0.0814526	CCR6, CCR3, CCR1	55	114	12983	6.21196	1	0.63719	64.8499

## Sheet: predicted genes by DisGeNET
Category	Term	Count	%	PValue	Genes	List Total	Pop Hits	Pop Total	Fold Enrichment	Bonferroni	Benjamini	FDR
GOTERM_BP_FAT	GO:0006955~immune response	18	18.5567	5.47e-08	GPR183, IL6, CARD9, TNF, IL18RAP, IL23R, IL2RA, IRGM, IL27, GPR65, TNFSF15, SMAD3, DEFB4A, IL10, SLC11A1, NOD2, VNN1, ERAP2	71	690	13528	4.97048	7.56e-05	3.78e-05	8.99e-05
GOTERM_BP_FAT	GO:0001817~regulation of cytokine production	11	11.3402	2.84e-08	SLC11A1, NOD2, IL6, CARD9, TNF, IL27, NDFIP1, TNFSF15, SMAD3, HDAC7, IL10	71	181	13528	11.5795	3.93e-05	3.93e-05	4.67e-05
GOTERM_BP_FAT	GO:0006952~defense response	16	16.4948	4.36e-07	IL6, CARD9, TNF, IL18RAP, IL23R, IL2RA, IRGM, IL27, DEFB4A, STAT3, IL10, LSP1, SLC11A1, NOD2, DEFA5, VNN1	71	615	13528	4.95701	0.000603	0.000201	0.000717
GOTERM_BP_FAT	GO:0051241~negative regulation of multicellular organismal process	9	9.27835	1.96e-06	SLC11A1, NOD2, IL6, TNF, PTGS2, NDFIP1, HDAC7, IL10, PLAU	71	164	13528	10.4562	0.00271019	0.000452	0.00322631
GOTERM_BP_FAT	GO:0042742~defense response to bacterium	8	8.24742	1.72e-06	SLC11A1, NOD2, IL6, CARD9, TNF, DEFA5, DEFB4A, IL10	71	112	13528	13.6097	0.00238006	0.000476	0.00283285
GOTERM_BP_FAT	GO:0001818~negative regulation of cytokine production	6	6.18557	1.41e-06	SLC11A1, NOD2, TNF, NDFIP1, HDAC7, IL10	71	38	13528	30.0845	0.00195039	0.000488	0.00232094
GOTERM_BP_FAT	GO:0009611~response to wounding	14	14.433	2.71e-06	IL6, IL23R, IL2RA, IL18RAP, TNF, IRGM, IL27, MST1, SMAD3, STAT3, IL10, SLC11A1, VNN1, PLAU	71	530	13528	5.03301	0.00373694	0.000535	0.00445085
GOTERM_BP_FAT	GO:0032880~regulation of protein localization	8	8.24742	6.92e-06	NOD2, IL6, TNF, NDFIP1, TNFSF15, SMAD3, IL10, APC	71	138	13528	11.0455	0.00953767	0.000958	0.0113926
GOTERM_BP_FAT	GO:0009617~response to bacterium	9	9.27835	6.58e-06	SLC11A1, NOD2, IL6, CARD9, TNF, PTGS2, DEFA5, DEFB4A, IL10	71	193	13528	8.88506	0.00906242	0.00101101	0.0108223
GOTERM_BP_FAT	GO:0006954~inflammatory response	11	11.3402	6.16e-06	SLC11A1, IL6, TNF, IL18RAP, IL23R, IL2RA, IRGM, IL27, VNN1, STAT3, IL10	71	325	13528	6.44888	0.00849403	0.00106572	0.0101407
GOTERM_BP_FAT	GO:0002822~regulation of adaptive immune response based on somatic recombination of immune receptors built from immunoglobulin superfamily domains	6	6.18557	9.13e-06	SLC11A1, NOD2, IL27, NDFIP1, CD226, IL10	71	55	13528	20.7857	0.0125606	0.00114844	0.015026
GOTERM_BP_FAT	GO:0002819~regulation of adaptive immune response	6	6.18557	9.99e-06	SLC11A1, NOD2, IL27, NDFIP1, CD226, IL10	71	56	13528	20.4145	0.0137288	0.00115133	0.0164331
GOTERM_BP_FAT	GO:0002697~regulation of immune effector process	7	7.21649	1.33e-05	NOD2, IL6, TNF, IL27, NDFIP1, CD226, IL10	71	101	13528	13.2054	0.0182211	0.00141355	0.0218594
GOTERM_BP_FAT	GO:0008285~negative regulation of cell proliferation	11	11.3402	1.54e-05	CUL2, IL6, TNF, IL2RA, PTGS2, NDFIP1, TNFSF15, SMAD3, DLG5, IL10, APC	71	361	13528	5.80578	0.0211274	0.00152411	0.0253831
GOTERM_BP_FAT	GO:0051222~positive regulation of protein transport	6	6.18557	2.42e-05	NOD2, IL6, TNF, TNFSF15, SMAD3, IL10	71	67	13528	17.0629	0.0328932	0.00222727	0.0397545
GOTERM_BP_FAT	GO:0051223~regulation of protein transport	7	7.21649	2.65e-05	NOD2, IL6, TNF, NDFIP1, TNFSF15, SMAD3, IL10	71	114	13528	11.6995	0.0360447	0.00229177	0.0436333
GOTERM_BP_FAT	GO:0070201~regulation of establishment of protein localization	7	7.21649	3.72e-05	NOD2, IL6, TNF, NDFIP1, TNFSF15, SMAD3, IL10	71	121	13528	11.0227	0.0501239	0.00270285	0.061116
GOTERM_BP_FAT	GO:0019220~regulation of phosphate metabolic process	12	12.3711	3.58e-05	ADCY3, ZGPAT, SLC11A1, NOD2, IL6, TNF, DUSP16, TNFSF15, SMAD3, CD6, CDC37, APC	71	485	13528	4.71427	0.0483953	0.00275207	0.0589558
GOTERM_BP_FAT	GO:0051174~regulation of phosphorus metabolic process	12	12.3711	3.58e-05	ADCY3, ZGPAT, SLC11A1, NOD2, IL6, TNF, DUSP16, TNFSF15, SMAD3, CD6, CDC37, APC	71	485	13528	4.71427	0.0483953	0.00275207	0.0589558
GOTERM_BP_FAT	GO:0032675~regulation of interleukin-6 production	5	5.15464	3.42e-05	NOD2, IL6, CARD9, TNF, IL10	71	36	13528	26.4632	0.0461933	0.00277815	0.0562096
GOTERM_BP_FAT	GO:0042127~regulation of cell proliferation	15	15.4639	4.16e-05	IL6, FOSL2, IL2RA, TNF, PTGS2, IL27, NDFIP1, TNFSF15, SMAD3, IL10, CUL2, ZMIZ1, DLG5, PLAU, APC	71	787	13528	3.63155	0.0559027	0.00287217	0.068366
GOTERM_BP_FAT	GO:0042981~regulation of apoptosis	15	15.4639	5.25e-05	IL6, CARD9, IL2RA, TNF, PTGS2, TNFSF15, SMAD3, IL10, CUL2, NOD2, SFRP1, VNN1, DAP, DLG5, APC	71	804	13528	3.55476	0.070064	0.00345305	0.0863196
GOTERM_BP_FAT	GO:0010941~regulation of cell death	15	15.4639	6.08e-05	IL6, CARD9, IL2RA, TNF, PTGS2, TNFSF15, SMAD3, IL10, CUL2, NOD2, SFRP1, VNN1, DAP, DLG5, APC	71	815	13528	3.50678	0.0807387	0.00350156	0.100032
GOTERM_BP_FAT	GO:0043067~regulation of programmed cell death	15	15.4639	5.84e-05	IL6, CARD9, IL2RA, TNF, PTGS2, TNFSF15, SMAD3, IL10, CUL2, NOD2, SFRP1, VNN1, DAP, DLG5, APC	71	812	13528	3.51974	0.0777017	0.00351063	0.0961152
GOTERM_BP_FAT	GO:0002700~regulation of production of molecular mediator of immune response	5	5.15464	5.76e-05	NOD2, IL6, TNF, NDFIP1, IL10	71	41	13528	23.236	0.0766439	0.003618	0.0947537
GOTERM_BP_FAT	GO:0050714~positive regulation of protein secretion	5	5.15464	5.76e-05	NOD2, IL6, TNF, TNFSF15, IL10	71	41	13528	23.236	0.0766439	0.003618	0.0947537
GOTERM_BP_FAT	GO:0045087~innate immune response	7	7.21649	7.75e-05	SLC11A1, NOD2, IL18RAP, IL23R, IRGM, IL27, VNN1	71	138	13528	9.66483	0.101753	0.00428323	0.127494
GOTERM_BP_FAT	GO:0002237~response to molecule of bacterial origin	6	6.18557	8.08e-05	SLC11A1, NOD2, IL6, CARD9, PTGS2, IL10	71	86	13528	13.2932	0.10577	0.00429046	0.132815
GOTERM_BP_FAT	GO:0001819~positive regulation of cytokine production	6	6.18557	0.0001	SLC11A1, NOD2, IL6, CARD9, TNF, SMAD3	71	90	13528	12.7023	0.129634	0.00512908	0.164925
GOTERM_BP_FAT	GO:0001775~cell activation	9	9.27835	0.000112	GPR183, SLC11A1, IL6, TNF, CXCR5, SMAD3, PTPN22, IL10, APC	71	287	13528	5.97497	0.144036	0.00553912	0.184726
GOTERM_BP_FAT	GO:0032755~positive regulation of interleukin-6 production	4	4.12371	0.000121	NOD2, IL6, CARD9, TNF	71	19	13528	40.1127	0.154385	0.00576576	0.19916
GOTERM_BP_FAT	GO:0042325~regulation of phosphorylation	11	11.3402	0.000133	ADCY3, ZGPAT, SLC11A1, NOD2, IL6, TNF, DUSP16, TNFSF15, CD6, CDC37, APC	71	466	13528	4.49761	0.167838	0.00610555	0.218185
GOTERM_BP_FAT	GO:0032101~regulation of response to external stimulus	7	7.21649	0.000169	IL6, IL2RA, PTGS2, NDFIP1, SMAD3, IL10, PLAU	71	159	13528	8.38834	0.208644	0.00752022	0.277812
GOTERM_BP_FAT	GO:0050708~regulation of protein secretion	5	5.15464	0.000226	NOD2, IL6, TNF, TNFSF15, IL10	71	58	13528	16.4254	0.268533	0.00864859	0.371065
GOTERM_BP_FAT	GO:0002684~positive regulation of immune system process	8	8.24742	0.000223	SLC11A1, NOD2, IL6, CARD9, IL2RA, VNN1, PTPN22, CD226	71	238	13528	6.40454	0.265671	0.008784	0.366439
GOTERM_BP_FAT	GO:0050715~positive regulation of cytokine secretion	4	4.12371	0.000218	NOD2, TNF, TNFSF15, IL10	71	23	13528	33.1366	0.260649	0.0088425	0.358366
GOTERM_BP_FAT	GO:0002694~regulation of leukocyte activation	7	7.21649	0.000214	IL6, IL2RA, IL27, NDFIP1, VNN1, CD226, IL10	71	166	13528	8.03462	0.256048	0.00892296	0.351017
GOTERM_BP_FAT	GO:0048584~positive regulation of response to stimulus	8	8.24742	0.000212	SLC11A1, NOD2, IL6, CARD9, TNF, SMAD3, PTPN22, CD226	71	236	13528	6.45882	0.25416	0.00912203	0.348014
GOTERM_BP_FAT	GO:0002889~regulation of immunoglobulin mediated immune response	4	4.12371	0.000248	NOD2, NDFIP1, CD226, IL10	71	24	13528	31.7559	0.290965	0.0092502	0.407949
GOTERM_BP_FAT	GO:0002712~regulation of B cell mediated immunity	4	4.12371	0.000248	NOD2, NDFIP1, CD226, IL10	71	24	13528	31.7559	0.290965	0.0092502	0.407949
GOTERM_BP_FAT	GO:0050865~regulation of cell activation	7	7.21649	0.000284	IL6, IL2RA, IL27, NDFIP1, VNN1, CD226, IL10	71	175	13528	7.62141	0.325225	0.0102986	0.466571
GOTERM_BP_FAT	GO:0042129~regulation of T cell proliferation	5	5.15464	0.000292	IL6, IL2RA, IL27, NDFIP1, IL10	71	62	13528	15.3657	0.332904	0.0103263	0.480112
GOTERM_BP_FAT	GO:0002637~regulation of immunoglobulin production	4	4.12371	0.000317	IL6, TNF, NDFIP1, IL10	71	26	13528	29.3131	0.354969	0.0109016	0.519901
GOTERM_BP_FAT	GO:0050863~regulation of T cell activation	6	6.18557	0.000343	IL6, IL2RA, IL27, NDFIP1, VNN1, IL10	71	117	13528	9.77104	0.378302	0.0115258	0.563464
GOTERM_BP_FAT	GO:0050707~regulation of cytokine secretion	4	4.12371	0.000487	NOD2, TNF, TNFSF15, IL10	71	30	13528	25.4047	0.490668	0.0159349	0.79885
GOTERM_BP_FAT	GO:0042035~regulation of cytokine biosynthetic process	5	5.15464	0.000576	IL6, CARD9, TNF, IL27, IL10	71	74	13528	12.874	0.549354	0.0171784	0.943119
GOTERM_BP_FAT	GO:0051094~positive regulation of developmental process	8	8.24742	0.00057	IL6, TNF, IL2RA, SMAD3, VNN1, DNMT3B, HDAC7, APC	71	278	13528	5.48303	0.545471	0.0173695	0.933015
GOTERM_BP_FAT	GO:0032494~response to peptidoglycan	3	3.09278	0.000545	NOD2, IL6, CARD9	71	7	13528	81.6579	0.529789	0.0173951	0.893056
GOTERM_BP_FAT	GO:0046649~lymphocyte activation	7	7.21649	0.000564	GPR183, SLC11A1, CXCR5, SMAD3, PTPN22, IL10, APC	71	199	13528	6.70224	0.541668	0.0175747	0.923202
GOTERM_BP_FAT	GO:0050727~regulation of inflammatory response	5	5.15464	0.000637	IL6, IL2RA, PTGS2, NDFIP1, IL10	71	76	13528	12.5352	0.586008	0.0185891	1.04297
GOTERM_BP_FAT	GO:0030278~regulation of ossification	5	5.15464	0.000703	IL6, SFRP1, SMAD3, HDAC7, APC	71	78	13528	12.2138	0.62204	0.0200661	1.15004
GOTERM_BP_FAT	GO:0006928~cell motion	10	10.3093	0.000729	LSP1, IL6, TNF, PTGS2, CXCR5, VNN1, STAT3, IL10, PLAU, APC	71	475	13528	4.01127	0.635638	0.0203934	1.19309
GOTERM_BP_FAT	GO:0050670~regulation of lymphocyte proliferation	5	5.15464	0.000888	IL6, IL2RA, IL27, NDFIP1, IL10	71	83	13528	11.478	0.707555	0.0242897	1.45103
GOTERM_BP_FAT	GO:0070663~regulation of leukocyte proliferation	5	5.15464	0.000929	IL6, IL2RA, IL27, NDFIP1, IL10	71	84	13528	11.3414	0.723621	0.0249001	1.5172
GOTERM_BP_FAT	GO:0032944~regulation of mononuclear cell proliferation	5	5.15464	0.000929	IL6, IL2RA, IL27, NDFIP1, IL10	71	84	13528	11.3414	0.723621	0.0249001	1.5172
GOTERM_BP_FAT	GO:0051249~regulation of lymphocyte activation	6	6.18557	0.00100108	IL6, IL2RA, IL27, NDFIP1, VNN1, IL10	71	148	13528	7.7244	0.749975	0.0263054	1.63446
GOTERM_BP_FAT	GO:0051050~positive regulation of transport	7	7.21649	0.00102119	SLC11A1, NOD2, IL6, TNF, TNFSF15, SMAD3, IL10	71	223	13528	5.98093	0.756844	0.0263275	1.66704
GOTERM_BP_FAT	GO:0045667~regulation of osteoblast differentiation	4	4.12371	0.00141183	IL6, SMAD3, HDAC7, APC	71	43	13528	17.7242	0.858486	0.0355626	2.2978
GOTERM_BP_FAT	GO:0045321~leukocyte activation	7	7.21649	0.00155307	GPR183, SLC11A1, CXCR5, SMAD3, PTPN22, IL10, APC	71	242	13528	5.51135	0.883646	0.0383562	2.52491
GOTERM_BP_FAT	GO:0051240~positive regulation of multicellular organismal process	7	7.21649	0.00161941	SLC11A1, NOD2, IL6, CARD9, TNF, PTGS2, SMAD3	71	244	13528	5.46617	0.893868	0.0392633	2.63142
GOTERM_BP_FAT	GO:0060341~regulation of cellular localization	7	7.21649	0.00175855	NOD2, IL6, TNF, TNFSF15, SMAD3, IL10, APC	71	248	13528	5.37801	0.912488	0.0418361	2.85446
GOTERM_BP_FAT	GO:0043410~positive regulation of MAPKKK cascade	4	4.12371	0.00194251	NOD2, IL6, CARD9, TNF	71	48	13528	15.8779	0.93219	0.0453374	3.14859
GOTERM_BP_FAT	GO:0045859~regulation of protein kinase activity	8	8.24742	0.00199477	ADCY3, ZGPAT, SLC11A1, TNF, DUSP16, TNFSF15, CDC37, APC	71	345	13528	4.41821	0.93693	0.0457593	3.232
KEGG_PATHWAY	hsa04060:Cytokine-cytokine receptor interaction	8	8.24742	0.0014418	IL6, TNF, IL18RAP, IL23R, IL2RA, CXCR5, TNFSF15, IL10	35	262	5085	4.43621	0.102563	0.0526686	1.50285
GOTERM_BP_FAT	GO:0042176~regulation of protein catabolic process	4	4.12371	0.00244569	TNF, NDFIP1, IL10, APC	71	52	13528	14.6566	0.966257	0.053194	3.94888
GOTERM_BP_FAT	GO:0051047~positive regulation of secretion	5	5.15464	0.00243075	NOD2, IL6, TNF, TNFSF15, IL10	71	109	13528	8.74015	0.96555	0.0537205	3.92521
GOTERM_BP_FAT	GO:0043408~regulation of MAPKKK cascade	5	5.15464	0.00243075	NOD2, IL6, CARD9, TNF, APC	71	109	13528	8.74015	0.96555	0.0537205	3.92521
GOTERM_BP_FAT	GO:0043549~regulation of kinase activity	8	8.24742	0.00241839	ADCY3, ZGPAT, SLC11A1, TNF, DUSP16, TNFSF15, CDC37, APC	71	357	13528	4.2697	0.964954	0.0543207	3.90562
GOTERM_BP_FAT	GO:0002706~regulation of lymphocyte mediated immunity	4	4.12371	0.00272477	NOD2, NDFIP1, CD226, IL10	71	54	13528	14.1137	0.977091	0.058179	4.39006
KEGG_PATHWAY	hsa04630:Jak-STAT signaling pathway	6	6.18557	0.00335783	STAT4, IL6, IL23R, IL2RA, STAT3, IL10	35	155	5085	5.62396	0.222958	0.0611179	3.46841
GOTERM_BP_FAT	GO:0051338~regulation of transferase activity	8	8.24742	0.0030422	ADCY3, ZGPAT, SLC11A1, TNF, DUSP16, TNFSF15, CDC37, APC	71	372	13528	4.09753	0.985255	0.0637642	4.88955
GOTERM_BP_FAT	GO:0046330~positive regulation of JNK cascade	3	3.09278	0.00341379	NOD2, CARD9, TNF	71	17	13528	33.6239	0.991198	0.0702243	5.47116
KEGG_PATHWAY	hsa04310:Wnt signaling pathway	6	6.18557	0.00299801	SFRP1, APC2, SFRP2, SMAD3, PRKCB, APC	35	151	5085	5.77294	0.201634	0.0723147	3.10201
GOTERM_BP_FAT	GO:0051091~positive regulation of transcription factor activity	4	4.12371	0.00367697	NOD2, IL6, TNF, IL10	71	60	13528	12.7023	0.993893	0.074339	5.88106
GOTERM_BP_FAT	GO:0010033~response to organic substance	11	11.3402	0.00379401	ADCY3, SLC11A1, NOD2, IL6, CARD9, TNF, PTGS2, PTPN2, SMAD3, STAT3, IL10	71	721	13528	2.90692	0.994809	0.0755171	6.0628
GOTERM_BP_FAT	GO:0002703~regulation of leukocyte mediated immunity	4	4.12371	0.00385296	NOD2, NDFIP1, CD226, IL10	71	61	13528	12.4941	0.995218	0.0755631	6.15422
GOTERM_BP_FAT	GO:0045619~regulation of lymphocyte differentiation	4	4.12371	0.00422015	IL2RA, IL27, NDFIP1, VNN1	71	63	13528	12.0975	0.997129	0.0813285	6.72177
KEGG_PATHWAY	hsa05200:Pathways in cancer	9	9.27835	0.00113492	CUL2, IL6, PTGS2, APC2, RASSF1, SMAD3, STAT3, PRKCB, APC	35	328	5085	3.9865	0.0816413	0.0816413	1.1847
GOTERM_BP_FAT	GO:0010604~positive regulation of macromolecule metabolic process	12	12.3711	0.00430464	SLC11A1, NOD2, IL6, TNF, ZMIZ1, IL27, NDFIP1, SMAD3, DNMT3B, STAT3, IL10, APC	71	857	13528	2.66794	0.997447	0.0817565	6.85192
GOTERM_BP_FAT	GO:0050830~defense response to Gram-positive bacterium	3	3.09278	0.00472176	NOD2, IL6, CARD9	71	20	13528	28.5803	0.99857	0.0869618	7.49188
GOTERM_BP_FAT	GO:0002521~leukocyte differentiation	5	5.15464	0.00470247	GPR183, TNF, PTPN22, IL10, APC	71	131	13528	7.27234	0.998532	0.0877865	7.46238
GOTERM_MF_FAT	GO:0019901~protein kinase binding	6	6.18557	0.000492	NOD2, SMAD3, CD6, CD226, STAT3, APC	59	147	12983	8.98167	0.0927616	0.0927616	0.61335
GOTERM_BP_FAT	GO:0070304~positive regulation of stress-activated protein kinase signaling pathway	3	3.09278	0.00520141	NOD2, CARD9, TNF	71	21	13528	27.2193	0.999266	0.0929287	8.22269
GOTERM_BP_FAT	GO:0042493~response to drug	6	6.18557	0.00517159	CARD9, PTGS2, DNMT3B, STAT3, PARK7, APC	71	216	13528	5.29264	0.999235	0.0936249	8.17742
GOTERM_BP_FAT	GO:0043388~positive regulation of DNA binding	4	4.12371	0.00566953	NOD2, IL6, TNF, IL10	71	70	13528	10.8877	0.999618	0.0996029	8.9307
GOTERM_BP_FAT	GO:0019221~cytokine-mediated signaling pathway	4	4.12371	0.00566953	STAT4, IL6, TNF, STAT3	71	70	13528	10.8877	0.999618	0.0996029	8.9307
GOTERM_BP_FAT	GO:0031349~positive regulation of defense response	4	4.12371	0.00637119	NOD2, IL6, CARD9, CD226	71	73	13528	10.4403	0.999856	0.109875	9.98233
GOTERM_BP_FAT	GO:0050778~positive regulation of immune response	5	5.15464	0.00671808	SLC11A1, NOD2, CARD9, PTPN22, CD226	71	145	13528	6.57018	0.999911	0.111385	10.498
GOTERM_MF_FAT	GO:0019900~kinase binding	6	6.18557	0.00119547	NOD2, SMAD3, CD6, CD226, STAT3, APC	59	179	12983	7.37601	0.210887	0.11168	1.48569
KEGG_PATHWAY	hsa04621:NOD-like receptor signaling pathway	4	4.12371	0.00789397	NOD2, IL6, CARD9, TNF	35	62	5085	9.37327	0.448105	0.112085	7.9811
GOTERM_BP_FAT	GO:0043065~positive regulation of apoptosis	8	8.24742	0.00667778	CUL2, TNF, IL2RA, PTGS2, SMAD3, DAP, IL10, APC	71	430	13528	3.54484	0.999906	0.11209	10.4383
GOTERM_BP_FAT	GO:0045597~positive regulation of cell differentiation	6	6.18557	0.00659711	IL6, IL2RA, SMAD3, VNN1, DNMT3B, APC	71	229	13528	4.99219	0.999895	0.112165	10.3185
GOTERM_BP_FAT	GO:0010942~positive regulation of cell death	8	8.24742	0.00709916	CUL2, TNF, IL2RA, PTGS2, SMAD3, DAP, IL10, APC	71	435	13528	3.5041	0.999948	0.113299	11.0613
GOTERM_BP_FAT	GO:0043068~positive regulation of programmed cell death	8	8.24742	0.00692829	CUL2, TNF, IL2RA, PTGS2, SMAD3, DAP, IL10, APC	71	433	13528	3.52028	0.999934	0.113325	10.8092
GOTERM_BP_FAT	GO:0010647~positive regulation of cell communication	7	7.21649	0.00702303	NOD2, IL6, CARD9, TNF, PTGS2, NDFIP1, CD226	71	329	13528	4.05394	0.999942	0.113454	10.9491
GOTERM_BP_FAT	GO:0032496~response to lipopolysaccharide	4	4.12371	0.00738412	SLC11A1, NOD2, PTGS2, IL10	71	77	13528	9.89793	0.999965	0.114952	11.4804
GOTERM_BP_FAT	GO:0043331~response to dsRNA	3	3.09278	0.00733221	NOD2, CARD9, SMAD3	71	25	13528	22.8642	0.999962	0.115482	11.4042
GOTERM_BP_FAT	GO:0051384~response to glucocorticoid stimulus	4	4.12371	0.00765137	IL6, TNF, PTGS2, IL10	71	78	13528	9.77104	0.999976	0.117557	11.8717
GOTERM_BP_FAT	GO:0051099~positive regulation of binding	4	4.12371	0.00765137	NOD2, IL6, TNF, IL10	71	78	13528	9.77104	0.999976	0.117557	11.8717
GOTERM_BP_FAT	GO:0051098~regulation of binding	5	5.15464	0.00809337	NOD2, IL6, TNF, SMAD3, IL10	71	153	13528	6.22664	0.999987	0.122586	12.5153
GOTERM_BP_FAT	GO:0051247~positive regulation of protein metabolic process	6	6.18557	0.00841953	NOD2, IL6, TNF, NDFIP1, DNMT3B, APC	71	243	13528	4.70457	0.999992	0.125852	12.9875
GOTERM_BP_FAT	GO:0042130~negative regulation of T cell proliferation	3	3.09278	0.00852178	IL2RA, NDFIP1, IL10	71	27	13528	21.1706	0.999993	0.125933	13.135
GOTERM_BP_FAT	GO:0045732~positive regulation of protein catabolic process	3	3.09278	0.00852178	TNF, NDFIP1, APC	71	27	13528	21.1706	0.999993	0.125933	13.135
GOTERM_BP_FAT	GO:0002683~negative regulation of immune system process	4	4.12371	0.00907317	NOD2, IL2RA, NDFIP1, IL10	71	83	13528	9.18242	0.999997	0.13215	13.9264
GOTERM_BP_FAT	GO:0010638~positive regulation of organelle organization	4	4.12371	0.00907317	TNF, SMAD3, DNMT3B, APC	71	83	13528	9.18242	0.999997	0.13215	13.9264
GOTERM_BP_FAT	GO:0010627~regulation of protein kinase cascade	6	6.18557	0.00929824	NOD2, IL6, CARD9, TNF, NDFIP1, APC	71	249	13528	4.59121	0.999998	0.133814	14.2475
GOTERM_BP_FAT	GO:0043066~negative regulation of apoptosis	7	7.21649	0.00988969	IL6, TNF, SFRP1, SMAD3, VNN1, IL10, APC	71	354	13528	3.76765	0.999999	0.13749	15.086
GOTERM_BP_FAT	GO:0031960~response to corticosteroid stimulus	4	4.12371	0.00968228	IL6, TNF, PTGS2, IL10	71	85	13528	8.96636	0.999999	0.137546	14.7928
GOTERM_BP_FAT	GO:0002831~regulation of response to biotic stimulus	3	3.09278	0.00979175	NOD2, IL27, CD226	71	29	13528	19.7105	0.999999	0.137593	14.9477
GOTERM_BP_FAT	GO:0043193~positive regulation of gene-specific transcription	4	4.12371	0.0103147	IL6, TNF, SMAD3, IL10	71	87	13528	8.76024	0.999999	0.141576	15.6838
GOTERM_BP_FAT	GO:0043069~negative regulation of programmed cell death	7	7.21649	0.0105506	IL6, TNF, SFRP1, SMAD3, VNN1, IL10, APC	71	359	13528	3.71517	1	0.141795	16.0137
GOTERM_BP_FAT	GO:0032649~regulation of interferon-gamma production	3	3.09278	0.0104564	SLC11A1, NOD2, IL27	71	30	13528	19.0535	1	0.141986	15.8821
GOTERM_BP_FAT	GO:0002824~positive regulation of adaptive immune response based on somatic recombination of immune receptors built from immunoglobulin superfamily domains	3	3.09278	0.0104564	SLC11A1, NOD2, CD226	71	30	13528	19.0535	1	0.141986	15.8821
GOTERM_BP_FAT	GO:0042990~regulation of transcription factor import into nucleus	3	3.09278	0.0104564	TNF, SMAD3, IL10	71	30	13528	19.0535	1	0.141986	15.8821
GOTERM_BP_FAT	GO:0060548~negative regulation of cell death	7	7.21649	0.0106864	IL6, TNF, SFRP1, SMAD3, VNN1, IL10, APC	71	360	13528	3.70485	1	0.142123	16.2033
GOTERM_BP_FAT	GO:0032680~regulation of tumor necrosis factor production	3	3.09278	0.0111404	NOD2, CARD9, IL10	71	31	13528	18.4389	1	0.142311	16.8337
GOTERM_BP_FAT	GO:0002821~positive regulation of adaptive immune response	3	3.09278	0.0111404	SLC11A1, NOD2, CD226	71	31	13528	18.4389	1	0.142311	16.8337
GOTERM_BP_FAT	GO:0048661~positive regulation of smooth muscle cell proliferation	3	3.09278	0.0111404	IL6, TNF, PTGS2	71	31	13528	18.4389	1	0.142311	16.8337
GOTERM_BP_FAT	GO:0050728~negative regulation of inflammatory response	3	3.09278	0.0111404	IL2RA, NDFIP1, IL10	71	31	13528	18.4389	1	0.142311	16.8337
GOTERM_BP_FAT	GO:0048534~hemopoietic or lymphoid organ development	6	6.18557	0.0110706	GPR183, TNF, CXCR5, PTPN22, IL10, APC	71	260	13528	4.39697	1	0.142789	16.737
GOTERM_BP_FAT	GO:0030335~positive regulation of cell migration	4	4.12371	0.0109707	IL6, SMAD3, HDAC7, APC	71	89	13528	8.56338	1	0.142913	16.5986
GOTERM_BP_FAT	GO:0010740~positive regulation of protein kinase cascade	5	5.15464	0.0109226	NOD2, IL6, CARD9, TNF, NDFIP1	71	167	13528	5.70465	1	0.143672	16.5318
GOTERM_BP_FAT	GO:0009725~response to hormone stimulus	7	7.21649	0.0116727	ADCY3, IL6, TNF, PTGS2, PTPN2, STAT3, IL10	71	367	13528	3.63419	1	0.147271	17.5672
GOTERM_BP_FAT	GO:0050672~negative regulation of lymphocyte proliferation	3	3.09278	0.0118437	IL2RA, NDFIP1, IL10	71	32	13528	17.8627	1	0.147935	17.8016
GOTERM_BP_FAT	GO:0032945~negative regulation of mononuclear cell proliferation	3	3.09278	0.0118437	IL2RA, NDFIP1, IL10	71	32	13528	17.8627	1	0.147935	17.8016
GOTERM_BP_FAT	GO:0070664~negative regulation of leukocyte proliferation	3	3.09278	0.0118437	IL2RA, NDFIP1, IL10	71	32	13528	17.8627	1	0.147935	17.8016
GOTERM_BP_FAT	GO:0009894~regulation of catabolic process	4	4.12371	0.0134541	TNF, NDFIP1, IL10, APC	71	96	13528	7.93897	1	0.164945	19.9781
GOTERM_BP_FAT	GO:0043123~positive regulation of I-kappaB kinase/NF-kappaB cascade	4	4.12371	0.0138329	NOD2, CARD9, TNF, NDFIP1	71	97	13528	7.85712	1	0.167734	20.4822
GOTERM_BP_FAT	GO:0002520~immune system development	6	6.18557	0.0140425	GPR183, TNF, CXCR5, PTPN22, IL10, APC	71	276	13528	4.14207	1	0.168602	20.7599
GOTERM_BP_FAT	GO:0051130~positive regulation of cellular component organization	5	5.15464	0.0143248	SLC11A1, TNF, SMAD3, DNMT3B, APC	71	181	13528	5.2634	1	0.16881	21.1323
GOTERM_BP_FAT	GO:0051272~positive regulation of cell motion	4	4.12371	0.0142177	IL6, SMAD3, HDAC7, APC	71	98	13528	7.77695	1	0.169078	20.9912
GOTERM_BP_FAT	GO:0040017~positive regulation of locomotion	4	4.12371	0.0142177	IL6, SMAD3, HDAC7, APC	71	98	13528	7.77695	1	0.169078	20.9912
GOTERM_BP_FAT	GO:0031348~negative regulation of defense response	3	3.09278	0.0148451	IL2RA, NDFIP1, IL10	71	36	13528	15.8779	1	0.172962	21.8145
GOTERM_BP_FAT	GO:0002367~cytokine production during immune response	2	2.06186	0.0154443	SLC11A1, NOD2	71	3	13528	127.023	1	0.177851	22.5933
GOTERM_BP_FAT	GO:0070102~interleukin-6-mediated signaling pathway	2	2.06186	0.0154443	IL6, STAT3	71	3	13528	127.023	1	0.177851	22.5933
GOTERM_BP_FAT	GO:0031401~positive regulation of protein modification process	5	5.15464	0.0159674	NOD2, IL6, TNF, NDFIP1, DNMT3B	71	187	13528	5.09452	1	0.181838	23.2671
GOTERM_BP_FAT	GO:0007050~cell cycle arrest	4	4.12371	0.0162329	CUL2, RASSF1, SMAD3, APC	71	103	13528	7.39943	1	0.183099	23.6071
GOTERM_BP_FAT	GO:0051090~regulation of transcription factor activity	4	4.12371	0.0162329	NOD2, IL6, TNF, IL10	71	103	13528	7.39943	1	0.183099	23.6071
GOTERM_BP_FAT	GO:0030098~lymphocyte differentiation	4	4.12371	0.0162329	GPR183, PTPN22, IL10, APC	71	103	13528	7.39943	1	0.183099	23.6071
GOTERM_BP_FAT	GO:0051172~negative regulation of nitrogen compound metabolic process	8	8.24742	0.0175177	ZGPAT, TNF, CCDC85B, NDFIP1, SMAD3, DNMT3B, STAT3, IL10	71	519	13528	2.93696	1	0.19011	25.2323
GOTERM_BP_FAT	GO:0042060~wound healing	5	5.15464	0.0171258	SLC11A1, IL6, MST1, SMAD3, PLAU	71	191	13528	4.98783	1	0.190687	24.7399
GOTERM_BP_FAT	GO:0031399~regulation of protein modification process	6	6.18557	0.0182209	NOD2, IL6, TNF, NDFIP1, CD6, DNMT3B	71	295	13528	3.87529	1	0.191104	26.1078
GOTERM_BP_FAT	GO:0009967~positive regulation of signal transduction	6	6.18557	0.0182209	NOD2, IL6, CARD9, TNF, NDFIP1, CD226	71	295	13528	3.87529	1	0.191104	26.1078
GOTERM_BP_FAT	GO:0002696~positive regulation of leukocyte activation	4	4.12371	0.0175152	IL6, IL2RA, VNN1, CD226	71	106	13528	7.19001	1	0.191568	25.2291
GOTERM_BP_FAT	GO:0009719~response to endogenous stimulus	7	7.21649	0.0181754	ADCY3, IL6, TNF, PTGS2, PTPN2, STAT3, IL10	71	405	13528	3.2932	1	0.19211	26.0515
GOTERM_BP_FAT	GO:0048545~response to steroid hormone stimulus	5	5.15464	0.0174234	IL6, TNF, PTGS2, STAT3, IL10	71	192	13528	4.96185	1	0.192159	25.114
GOTERM_BP_FAT	GO:0043122~regulation of I-kappaB kinase/NF-kappaB cascade	4	4.12371	0.0179549	NOD2, CARD9, TNF, NDFIP1	71	107	13528	7.12281	1	0.192909	25.7778
GOTERM_BP_FAT	GO:0051224~negative regulation of protein transport	3	3.09278	0.0181377	TNF, NDFIP1, IL10	71	40	13528	14.2901	1	0.193206	26.0047
GOTERM_BP_FAT	GO:0051092~positive regulation of NF-kappaB transcription factor activity	3	3.09278	0.0190048	NOD2, IL6, TNF	71	41	13528	13.9416	1	0.197055	27.0727
GOTERM_BP_FAT	GO:0002761~regulation of myeloid leukocyte differentiation	3	3.09278	0.0190048	TNF, NDFIP1, APC	71	41	13528	13.9416	1	0.197055	27.0727
GOTERM_BP_FAT	GO:0050868~negative regulation of T cell activation	3	3.09278	0.0198891	IL2RA, NDFIP1, IL10	71	42	13528	13.6097	1	0.202321	28.1468
GOTERM_BP_FAT	GO:0050867~positive regulation of cell activation	4	4.12371	0.0197751	IL6, IL2RA, VNN1, CD226	71	111	13528	6.86613	1	0.202746	28.0092
GOTERM_BP_FAT	GO:0051046~regulation of secretion	5	5.15464	0.0205787	NOD2, IL6, TNF, TNFSF15, IL10	71	202	13528	4.71622	1	0.205644	28.9741
GOTERM_BP_FAT	GO:0002740~negative regulation of cytokine secretion during immune response	2	2.06186	0.02054	TNF, IL10	71	4	13528	95.2676	1	0.206768	28.9279
GOTERM_BP_FAT	GO:0032800~receptor biosynthetic process	2	2.06186	0.02054	TNF, IL10	71	4	13528	95.2676	1	0.206768	28.9279
GOTERM_BP_FAT	GO:0002437~inflammatory response to antigenic stimulus	2	2.06186	0.02054	TNF, IL2RA	71	4	13528	95.2676	1	0.206768	28.9279
GOTERM_BP_FAT	GO:0002739~regulation of cytokine secretion during immune response	2	2.06186	0.02054	TNF, IL10	71	4	13528	95.2676	1	0.206768	28.9279
GOTERM_BP_FAT	GO:0032495~response to muramyl dipeptide	2	2.06186	0.02054	NOD2, CARD9	71	4	13528	95.2676	1	0.206768	28.9279
GOTERM_BP_FAT	GO:0042306~regulation of protein import into nucleus	3	3.09278	0.0217086	TNF, SMAD3, IL10	71	44	13528	12.991	1	0.214218	30.3103
GOTERM_BP_FAT	GO:0010558~negative regulation of macromolecule biosynthetic process	8	8.24742	0.0226429	ZGPAT, IL6, TNF, CCDC85B, SMAD3, DNMT3B, STAT3, IL10	71	547	13528	2.78662	1	0.22088	31.3973
GOTERM_BP_FAT	GO:0001816~cytokine production	3	3.09278	0.0235945	SLC11A1, NOD2, CD226	71	46	13528	12.4262	1	0.227539	32.4882
GOTERM_BP_FAT	GO:0045089~positive regulation of innate immune response	3	3.09278	0.0235945	NOD2, CARD9, CD226	71	46	13528	12.4262	1	0.227539	32.4882
GOTERM_BP_FAT	GO:0048660~regulation of smooth muscle cell proliferation	3	3.09278	0.0235945	IL6, TNF, PTGS2	71	46	13528	12.4262	1	0.227539	32.4882
GOTERM_BP_FAT	GO:0051101~regulation of DNA binding	4	4.12371	0.024757	NOD2, IL6, TNF, IL10	71	121	13528	6.29868	1	0.234238	33.7986
GOTERM_BP_FAT	GO:0031328~positive regulation of cellular biosynthetic process	9	9.27835	0.0246244	SLC11A1, NOD2, IL6, TNF, ZMIZ1, IL27, SMAD3, STAT3, IL10	71	685	13528	2.50338	1	0.234706	33.6504
GOTERM_BP_FAT	GO:0002251~organ or tissue specific immune response	2	2.06186	0.0256096	NOD2, IL6	71	5	13528	76.2141	1	0.236595	34.7445
GOTERM_BP_FAT	GO:0032695~negative regulation of interleukin-12 production	2	2.06186	0.0256096	NOD2, IL10	71	5	13528	76.2141	1	0.236595	34.7445
GOTERM_BP_FAT	GO:0032715~negative regulation of interleukin-6 production	2	2.06186	0.0256096	TNF, IL10	71	5	13528	76.2141	1	0.236595	34.7445
GOTERM_BP_FAT	GO:0031327~negative regulation of cellular biosynthetic process	8	8.24742	0.0255626	ZGPAT, IL6, TNF, CCDC85B, SMAD3, DNMT3B, STAT3, IL10	71	561	13528	2.71708	1	0.237769	34.6927
GOTERM_BP_FAT	GO:0007166~cell surface receptor linked signal transduction	17	17.5258	0.0255186	ADCY3, GPR183, IL2RA, IL18RAP, FIBP, APC2, PTPN2, GPR65, SMAD3, PTPN22, DEFB4A, STAT3, GPR35, SFRP1, CXCR5, SFRP2, APC	71	1856	13528	1.7452	1	0.238984	34.6441
GOTERM_BP_FAT	GO:0007242~intracellular signaling cascade	13	13.4021	0.0265957	ADCY3, NOD2, STAT4, TNF, RASSF1, DUSP16, TNFSF15, RIT1, DLG5, STAT3, IL10, PARK7, PRKCB	71	1256	13528	1.9721	1	0.239907	35.8226
GOTERM_BP_FAT	GO:0009891~positive regulation of biosynthetic process	9	9.27835	0.0265635	SLC11A1, NOD2, IL6, TNF, ZMIZ1, IL27, SMAD3, STAT3, IL10	71	695	13528	2.46736	1	0.241193	35.7877
GOTERM_BP_FAT	GO:0009896~positive regulation of catabolic process	3	3.09278	0.0265447	TNF, NDFIP1, APC	71	49	13528	11.6654	1	0.242603	35.7673
GOTERM_BP_FAT	GO:0032102~negative regulation of response to external stimulus	3	3.09278	0.0275597	IL2RA, NDFIP1, IL10	71	50	13528	11.4321	1	0.244425	36.8604
GOTERM_BP_FAT	GO:0042110~T cell activation	4	4.12371	0.0274792	SLC11A1, SMAD3, PTPN22, APC	71	126	13528	6.04874	1	0.245338	36.7743
GOTERM_BP_FAT	GO:0009890~negative regulation of biosynthetic process	8	8.24742	0.0282644	ZGPAT, IL6, TNF, CCDC85B, SMAD3, DNMT3B, STAT3, IL10	71	573	13528	2.66018	1	0.248345	37.609
GOTERM_BP_FAT	GO:0045580~regulation of T cell differentiation	3	3.09278	0.0285902	IL2RA, IL27, VNN1	71	51	13528	11.208	1	0.249303	37.9523
GOTERM_BP_FAT	GO:0050864~regulation of B cell activation	3	3.09278	0.0285902	IL6, NDFIP1, IL10	71	51	13528	11.208	1	0.249303	37.9523
GOTERM_BP_FAT	GO:0044092~negative regulation of molecular function	6	6.18557	0.0292061	ADCY3, ZGPAT, NOD2, DUSP16, NDFIP1, APC	71	334	13528	3.42279	1	0.252443	38.5964
GOTERM_BP_FAT	GO:0010628~positive regulation of gene expression	8	8.24742	0.0301706	SLC11A1, IL6, TNF, ZMIZ1, SMAD3, DNMT3B, STAT3, IL10	71	581	13528	2.62355	1	0.258132	39.5925
GOTERM_BP_FAT	GO:0033157~regulation of intracellular protein transport	3	3.09278	0.0306969	TNF, SMAD3, IL10	71	53	13528	10.785	1	0.258925	40.1296
GOTERM_BP_FAT	GO:0002544~chronic inflammatory response	2	2.06186	0.0306534	TNF, VNN1	71	6	13528	63.5117	1	0.260156	40.0854
GOTERM_BP_FAT	GO:0016055~Wnt receptor signaling pathway	4	4.12371	0.0315485	SFRP1, APC2, SFRP2, APC	71	133	13528	5.73038	1	0.262052	40.9892
GOTERM_BP_FAT	GO:0051250~negative regulation of lymphocyte activation	3	3.09278	0.0317727	IL2RA, NDFIP1, IL10	71	54	13528	10.5853	1	0.262135	41.2136
GOTERM_BP_FAT	GO:0045088~regulation of innate immune response	3	3.09278	0.0317727	NOD2, CARD9, CD226	71	54	13528	10.5853	1	0.262135	41.2136
GOTERM_BP_FAT	GO:0006919~activation of caspase activity	3	3.09278	0.0317727	TNF, TNFSF15, SMAD3	71	54	13528	10.5853	1	0.262135	41.2136
GOTERM_BP_FAT	GO:0044093~positive regulation of molecular function	8	8.24742	0.0314054	ADCY3, SLC11A1, NOD2, IL6, TNF, TNFSF15, SMAD3, IL10	71	586	13528	2.60116	1	0.262557	40.8456
GOTERM_BP_FAT	GO:0002252~immune effector process	4	4.12371	0.0321543	SLC11A1, NOD2, IL6, CARD9	71	134	13528	5.68762	1	0.263338	41.5937
GOTERM_BP_FAT	GO:0032583~regulation of gene-specific transcription	4	4.12371	0.0321543	IL6, TNF, SMAD3, IL10	71	134	13528	5.68762	1	0.263338	41.5937
GOTERM_BP_FAT	GO:0032270~positive regulation of cellular protein metabolic process	5	5.15464	0.0324996	NOD2, IL6, TNF, NDFIP1, DNMT3B	71	233	13528	4.08874	1	0.264268	41.9356
GOTERM_BP_FAT	GO:0051051~negative regulation of transport	4	4.12371	0.0327662	TNF, PTGS2, NDFIP1, IL10	71	135	13528	5.64549	1	0.264634	42.1983
GOTERM_BP_FAT	GO:0030097~hemopoiesis	5	5.15464	0.0338294	GPR183, TNF, PTPN22, IL10, APC	71	236	13528	4.03676	1	0.270526	43.2349
GOTERM_BP_FAT	GO:0007610~behavior	7	7.21649	0.0341225	IL6, PTGS2, DEFB4A, STAT3, IL10, PLAU, PARK7	71	469	13528	2.84381	1	0.271028	43.5176
GOTERM_BP_FAT	GO:0010605~negative regulation of macromolecule metabolic process	9	9.27835	0.0351532	ZGPAT, IL6, TNF, CCDC85B, NDFIP1, SMAD3, DNMT3B, STAT3, IL10	71	734	13528	2.33626	1	0.275018	44.5011
GOTERM_BP_FAT	GO:0032722~positive regulation of chemokine production	2	2.06186	0.0356715	IL6, TNF	71	7	13528	54.4386	1	0.275485	44.9896
GOTERM_BP_FAT	GO:0002825~regulation of T-helper 1 type immune response	2	2.06186	0.0356715	SLC11A1, IL27	71	7	13528	54.4386	1	0.275485	44.9896
GOTERM_BP_FAT	GO:0002695~negative regulation of leukocyte activation	3	3.09278	0.0350882	IL2RA, NDFIP1, IL10	71	57	13528	10.0282	1	0.276099	44.4395
GOTERM_BP_FAT	GO:0050900~leukocyte migration	3	3.09278	0.0350882	IL6, TNF, IL10	71	57	13528	10.0282	1	0.276099	44.4395
GOTERM_BP_FAT	GO:0032268~regulation of cellular protein metabolic process	7	7.21649	0.0356594	NOD2, IL6, TNF, NDFIP1, CD6, DNMT3B, IL10	71	474	13528	2.81381	1	0.276908	44.9782
GOTERM_BP_FAT	GO:0045893~positive regulation of transcription, DNA-dependent	7	7.21649	0.0366027	SLC11A1, IL6, TNF, ZMIZ1, SMAD3, STAT3, IL10	71	477	13528	2.79611	1	0.277171	45.8572
GOTERM_BP_FAT	GO:0046822~regulation of nucleocytoplasmic transport	3	3.09278	0.036222	TNF, SMAD3, IL10	71	58	13528	9.85527	1	0.277642	45.504
GOTERM_BP_FAT	GO:0050878~regulation of body fluid levels	4	4.12371	0.0365654	IL6, MST1, SLC22A4, PLAU	71	141	13528	5.40525	1	0.278409	45.8226
GOTERM_BP_FAT	GO:0043280~positive regulation of caspase activity	3	3.09278	0.0373699	TNF, TNFSF15, SMAD3	71	59	13528	9.68823	1	0.280677	46.5622
GOTERM_BP_FAT	GO:0010952~positive regulation of peptidase activity	3	3.09278	0.0373699	TNF, TNFSF15, SMAD3	71	59	13528	9.68823	1	0.280677	46.5622
GOTERM_BP_FAT	GO:0051254~positive regulation of RNA metabolic process	7	7.21649	0.0378855	SLC11A1, IL6, TNF, ZMIZ1, SMAD3, STAT3, IL10	71	481	13528	2.77286	1	0.282516	47.0312
GOTERM_BP_FAT	GO:0045785~positive regulation of cell adhesion	3	3.09278	0.0385318	TNF, SMAD3, APC	71	60	13528	9.52676	1	0.285159	47.6136
GOTERM_BP_FAT	GO:0010648~negative regulation of cell communication	5	5.15464	0.0394648	ZGPAT, NOD2, PTGS2, RGS14, APC	71	248	13528	3.84144	1	0.289566	48.4438
GOTERM_BP_FAT	GO:0050866~negative regulation of cell activation	3	3.09278	0.0397073	IL2RA, NDFIP1, IL10	71	61	13528	9.37058	1	0.289599	48.6576
GOTERM_BP_FAT	GO:0007243~protein kinase cascade	6	6.18557	0.0424538	STAT4, TNF, DUSP16, TNFSF15, STAT3, IL10	71	370	13528	3.08976	1	0.305023	51.0209
GOTERM_BP_FAT	GO:0045944~positive regulation of transcription from RNA polymerase II promoter	6	6.18557	0.0428662	SLC11A1, IL6, TNF, ZMIZ1, SMAD3, STAT3	71	371	13528	3.08143	1	0.305995	51.3669
GOTERM_BP_FAT	GO:0046328~regulation of JNK cascade	3	3.09278	0.0445434	NOD2, CARD9, TNF	71	65	13528	8.79393	1	0.314512	52.7503
GOTERM_BP_FAT	GO:0010629~negative regulation of gene expression	7	7.21649	0.0458235	ZGPAT, TNF, CCDC85B, NDFIP1, SMAD3, DNMT3B, STAT3	71	504	13528	2.64632	1	0.31896	53.7811
GOTERM_BP_FAT	GO:0032874~positive regulation of stress-activated MAPK cascade	2	2.06186	0.0456309	NOD2, CARD9	71	9	13528	42.3412	1	0.319385	53.6274
GOTERM_BP_FAT	GO:0051023~regulation of immunoglobulin secretion	2	2.06186	0.0456309	IL6, TNF	71	9	13528	42.3412	1	0.319385	53.6274
GOTERM_BP_FAT	GO:0070271~protein complex biogenesis	7	7.21649	0.0461906	LPXN, NOD2, APC2, TUBD1, SMAD3, ATG16L1, APC	71	505	13528	2.64108	1	0.319555	54.0728
GOTERM_BP_FAT	GO:0006461~protein complex assembly	7	7.21649	0.0461906	LPXN, NOD2, APC2, TUBD1, SMAD3, ATG16L1, APC	71	505	13528	2.64108	1	0.319555	54.0728
GOTERM_BP_FAT	GO:0045934~negative regulation of nucleobase, nucleoside, nucleotide and nucleic acid metabolic process	7	7.21649	0.0488123	ZGPAT, TNF, CCDC85B, NDFIP1, SMAD3, DNMT3B, STAT3	71	512	13528	2.60497	1	0.333045	56.1063
GOTERM_BP_FAT	GO:0070302~regulation of stress-activated protein kinase signaling pathway	3	3.09278	0.0495859	NOD2, CARD9, TNF	71	69	13528	8.28414	1	0.335836	56.6901
GOTERM_BP_FAT	GO:0006935~chemotaxis	4	4.12371	0.0500169	IL6, DEFB4A, IL10, PLAU	71	160	13528	4.76338	1	0.336674	57.0121
GOTERM_BP_FAT	GO:0042330~taxis	4	4.12371	0.0500169	IL6, DEFB4A, IL10, PLAU	71	160	13528	4.76338	1	0.336674	57.0121
GOTERM_BP_FAT	GO:0045073~regulation of chemokine biosynthetic process	2	2.06186	0.0505726	IL6, TNF	71	10	13528	38.107	1	0.338194	57.4239
GOTERM_BP_FAT	GO:0032872~regulation of stress-activated MAPK cascade	2	2.06186	0.0505726	NOD2, CARD9	71	10	13528	38.107	1	0.338194	57.4239
GOTERM_BP_FAT	GO:0050710~negative regulation of cytokine secretion	2	2.06186	0.0505726	TNF, IL10	71	10	13528	38.107	1	0.338194	57.4239
GOTERM_BP_FAT	GO:0050829~defense response to Gram-negative bacterium	2	2.06186	0.0505726	SLC11A1, IL6	71	10	13528	38.107	1	0.338194	57.4239
GOTERM_BP_FAT	GO:0042534~regulation of tumor necrosis factor biosynthetic process	2	2.06186	0.0505726	CARD9, IL10	71	10	13528	38.107	1	0.338194	57.4239
GOTERM_BP_FAT	GO:0045637~regulation of myeloid cell differentiation	3	3.09278	0.0508776	TNF, NDFIP1, APC	71	70	13528	8.16579	1	0.338315	57.6484
GOTERM_BP_FAT	GO:0010557~positive regulation of macromolecule biosynthetic process	8	8.24742	0.0516913	SLC11A1, IL6, TNF, ZMIZ1, IL27, SMAD3, STAT3, IL10	71	654	13528	2.33071	1	0.341219	58.2419
GOTERM_BP_FAT	GO:0032386~regulation of intracellular transport	3	3.09278	0.0521814	TNF, SMAD3, IL10	71	71	13528	8.05078	1	0.342327	58.5955
GOTERM_BP_FAT	GO:0007626~locomotory behavior	5	5.15464	0.0534168	IL6, DEFB4A, IL10, PLAU, PARK7	71	274	13528	3.47692	1	0.347429	59.4746
GOTERM_BP_FAT	GO:0016477~cell migration	5	5.15464	0.0545885	IL6, TNF, IL10, PLAU, APC	71	276	13528	3.45172	1	0.352105	60.2922
GOTERM_BP_FAT	GO:0002714~positive regulation of B cell mediated immunity	2	2.06186	0.055489	NOD2, CD226	71	11	13528	34.6428	1	0.355282	60.9099
GOTERM_BP_FAT	GO:0002891~positive regulation of immunoglobulin mediated immune response	2	2.06186	0.055489	NOD2, CD226	71	11	13528	34.6428	1	0.355282	60.9099
GOTERM_BP_FAT	GO:0043330~response to exogenous dsRNA	2	2.06186	0.055489	NOD2, CARD9	71	11	13528	34.6428	1	0.355282	60.9099
GOTERM_BP_FAT	GO:0030334~regulation of cell migration	4	4.12371	0.057122	IL6, SMAD3, HDAC7, APC	71	169	13528	4.50971	1	0.362212	62.0072
GOTERM_BP_FAT	GO:0042113~B cell activation	3	3.09278	0.0588762	GPR183, CXCR5, IL10	71	76	13528	7.52113	1	0.369624	63.1536
GOTERM_BP_FAT	GO:0050870~positive regulation of T cell activation	3	3.09278	0.0588762	IL6, IL2RA, VNN1	71	76	13528	7.52113	1	0.369624	63.1536
GOTERM_BP_FAT	GO:0001932~regulation of protein amino acid phosphorylation	4	4.12371	0.0604263	NOD2, IL6, TNF, CD6	71	173	13528	4.40544	1	0.374261	64.1396
GOTERM_BP_FAT	GO:0002460~adaptive immune response based on somatic recombination of immune receptors built from immunoglobulin superfamily domains	3	3.09278	0.0602493	SLC11A1, NOD2, IL10	71	77	13528	7.42345	1	0.374973	64.0283
GOTERM_BP_FAT	GO:0002250~adaptive immune response	3	3.09278	0.0602493	SLC11A1, NOD2, IL10	71	77	13528	7.42345	1	0.374973	64.0283
GOTERM_BP_FAT	GO:0043281~regulation of caspase activity	3	3.09278	0.0630285	TNF, TNFSF15, SMAD3	71	79	13528	7.23551	1	0.383945	65.7392
GOTERM_BP_FAT	GO:0006959~humoral immune response	3	3.09278	0.0630285	GPR183, IL6, TNF	71	79	13528	7.23551	1	0.383945	65.7392
GOTERM_BP_FAT	GO:0034097~response to cytokine stimulus	3	3.09278	0.0630285	SLC11A1, PTGS2, STAT3	71	79	13528	7.23551	1	0.383945	65.7392
GOTERM_BP_FAT	GO:0008284~positive regulation of cell proliferation	6	6.18557	0.0629217	IL6, FOSL2, TNF, IL2RA, PTGS2, ZMIZ1	71	414	13528	2.76138	1	0.385031	65.6748
GOTERM_BP_FAT	GO:0042993~positive regulation of transcription factor import into nucleus	2	2.06186	0.0652466	TNF, SMAD3	71	13	13528	29.3131	1	0.393086	67.0495
GOTERM_BP_FAT	GO:0045191~regulation of isotype switching	2	2.06186	0.0652466	NDFIP1, IL10	71	13	13528	29.3131	1	0.393086	67.0495
GOTERM_BP_FAT	GO:0051043~regulation of membrane protein ectodomain proteolysis	2	2.06186	0.0652466	TNF, IL10	71	13	13528	29.3131	1	0.393086	67.0495
GOTERM_BP_FAT	GO:0052548~regulation of endopeptidase activity	3	3.09278	0.0672775	TNF, TNFSF15, SMAD3	71	82	13528	6.9708	1	0.401138	68.2079
GOTERM_BP_FAT	GO:0045668~negative regulation of osteoblast differentiation	2	2.06186	0.0700881	SMAD3, HDAC7	71	14	13528	27.2193	1	0.412636	69.748
GOTERM_BP_FAT	GO:0032731~positive regulation of interleukin-1 beta production	2	2.06186	0.0700881	NOD2, SMAD3	71	14	13528	27.2193	1	0.412636	69.748
GOTERM_BP_FAT	GO:0045941~positive regulation of transcription	7	7.21649	0.0711679	SLC11A1, IL6, TNF, ZMIZ1, SMAD3, STAT3, IL10	71	564	13528	2.3648	1	0.415953	70.3208
GOTERM_BP_FAT	GO:0022402~cell cycle process	7	7.21649	0.071648	ADCY3, CUL2, RASSF1, SMAD3, HORMAD2, RGS14, APC	71	565	13528	2.36061	1	0.416496	70.5722
GOTERM_BP_FAT	GO:0034470~ncRNA processing	4	4.12371	0.0726785	CPSF3L, PUSL1, PUS10, SMAD3	71	187	13528	4.07562	1	0.419523	71.1051
GOTERM_BP_FAT	GO:0002443~leukocyte mediated immunity	3	3.09278	0.0730866	SLC11A1, NOD2, IL6	71	86	13528	6.64658	1	0.419719	71.3136
GOTERM_BP_FAT	GO:0052547~regulation of peptidase activity	3	3.09278	0.0730866	TNF, TNFSF15, SMAD3	71	86	13528	6.64658	1	0.419719	71.3136
GOTERM_BP_FAT	GO:0032760~positive regulation of tumor necrosis factor production	2	2.06186	0.0749049	NOD2, CARD9	71	15	13528	25.4047	1	0.422922	72.2256
GOTERM_BP_FAT	GO:0032642~regulation of chemokine production	2	2.06186	0.0749049	IL6, TNF	71	15	13528	25.4047	1	0.422922	72.2256
GOTERM_BP_FAT	GO:0006469~negative regulation of protein kinase activity	3	3.09278	0.0745636	ZGPAT, DUSP16, APC	71	87	13528	6.57018	1	0.423038	72.0565
GOTERM_BP_FAT	GO:0048589~developmental growth	3	3.09278	0.0745636	PTGS2, ZMIZ1, PLAU	71	87	13528	6.57018	1	0.423038	72.0565
GOTERM_BP_FAT	GO:0051674~localization of cell	5	5.15464	0.074521	IL6, TNF, IL10, PLAU, APC	71	307	13528	3.10318	1	0.424482	72.0353
GOTERM_BP_FAT	GO:0048870~cell motility	5	5.15464	0.074521	IL6, TNF, IL10, PLAU, APC	71	307	13528	3.10318	1	0.424482	72.0353
GOTERM_MF_FAT	GO:0005125~cytokine activity	5	5.15464	0.011135	IL6, TNF, IL27, TNFSF15, IL10	59	195	12983	5.64233	0.891075	0.425511	13.0744
GOTERM_MF_FAT	GO:0019899~enzyme binding	8	8.24742	0.00839738	CUL2, NOD2, SMAD3, CD6, UBE2L3, CD226, STAT3, APC	59	523	12983	3.36598	0.811697	0.426827	10.0146
GOTERM_BP_FAT	GO:0001934~positive regulation of protein amino acid phosphorylation	3	3.09278	0.0775462	NOD2, IL6, TNF	71	89	13528	6.42254	1	0.429576	73.502
GOTERM_BP_FAT	GO:0051270~regulation of cell motion	4	4.12371	0.0782461	IL6, SMAD3, HDAC7, APC	71	193	13528	3.94892	1	0.430969	73.8308
GOTERM_BP_FAT	GO:0008219~cell death	8	8.24742	0.0775245	IL6, FOSL2, TNF, IL2RA, GPR65, TNFSF15, SMAD3, DAP	71	719	13528	2.12	1	0.431098	73.4917
GOTERM_BP_FAT	GO:0040012~regulation of locomotion	4	4.12371	0.0773053	IL6, SMAD3, HDAC7, APC	71	192	13528	3.96948	1	0.431776	73.3879
GOTERM_BP_FAT	GO:0016265~death	8	8.24742	0.0797807	IL6, FOSL2, TNF, IL2RA, GPR65, TNFSF15, SMAD3, DAP	71	724	13528	2.10536	1	0.43269	74.5386
GOTERM_BP_FAT	GO:0033673~negative regulation of kinase activity	3	3.09278	0.0790517	ZGPAT, DUSP16, APC	71	90	13528	6.35117	1	0.432796	74.2046
GOTERM_BP_FAT	GO:0050709~negative regulation of protein secretion	2	2.06186	0.079697	TNF, IL10	71	16	13528	23.8169	1	0.433927	74.5004
GOTERM_BP_FAT	GO:0032655~regulation of interleukin-12 production	2	2.06186	0.0844647	NOD2, IL10	71	17	13528	22.4159	1	0.45047	76.5891
GOTERM_BP_FAT	GO:0042307~positive regulation of protein import into nucleus	2	2.06186	0.0844647	TNF, SMAD3	71	17	13528	22.4159	1	0.45047	76.5891
GOTERM_BP_FAT	GO:0032732~positive regulation of interleukin-1 production	2	2.06186	0.0844647	NOD2, SMAD3	71	17	13528	22.4159	1	0.45047	76.5891
GOTERM_BP_FAT	GO:0051348~negative regulation of transferase activity	3	3.09278	0.0882731	ZGPAT, DUSP16, APC	71	96	13528	5.95423	1	0.464156	78.1409
GOTERM_BP_FAT	GO:0016481~negative regulation of transcription	6	6.18557	0.0887634	ZGPAT, TNF, CCDC85B, SMAD3, DNMT3B, STAT3	71	459	13528	2.49066	1	0.46447	78.3335
GOTERM_BP_FAT	GO:0042345~regulation of NF-kappaB import into nucleus	2	2.06186	0.0892081	TNF, IL10	71	18	13528	21.1706	1	0.464602	78.5069
GOTERM_BP_FAT	GO:0002718~regulation of cytokine production during immune response	2	2.06186	0.0892081	TNF, IL10	71	18	13528	21.1706	1	0.464602	78.5069
GOTERM_BP_FAT	GO:0050869~negative regulation of B cell activation	2	2.06186	0.0892081	NDFIP1, IL10	71	18	13528	21.1706	1	0.464602	78.5069
GOTERM_BP_FAT	GO:0002285~lymphocyte activation during immune response	2	2.06186	0.0892081	GPR183, SLC11A1	71	18	13528	21.1706	1	0.464602	78.5069
GOTERM_BP_FAT	GO:0042327~positive regulation of phosphorylation	3	3.09278	0.0898402	NOD2, IL6, TNF	71	97	13528	5.89284	1	0.465466	78.751
GOTERM_BP_FAT	GO:0051251~positive regulation of lymphocyte activation	3	3.09278	0.0898402	IL6, IL2RA, VNN1	71	97	13528	5.89284	1	0.465466	78.751
GOTERM_BP_FAT	GO:0006916~anti-apoptosis	4	4.12371	0.0909287	TNF, SFRP1, VNN1, IL10	71	206	13528	3.69971	1	0.466492	79.1653
GOTERM_BP_FAT	GO:0002526~acute inflammatory response	3	3.09278	0.0914157	IL6, VNN1, STAT3	71	98	13528	5.83271	1	0.466779	79.3481
GOTERM_BP_FAT	GO:0006915~apoptosis	7	7.21649	0.0907369	IL6, TNF, IL2RA, GPR65, TNFSF15, SMAD3, DAP	71	602	13528	2.21553	1	0.46735	79.0928
GOTERM_BP_FAT	GO:0051726~regulation of cell cycle	5	5.15464	0.0921694	TNF, PTGS2, SMAD3, CDC37, APC	71	331	13528	2.87818	1	0.468084	79.6282
GOTERM_BP_FAT	GO:0042592~homeostatic process	8	8.24742	0.0926295	SLC11A1, IL6, IL2RA, NDFIP1, STAT3, PARK7, PRKCB, APC	71	751	13528	2.02967	1	0.46826	79.7974
GOTERM_BP_FAT	GO:0010562~positive regulation of phosphorus metabolic process	3	3.09278	0.094591	NOD2, IL6, TNF	71	100	13528	5.71606	1	0.474101	80.5041
GOTERM_BP_FAT	GO:0048585~negative regulation of response to stimulus	3	3.09278	0.094591	IL2RA, NDFIP1, IL10	71	100	13528	5.71606	1	0.474101	80.5041
GOTERM_BP_FAT	GO:0045937~positive regulation of phosphate metabolic process	3	3.09278	0.094591	NOD2, IL6, TNF	71	100	13528	5.71606	1	0.474101	80.5041
GOTERM_BP_FAT	GO:0010608~posttranscriptional regulation of gene expression	4	4.12371	0.0960233	SLC11A1, IL6, TNF, SMAD3	71	211	13528	3.61204	1	0.476301	81.0054
GOTERM_BP_FAT	GO:0012501~programmed cell death	7	7.21649	0.0957674	IL6, TNF, IL2RA, GPR65, TNFSF15, SMAD3, DAP	71	611	13528	2.18289	1	0.476922	80.9168
GOTERM_CC_FAT	GO:0031226~intrinsic to plasma membrane	12	12.3711	0.0414037	ADCY3, GPR183, SLC11A1, GPR35, IL6, TNF, CXCR5, GPR65, SLC22A4, TNFSF15, CD6, CD226	66	1215	12782	1.91276	0.997199	0.479556	39.2435
GOTERM_BP_FAT	GO:0050817~coagulation	3	3.09278	0.0977982	IL6, MST1, PLAU	71	102	13528	5.60398	1	0.481281	81.6098
GOTERM_BP_FAT	GO:0007596~blood coagulation	3	3.09278	0.0977982	IL6, MST1, PLAU	71	102	13528	5.60398	1	0.481281	81.6098
GOTERM_BP_FAT	GO:0032651~regulation of interleukin-1 beta production	2	2.06186	0.0986223	NOD2, SMAD3	71	20	13528	19.0535	1	0.482726	81.8843
GOTERM_BP_FAT	GO:0051607~defense response to virus	2	2.06186	0.0986223	IL6, CARD9	71	20	13528	19.0535	1	0.482726	81.8843
GOTERM_BP_FAT	GO:0042036~negative regulation of cytokine biosynthetic process	2	2.06186	0.0986223	IL6, IL10	71	20	13528	19.0535	1	0.482726	81.8843
GOTERM_BP_FAT	GO:0080135~regulation of cellular response to stress	3	3.09278	0.0994133	NOD2, CARD9, TNF	71	103	13528	5.54957	1	0.484038	82.1441
GOTERM_CC_FAT	GO:0005815~microtubule organizing center	5	5.15464	0.0396664	CCDC85B, RASSF1, C21ORF33, TUBD1, APC	66	253	12782	3.8274	0.996397	0.505023	37.9332
GOTERM_CC_FAT	GO:0045335~phagocytic vesicle	2	2.06186	0.0497218	SLC11A1, IRGM	66	10	12782	38.7333	0.999166	0.507818	45.1736
GOTERM_CC_FAT	GO:0045121~membrane raft	4	4.12371	0.0362051	ADCY3, TNF, PTGS2, CD226	66	143	12782	5.41725	0.994059	0.519182	35.2452
GOTERM_CC_FAT	GO:0015630~microtubule cytoskeleton	7	7.21649	0.0597183	APC2, CCDC85B, RASSF1, C21ORF33, TUBD1, RGS14, APC	66	549	12782	2.46934	0.999808	0.540719	51.5975
GOTERM_CC_FAT	GO:0005887~integral to plasma membrane	12	12.3711	0.0360062	ADCY3, GPR183, SLC11A1, GPR35, IL6, TNF, CXCR5, GPR65, SLC22A4, TNFSF15, CD6, CD226	66	1188	12782	1.95623	0.993886	0.572385	35.0876
GOTERM_CC_FAT	GO:0030670~phagocytic vesicle membrane	2	2.06186	0.0301322	SLC11A1, IRGM	66	6	12782	64.5556	0.985775	0.572822	30.2702
GOTERM_CC_FAT	GO:0005776~autophagic vacuole	2	2.06186	0.0736617	IRGM, ATG16L1	66	15	12782	25.8222	0.999976	0.587825	59.4111
GOTERM_CC_FAT	GO:0005813~centrosome	5	5.15464	0.0270683	CCDC85B, RASSF1, C21ORF33, TUBD1, APC	66	224	12782	4.32292	0.977948	0.614645	27.6297
GOTERM_CC_FAT	GO:0005886~plasma membrane	29	29.8969	0.0138367	ADCY3, GPR183, TNF, APC2, PTGS2, GPR65, TNFSF15, SLC11A1, NOD2, CXCR5, SYN3, SLC22A4, VNN1, DLG5, CD6, APC, IL6, IL2RA, IL23R, IRGM, SMAD3, STAT3, PRKCB, LSP1, GPR35, RIT1, FCGR2A, CD226, PLAU	66	3777	12782	1.48698	0.855825	0.620297	15.1421
GOTERM_CC_FAT	GO:0044459~plasma membrane part	19	19.5876	0.0237186	ADCY3, GPR183, IL6, TNF, IL2RA, APC2, PTGS2, GPR65, TNFSF15, LSP1, SLC11A1, GPR35, CXCR5, SYN3, SLC22A4, DLG5, CD6, CD226, APC	66	2203	12782	1.6703	0.964443	0.671167	24.6384
GOTERM_MF_FAT	GO:0050700~CARD domain binding	2	2.06186	0.0308627	NOD2, CARD9	59	7	12983	62.8717	0.997985	0.711026	32.4485
GOTERM_CC_FAT	GO:0019898~extrinsic to membrane	8	8.24742	0.0124116	ATXN2L, FIBP, PTGS2, APC2, PNKD, DLG5, ATG16L1, PRKCB	66	494	12782	3.1363	0.823777	0.823777	13.6858
GOTERM_MF_FAT	GO:0043565~sequence-specific DNA binding	7	7.21649	0.0528333	ZGPAT, FOSL2, BACH2, SMAD3, RORC, DNMT3B, STAT3	59	607	12983	2.53765	0.999979	0.833248	49.2991
GOTERM_MF_FAT	GO:0046983~protein dimerization activity	6	6.18557	0.0937862	SLC11A1, FOSL2, CARD9, BACH2, SMAD3, STAT3	59	542	12983	2.43599	1	0.857712	70.8383
GOTERM_MF_FAT	GO:0004725~protein tyrosine phosphatase activity	3	3.09278	0.0786792	PTPN2, DUSP16, PTPN22	59	104	12983	6.34762	1	0.868426	64.1358
GOTERM_MF_FAT	GO:0005164~tumor necrosis factor receptor binding	2	2.06186	0.0898063	TNF, TNFSF15	59	21	12983	20.9572	1	0.873833	69.1945
GOTERM_MF_FAT	GO:0015491~cation:cation antiporter activity	2	2.06186	0.0733345	SLC11A1, SLC22A4	59	17	12983	25.8883	1	0.884017	61.4436
