# Supplementary material for: Identification of Candidate Genes Related to Inflammatory Bowel Disease Using Minimum Redundancy Maximum Relevance, Incremental Feature Selection, and the Shortest-Path Approach
Source: Biomed Res Int. 2017 Feb 14;2017:5741948. doi: 10.1155/2017/5741948 (PMC5331171; doi:10.1155/2017/5741948)
Supplement: Supplementary file 1 — The Supplementary Material consists of seven files. In detail, Supplementary Material I lists the MaxRel feature list and mRMR feature list obtained by mRMR method; Supplementary Material II lists the total prediction accuracy and accuracies for three classes obtained by the IFS method; Supplementary Material III lists 107 shortest path genes and their betweenness and permutation FDRs; Supplementary Material IV lists 57 candidate genes and their maximum interaction scores; Supplementary Material V lists the analysis results of DAVID on candidate genes; Supplementary Material VI lists 77 validated IBD-related genes reported in a paper; Supplementary Material VII lists the results yielded by DisGeNET. [file 5741948.f1.zip › Supp-VII.xls]

## Sheet: new sheet
cui	Disease Name	HPO Term	OMIM	CUI	Disease Name	Semantic Type	cui	MeSH	Disease Class	Type	DO Class	Type	Disease Class	Semantic Type	cui	Disease Name	Gene	Symbol	Gene	Symbol	Uniprot	Gene Name	Pathway	Protein Class	Gene	Symbol	DSI	DPI	Score	Score	Disease	# Of PMIDs	Gene	Disease	Gene	# Of PMIDs	Disease	# Of PMIDs	# Of PMIDs	Gene	# Of SNPs	Disease	Gene	Source	# Of SNPs	Disease	Gene	Source	# Of Diseases
C0021390	Inflammatory Bowel Diseases	Abnormality of the abdomen; Abnormality of the immune system		umls:C0021390	Inflammatory Bowel Diseases	Disease or Syndrome	C0021390	D015212	Digestive System Diseases	disease	disease of anatomical entity	disease	Digestive System Diseases	Disease or Syndrome	C0021390	Inflammatory Bowel Diseases	64127	NOD2	64127	NOD2	Q9HC29	nucleotide-binding oligomerization domain containing 2	Immune System	transcription factor; nucleic acid binding	64127	NOD2	0.429426	0.888889	0.396686	0.396686	umls:C0021390	167	64127	umls:C0021390	64127	167	umls:C0021390	167	167	64127	17	umls:C0021390	64127	ALL	17	umls:C0021390	64127	ALL	273
C0021390	Inflammatory Bowel Diseases	Abnormality of the abdomen; Abnormality of the immune system		umls:C0021390	Inflammatory Bowel Diseases	Disease or Syndrome	C0021390	D015212	Digestive System Diseases	disease	disease of anatomical entity	disease	Digestive System Diseases	Disease or Syndrome	C0021390	Inflammatory Bowel Diseases	149233	IL23R	149233	IL23R	Q5VWK5	interleukin 23 receptor		defense/immunity protein; signaling molecule; receptor	149233	IL23R	0.494691	0.851852	0.340105	0.340105	umls:C0021390	66	149233	umls:C0021390	149233	66	umls:C0021390	66	66	149233	10	umls:C0021390	149233	ALL	10	umls:C0021390	149233	ALL	137
C0021390	Inflammatory Bowel Diseases	Abnormality of the abdomen; Abnormality of the immune system		umls:C0021390	Inflammatory Bowel Diseases	Disease or Syndrome	C0021390	D015212	Digestive System Diseases	disease	disease of anatomical entity	disease	Digestive System Diseases	Disease or Syndrome	C0021390	Inflammatory Bowel Diseases	9966	TNFSF15	9966	TNFSF15	O95150	tumor necrosis factor (ligand) superfamily, member 15	Immune System	signaling molecule	9966	TNFSF15	0.607522	0.444444	0.265004	0.265004	umls:C0021390	19	9966	umls:C0021390	9966	19	umls:C0021390	19	19	9966	3	umls:C0021390	9966	ALL	3	umls:C0021390	9966	ALL	47
C0021390	Inflammatory Bowel Diseases	Abnormality of the abdomen; Abnormality of the immune system		umls:C0021390	Inflammatory Bowel Diseases	Disease or Syndrome	C0021390	D015212	Digestive System Diseases	disease	disease of anatomical entity	disease	Digestive System Diseases	Disease or Syndrome	C0021390	Inflammatory Bowel Diseases	64170	CARD9	64170	CARD9	Q9H257	caspase recruitment domain family, member 9	Immune System		64170	CARD9	0.670754	0.407407	0.241086	0.241086	umls:C0021390	6	64170	umls:C0021390	64170	6	umls:C0021390	6	6	64170	2	umls:C0021390	64170	ALL	2	umls:C0021390	64170	ALL	24
C0021390	Inflammatory Bowel Diseases	Abnormality of the abdomen; Abnormality of the immune system		umls:C0021390	Inflammatory Bowel Diseases	Disease or Syndrome	C0021390	D015212	Digestive System Diseases	disease	disease of anatomical entity	disease	Digestive System Diseases	Disease or Syndrome	C0021390	Inflammatory Bowel Diseases	55765	C1orf106	55765	C1orf106	Q3KP66	chromosome 1 open reading frame 106			55765	C1orf106	0.854431	0.111111	0.24	0.24	umls:C0021390	2	55765	umls:C0021390	55765	2	umls:C0021390	2	2	55765	1	umls:C0021390	55765	ALL	1	umls:C0021390	55765	ALL	4
C0021390	Inflammatory Bowel Diseases	Abnormality of the abdomen; Abnormality of the immune system		umls:C0021390	Inflammatory Bowel Diseases	Disease or Syndrome	C0021390	D015212	Digestive System Diseases	disease	disease of anatomical entity	disease	Digestive System Diseases	Disease or Syndrome	C0021390	Inflammatory Bowel Diseases	283463	MUC19	283463	MUC19	Q7Z5P9	mucin 19, oligomeric	Metabolism of proteins	cell adhesion molecule; extracellular matrix protein	283463	MUC19	0.811854	0.148148	0.24	0.24	umls:C0021390	2	283463	umls:C0021390	283463	2	umls:C0021390	2	2	283463	1	umls:C0021390	283463	ALL	1	umls:C0021390	283463	ALL	6
C0021390	Inflammatory Bowel Diseases	Abnormality of the abdomen; Abnormality of the immune system		umls:C0021390	Inflammatory Bowel Diseases	Disease or Syndrome	C0021390	D015212	Digestive System Diseases	disease	disease of anatomical entity	disease	Digestive System Diseases	Disease or Syndrome	C0021390	Inflammatory Bowel Diseases	7124	TNF	7124	TNF	P01375	tumor necrosis factor	Developmental Biology; Immune System; Signal Transduction	signaling molecule	7124	TNF	0.246932	1	0.182983	0.182983	umls:C0021390	111	7124	umls:C0021390	7124	111	umls:C0021390	111	111	7124	2	umls:C0021390	7124	ALL	2	umls:C0021390	7124	ALL	1524
C0021390	Inflammatory Bowel Diseases	Abnormality of the abdomen; Abnormality of the immune system		umls:C0021390	Inflammatory Bowel Diseases	Disease or Syndrome	C0021390	D015212	Digestive System Diseases	disease	disease of anatomical entity	disease	Digestive System Diseases	Disease or Syndrome	C0021390	Inflammatory Bowel Diseases	55054	ATG16L1	55054	ATG16L1	Q676U5	autophagy related 16-like 1 (S. cerevisiae)	Cellular responses to stress		55054	ATG16L1	0.65788	0.37037	0.173189	0.173189	umls:C0021390	34	55054	umls:C0021390	55054	34	umls:C0021390	34	34	55054	4	umls:C0021390	55054	ALL	4	umls:C0021390	55054	ALL	30
C0021390	Inflammatory Bowel Diseases	Abnormality of the abdomen; Abnormality of the immune system		umls:C0021390	Inflammatory Bowel Diseases	Disease or Syndrome	C0021390	D015212	Digestive System Diseases	disease	disease of anatomical entity	disease	Digestive System Diseases	Disease or Syndrome	C0021390	Inflammatory Bowel Diseases	3586	IL10	3586	IL10	P22301	interleukin 10		signaling molecule	3586	IL10	0.295995	1	0.163039	0.163039	umls:C0021390	64	3586	umls:C0021390	3586	64	umls:C0021390	64	64	3586	0	umls:C0021390	3586	ALL	0	umls:C0021390	3586	ALL	951
C0021390	Inflammatory Bowel Diseases	Abnormality of the abdomen; Abnormality of the immune system		umls:C0021390	Inflammatory Bowel Diseases	Disease or Syndrome	C0021390	D015212	Digestive System Diseases	disease	disease of anatomical entity	disease	Digestive System Diseases	Disease or Syndrome	C0021390	Inflammatory Bowel Diseases	9231	DLG5	9231	DLG5	Q8TDM6	discs, large homolog 5 (Drosophila)		cell junction protein	9231	DLG5	0.670754	0.518519	0.15742	0.15742	umls:C0021390	26	9231	umls:C0021390	9231	26	umls:C0021390	26	26	9231	9	umls:C0021390	9231	ALL	9	umls:C0021390	9231	ALL	26
C0021390	Inflammatory Bowel Diseases	Abnormality of the abdomen; Abnormality of the immune system		umls:C0021390	Inflammatory Bowel Diseases	Disease or Syndrome	C0021390	D015212	Digestive System Diseases	disease	disease of anatomical entity	disease	Digestive System Diseases	Disease or Syndrome	C0021390	Inflammatory Bowel Diseases	6583	SLC22A4	6583	SLC22A4	Q9H015	solute carrier family 22 (organic cation/zwitterion transporter), member 4	Transmembrane transport of small molecules	transfer/carrier protein; transporter	6583	SLC22A4	0.618031	0.703704	0.14117	0.14117	umls:C0021390	16	6583	umls:C0021390	6583	16	umls:C0021390	16	16	6583	4	umls:C0021390	6583	ALL	4	umls:C0021390	6583	ALL	46
C0021390	Inflammatory Bowel Diseases	Abnormality of the abdomen; Abnormality of the immune system		umls:C0021390	Inflammatory Bowel Diseases	Disease or Syndrome	C0021390	D015212	Digestive System Diseases	disease	disease of anatomical entity	disease	Digestive System Diseases	Disease or Syndrome	C0021390	Inflammatory Bowel Diseases	50941	IBD5	50941	IBD5		inflammatory bowel disease 5			50941	IBD5	0.722883	0.296296	0.132887	0.132887	umls:C0021390	21	50941	umls:C0021390	50941	21	umls:C0021390	21	21	50941	2	umls:C0021390	50941	ALL	2	umls:C0021390	50941	ALL	14
C0021390	Inflammatory Bowel Diseases	Abnormality of the abdomen; Abnormality of the immune system		umls:C0021390	Inflammatory Bowel Diseases	Disease or Syndrome	C0021390	D015212	Digestive System Diseases	disease	disease of anatomical entity	disease	Digestive System Diseases	Disease or Syndrome	C0021390	Inflammatory Bowel Diseases	345611	IRGM	345611	IRGM	A1A4Y4	immunity-related GTPase family, M			345611	IRGM	0.661998	0.481481	0.132725	0.132725	umls:C0021390	15	345611	umls:C0021390	345611	15	umls:C0021390	15	15	345611	5	umls:C0021390	345611	ALL	5	umls:C0021390	345611	ALL	27
C0021390	Inflammatory Bowel Diseases	Abnormality of the abdomen; Abnormality of the immune system		umls:C0021390	Inflammatory Bowel Diseases	Disease or Syndrome	C0021390	D015212	Digestive System Diseases	disease	disease of anatomical entity	disease	Digestive System Diseases	Disease or Syndrome	C0021390	Inflammatory Bowel Diseases	3569	IL6	3569	IL6	P05231	interleukin 6	Cellular responses to stress; Immune System; Signal Transduction	signaling molecule	3569	IL6	0.26803	1	0.131792	0.131792	umls:C0021390	27	3569	umls:C0021390	3569	27	umls:C0021390	27	27	3569	0	umls:C0021390	3569	ALL	0	umls:C0021390	3569	ALL	1260
C0021390	Inflammatory Bowel Diseases	Abnormality of the abdomen; Abnormality of the immune system		umls:C0021390	Inflammatory Bowel Diseases	Disease or Syndrome	C0021390	D015212	Digestive System Diseases	disease	disease of anatomical entity	disease	Digestive System Diseases	Disease or Syndrome	C0021390	Inflammatory Bowel Diseases	4485	MST1	4485	MST1	P26927	macrophage stimulating 1 (hepatocyte growth factor-like)		protease; enzyme modulator; hydrolase; signaling molecule; calcium-binding protein; receptor	4485	MST1	0.511306	0.777778	0.130554	0.130554	umls:C0021390	8	4485	umls:C0021390	4485	8	umls:C0021390	8	8	4485	1	umls:C0021390	4485	ALL	1	umls:C0021390	4485	ALL	118
C0021390	Inflammatory Bowel Diseases	Abnormality of the abdomen; Abnormality of the immune system		umls:C0021390	Inflammatory Bowel Diseases	Disease or Syndrome	C0021390	D015212	Digestive System Diseases	disease	disease of anatomical entity	disease	Digestive System Diseases	Disease or Syndrome	C0021390	Inflammatory Bowel Diseases	26191	PTPN22	26191	PTPN22	Q9Y2R2	protein tyrosine phosphatase, non-receptor type 22 (lymphoid)		phosphatase; hydrolase	26191	PTPN22	0.496412	0.777778	0.129001	0.129001	umls:C0021390	11	26191	umls:C0021390	26191	11	umls:C0021390	11	11	26191	1	umls:C0021390	26191	ALL	1	umls:C0021390	26191	ALL	140
C0021390	Inflammatory Bowel Diseases	Abnormality of the abdomen; Abnormality of the immune system		umls:C0021390	Inflammatory Bowel Diseases	Disease or Syndrome	C0021390	D015212	Digestive System Diseases	disease	disease of anatomical entity	disease	Digestive System Diseases	Disease or Syndrome	C0021390	Inflammatory Bowel Diseases	6774	STAT3	6774	STAT3	P40763	signal transducer and activator of transcription 3 (acute-phase response factor)	Cellular responses to stress; Developmental Biology; Immune System; Signal Transduction	transcription factor; nucleic acid binding	6774	STAT3	0.363265	0.888889	0.128892	0.128892	umls:C0021390	16	6774	umls:C0021390	6774	16	umls:C0021390	16	16	6774	1	umls:C0021390	6774	ALL	1	umls:C0021390	6774	ALL	495
C0021390	Inflammatory Bowel Diseases	Abnormality of the abdomen; Abnormality of the immune system		umls:C0021390	Inflammatory Bowel Diseases	Disease or Syndrome	C0021390	D015212	Digestive System Diseases	disease	disease of anatomical entity	disease	Digestive System Diseases	Disease or Syndrome	C0021390	Inflammatory Bowel Diseases	6556	SLC11A1	6556	SLC11A1	P49279	solute carrier family 11 (proton-coupled divalent metal ion transporter), member 1	Immune System; Transmembrane transport of small molecules	transporter	6556	SLC11A1	0.534737	0.851852	0.128816	0.128816	umls:C0021390	6	6556	umls:C0021390	6556	6	umls:C0021390	6	6	6556	0	umls:C0021390	6556	ALL	0	umls:C0021390	6556	ALL	95
C0021390	Inflammatory Bowel Diseases	Abnormality of the abdomen; Abnormality of the immune system		umls:C0021390	Inflammatory Bowel Diseases	Disease or Syndrome	C0021390	D015212	Digestive System Diseases	disease	disease of anatomical entity	disease	Digestive System Diseases	Disease or Syndrome	C0021390	Inflammatory Bowel Diseases	246778	IL27	246778	IL27	Q8NEV9	interleukin 27	Immune System		246778	IL27	0.526332	0.777778	0.127644	0.127644	umls:C0021390	5	246778	umls:C0021390	246778	5	umls:C0021390	5	5	246778	1	umls:C0021390	246778	ALL	1	umls:C0021390	246778	ALL	97
C0021390	Inflammatory Bowel Diseases	Abnormality of the abdomen; Abnormality of the immune system		umls:C0021390	Inflammatory Bowel Diseases	Disease or Syndrome	C0021390	D015212	Digestive System Diseases	disease	disease of anatomical entity	disease	Digestive System Diseases	Disease or Syndrome	C0021390	Inflammatory Bowel Diseases	5743	PTGS2	5743	PTGS2	P35354	prostaglandin-endoperoxide synthase 2 (prostaglandin G/H synthase and cyclooxygenase)	Metabolism	oxidoreductase	5743	PTGS2	0.330226	0.925926	0.125624	0.125624	umls:C0021390	13	5743	umls:C0021390	5743	13	umls:C0021390	13	13	5743	0	umls:C0021390	5743	ALL	0	umls:C0021390	5743	ALL	714
C0021390	Inflammatory Bowel Diseases	Abnormality of the abdomen; Abnormality of the immune system		umls:C0021390	Inflammatory Bowel Diseases	Disease or Syndrome	C0021390	D015212	Digestive System Diseases	disease	disease of anatomical entity	disease	Digestive System Diseases	Disease or Syndrome	C0021390	Inflammatory Bowel Diseases	1670	DEFA5	1670	DEFA5	Q01523	defensin, alpha 5, Paneth cell-specific	Immune System		1670	DEFA5	0.690816	0.407407	0.125363	0.125363	umls:C0021390	1	1670	umls:C0021390	1670	1	umls:C0021390	1	1	1670	0	umls:C0021390	1670	ALL	0	umls:C0021390	1670	ALL	28
C0021390	Inflammatory Bowel Diseases	Abnormality of the abdomen; Abnormality of the immune system		umls:C0021390	Inflammatory Bowel Diseases	Disease or Syndrome	C0021390	D015212	Digestive System Diseases	disease	disease of anatomical entity	disease	Digestive System Diseases	Disease or Syndrome	C0021390	Inflammatory Bowel Diseases	8807	IL18RAP	8807	IL18RAP	O95256	interleukin 18 receptor accessory protein		receptor	8807	IL18RAP	0.680306	0.518519	0.124734	0.124734	umls:C0021390	3	8807	umls:C0021390	8807	3	umls:C0021390	3	3	8807	0	umls:C0021390	8807	ALL	0	umls:C0021390	8807	ALL	22
C0021390	Inflammatory Bowel Diseases	Abnormality of the abdomen; Abnormality of the immune system		umls:C0021390	Inflammatory Bowel Diseases	Disease or Syndrome	C0021390	D015212	Digestive System Diseases	disease	disease of anatomical entity	disease	Digestive System Diseases	Disease or Syndrome	C0021390	Inflammatory Bowel Diseases	54901	CDKAL1	54901	CDKAL1	Q5VV42	CDK5 regulatory subunit associated protein 1-like 1	Gene Expression		54901	CDKAL1	0.642853	0.518519	0.124734	0.124734	umls:C0021390	3	54901	umls:C0021390	54901	3	umls:C0021390	3	3	54901	1	umls:C0021390	54901	ALL	1	umls:C0021390	54901	ALL	40
C0021390	Inflammatory Bowel Diseases	Abnormality of the abdomen; Abnormality of the immune system		umls:C0021390	Inflammatory Bowel Diseases	Disease or Syndrome	C0021390	D015212	Digestive System Diseases	disease	disease of anatomical entity	disease	Digestive System Diseases	Disease or Syndrome	C0021390	Inflammatory Bowel Diseases	57178	ZMIZ1	57178	ZMIZ1	Q9ULJ6	zinc finger, MIZ-type containing 1		ligase	57178	ZMIZ1	0.666285	0.37037	0.124734	0.124734	umls:C0021390	3	57178	umls:C0021390	57178	3	umls:C0021390	3	3	57178	2	umls:C0021390	57178	ALL	2	umls:C0021390	57178	ALL	26
C0021390	Inflammatory Bowel Diseases	Abnormality of the abdomen; Abnormality of the immune system		umls:C0021390	Inflammatory Bowel Diseases	Disease or Syndrome	C0021390	D015212	Digestive System Diseases	disease	disease of anatomical entity	disease	Digestive System Diseases	Disease or Syndrome	C0021390	Inflammatory Bowel Diseases	3559	IL2RA	3559	IL2RA	P01589	interleukin 2 receptor, alpha	Developmental Biology; Hemostasis; Immune System; Signal Transduction	receptor	3559	IL2RA	0.410204	0.851852	0.124267	0.124267	umls:C0021390	8	3559	umls:C0021390	3559	8	umls:C0021390	8	8	3559	1	umls:C0021390	3559	ALL	1	umls:C0021390	3559	ALL	309
C0021390	Inflammatory Bowel Diseases	Abnormality of the abdomen; Abnormality of the immune system		umls:C0021390	Inflammatory Bowel Diseases	Disease or Syndrome	C0021390	D015212	Digestive System Diseases	disease	disease of anatomical entity	disease	Digestive System Diseases	Disease or Syndrome	C0021390	Inflammatory Bowel Diseases	3378	IBD2	3378	IBD2		inflammatory bowel disease 2			3378	IBD2	0.830999	0.037037	0.124072	0.124072	umls:C0021390	15	3378	umls:C0021390	3378	15	umls:C0021390	15	15	3378	0	umls:C0021390	3378	ALL	0	umls:C0021390	3378	ALL	6
C0021390	Inflammatory Bowel Diseases	Abnormality of the abdomen; Abnormality of the immune system		umls:C0021390	Inflammatory Bowel Diseases	Disease or Syndrome	C0021390	D015212	Digestive System Diseases	disease	disease of anatomical entity	disease	Digestive System Diseases	Disease or Syndrome	C0021390	Inflammatory Bowel Diseases	5771	PTPN2	5771	PTPN2	P17706	protein tyrosine phosphatase, non-receptor type 2	Immune System	phosphatase; hydrolase	5771	PTPN2	0.62971	0.481481	0.123996	0.123996	umls:C0021390	8	5771	umls:C0021390	5771	8	umls:C0021390	8	8	5771	3	umls:C0021390	5771	ALL	3	umls:C0021390	5771	ALL	37
C0021390	Inflammatory Bowel Diseases	Abnormality of the abdomen; Abnormality of the immune system		umls:C0021390	Inflammatory Bowel Diseases	Disease or Syndrome	C0021390	D015212	Digestive System Diseases	disease	disease of anatomical entity	disease	Digestive System Diseases	Disease or Syndrome	C0021390	Inflammatory Bowel Diseases	1673	DEFB4A	1673	DEFB4A	O15263	defensin, beta 4A	Immune System	defense/immunity protein	1673	DEFB4A	0.516429	0.814815	0.123539	0.123539	umls:C0021390	4	1673	umls:C0021390	1673	4	umls:C0021390	4	4	1673	0	umls:C0021390	1673	ALL	0	umls:C0021390	1673	ALL	111
C0021390	Inflammatory Bowel Diseases	Abnormality of the abdomen; Abnormality of the immune system		umls:C0021390	Inflammatory Bowel Diseases	Disease or Syndrome	C0021390	D015212	Digestive System Diseases	disease	disease of anatomical entity	disease	Digestive System Diseases	Disease or Syndrome	C0021390	Inflammatory Bowel Diseases	324	APC	324	APC	P25054	adenomatous polyposis coli	Programmed Cell Death; Signal Transduction		324	APC	0.397286	0.851852	0.123453	0.123453	umls:C0021390	6	324	umls:C0021390	324	6	umls:C0021390	6	6	324	1	umls:C0021390	324	ALL	1	umls:C0021390	324	ALL	351
C0021390	Inflammatory Bowel Diseases	Abnormality of the abdomen; Abnormality of the immune system		umls:C0021390	Inflammatory Bowel Diseases	Disease or Syndrome	C0021390	D015212	Digestive System Diseases	disease	disease of anatomical entity	disease	Digestive System Diseases	Disease or Syndrome	C0021390	Inflammatory Bowel Diseases	150280	HORMAD2	150280	HORMAD2	Q8N7B1	HORMA domain containing 2			150280	HORMAD2	0.795667	0.222222	0.122367	0.122367	umls:C0021390	2	150280	umls:C0021390	150280	2	umls:C0021390	2	2	150280	2	umls:C0021390	150280	ALL	2	umls:C0021390	150280	ALL	8
C0021390	Inflammatory Bowel Diseases	Abnormality of the abdomen; Abnormality of the immune system		umls:C0021390	Inflammatory Bowel Diseases	Disease or Syndrome	C0021390	D015212	Digestive System Diseases	disease	disease of anatomical entity	disease	Digestive System Diseases	Disease or Syndrome	C0021390	Inflammatory Bowel Diseases	8453	CUL2	8453	CUL2	Q13617	cullin 2	Cellular responses to stress; Immune System	ligase	8453	CUL2	0.722883	0.259259	0.122367	0.122367	umls:C0021390	2	8453	umls:C0021390	8453	2	umls:C0021390	2	2	8453	0	umls:C0021390	8453	ALL	0	umls:C0021390	8453	ALL	18
C0021390	Inflammatory Bowel Diseases	Abnormality of the abdomen; Abnormality of the immune system		umls:C0021390	Inflammatory Bowel Diseases	Disease or Syndrome	C0021390	D015212	Digestive System Diseases	disease	disease of anatomical entity	disease	Digestive System Diseases	Disease or Syndrome	C0021390	Inflammatory Bowel Diseases	11273	ATXN2L	11273	ATXN2L	Q8WWM7	ataxin 2-like		nucleic acid binding	11273	ATXN2L	0.927215	0.037037	0.122367	0.122367	umls:C0021390	1	11273	umls:C0021390	11273	1	umls:C0021390	1	1	11273	1	umls:C0021390	11273	ALL	1	umls:C0021390	11273	ALL	2
C0021390	Inflammatory Bowel Diseases	Abnormality of the abdomen; Abnormality of the immune system		umls:C0021390	Inflammatory Bowel Diseases	Disease or Syndrome	C0021390	D015212	Digestive System Diseases	disease	disease of anatomical entity	disease	Digestive System Diseases	Disease or Syndrome	C0021390	Inflammatory Bowel Diseases	84619	ZGPAT	84619	ZGPAT	Q8N5A5	zinc finger, CCCH-type with G patch domain			84619	ZGPAT	0.690816	0.444444	0.122367	0.122367	umls:C0021390	2	84619	umls:C0021390	84619	2	umls:C0021390	2	2	84619	2	umls:C0021390	84619	ALL	2	umls:C0021390	84619	ALL	20
C0021390	Inflammatory Bowel Diseases	Abnormality of the abdomen; Abnormality of the immune system		umls:C0021390	Inflammatory Bowel Diseases	Disease or Syndrome	C0021390	D015212	Digestive System Diseases	disease	disease of anatomical entity	disease	Digestive System Diseases	Disease or Syndrome	C0021390	Inflammatory Bowel Diseases	30829	IBD3	30829	IBD3		inflammatory bowel disease 3			30829	IBD3	0.854431	0.037037	0.122172	0.122172	umls:C0021390	8	30829	umls:C0021390	30829	8	umls:C0021390	8	8	30829	0	umls:C0021390	30829	ALL	0	umls:C0021390	30829	ALL	4
C0021390	Inflammatory Bowel Diseases	Abnormality of the abdomen; Abnormality of the immune system		umls:C0021390	Inflammatory Bowel Diseases	Disease or Syndrome	C0021390	D015212	Digestive System Diseases	disease	disease of anatomical entity	disease	Digestive System Diseases	Disease or Syndrome	C0021390	Inflammatory Bowel Diseases	6775	STAT4	6775	STAT4	Q14765	signal transducer and activator of transcription 4		transcription factor; nucleic acid binding	6775	STAT4	0.516429	0.777778	0.121629	0.121629	umls:C0021390	7	6775	umls:C0021390	6775	7	umls:C0021390	7	7	6775	2	umls:C0021390	6775	ALL	2	umls:C0021390	6775	ALL	110
C0021390	Inflammatory Bowel Diseases	Abnormality of the abdomen; Abnormality of the immune system		umls:C0021390	Inflammatory Bowel Diseases	Disease or Syndrome	C0021390	D015212	Digestive System Diseases	disease	disease of anatomical entity	disease	Digestive System Diseases	Disease or Syndrome	C0021390	Inflammatory Bowel Diseases	50942	IBD6	50942	IBD6		inflammatory bowel disease 6			50942	IBD6	0.811854	0.0740741	0.120814	0.120814	umls:C0021390	3	50942	umls:C0021390	50942	3	umls:C0021390	3	3	50942	0	umls:C0021390	50942	ALL	0	umls:C0021390	50942	ALL	6
C0021390	Inflammatory Bowel Diseases	Abnormality of the abdomen; Abnormality of the immune system		umls:C0021390	Inflammatory Bowel Diseases	Disease or Syndrome	C0021390	D015212	Digestive System Diseases	disease	disease of anatomical entity	disease	Digestive System Diseases	Disease or Syndrome	C0021390	Inflammatory Bowel Diseases	6423	SFRP2	6423	SFRP2	Q96HF1	secreted frizzled-related protein 2	Signal Transduction	signaling molecule; receptor	6423	SFRP2	0.587134	0.555556	0.120543	0.120543	umls:C0021390	2	6423	umls:C0021390	6423	2	umls:C0021390	2	2	6423	0	umls:C0021390	6423	ALL	0	umls:C0021390	6423	ALL	62
C0021390	Inflammatory Bowel Diseases	Abnormality of the abdomen; Abnormality of the immune system		umls:C0021390	Inflammatory Bowel Diseases	Disease or Syndrome	C0021390	D015212	Digestive System Diseases	disease	disease of anatomical entity	disease	Digestive System Diseases	Disease or Syndrome	C0021390	Inflammatory Bowel Diseases	50608	IBD4	50608	IBD4		inflammatory bowel disease 4			50608	IBD4	0.884639	0.0740741	0.120271	0.120271	umls:C0021390	1	50608	umls:C0021390	50608	1	umls:C0021390	1	1	50608	0	umls:C0021390	50608	ALL	0	umls:C0021390	50608	ALL	3
C0021390	Inflammatory Bowel Diseases	Abnormality of the abdomen; Abnormality of the immune system		umls:C0021390	Inflammatory Bowel Diseases	Disease or Syndrome	C0021390	D015212	Digestive System Diseases	disease	disease of anatomical entity	disease	Digestive System Diseases	Disease or Syndrome	C0021390	Inflammatory Bowel Diseases	109	ADCY3	109	ADCY3	O60266	adenylate cyclase 3	Immune System; Metabolism; Neuronal System; Signal Transduction; Transmembrane transport of small molecules	lyase	109	ADCY3	0.748206	0.296296	0.120271	0.120271	umls:C0021390	2	109	umls:C0021390	109	2	umls:C0021390	2	2	109	1	umls:C0021390	109	ALL	1	umls:C0021390	109	ALL	16
C0021390	Inflammatory Bowel Diseases	Abnormality of the abdomen; Abnormality of the immune system		umls:C0021390	Inflammatory Bowel Diseases	Disease or Syndrome	C0021390	D015212	Digestive System Diseases	disease	disease of anatomical entity	disease	Digestive System Diseases	Disease or Syndrome	C0021390	Inflammatory Bowel Diseases	6097	RORC	6097	RORC	P51449	RAR-related orphan receptor C	Gene Expression	transcription factor; receptor; nucleic acid binding	6097	RORC	0.670754	0.703704	0.120271	0.120271	umls:C0021390	2	6097	umls:C0021390	6097	2	umls:C0021390	2	2	6097	1	umls:C0021390	6097	ALL	1	umls:C0021390	6097	ALL	26
C0021390	Inflammatory Bowel Diseases	Abnormality of the abdomen; Abnormality of the immune system		umls:C0021390	Inflammatory Bowel Diseases	Disease or Syndrome	C0021390	D015212	Digestive System Diseases	disease	disease of anatomical entity	disease	Digestive System Diseases	Disease or Syndrome	C0021390	Inflammatory Bowel Diseases	57042	IBD7	57042	IBD7		inflammatory bowel disease 7			57042	IBD7	0.927215	0.037037	0.120271	0.120271	umls:C0021390	1	57042	umls:C0021390	57042	1	umls:C0021390	1	1	57042	0	umls:C0021390	57042	ALL	0	umls:C0021390	57042	ALL	2
C0021390	Inflammatory Bowel Diseases	Abnormality of the abdomen; Abnormality of the immune system		umls:C0021390	Inflammatory Bowel Diseases	Disease or Syndrome	C0021390	D015212	Digestive System Diseases	disease	disease of anatomical entity	disease	Digestive System Diseases	Disease or Syndrome	C0021390	Inflammatory Bowel Diseases	2212	FCGR2A	2212	FCGR2A	P12318	Fc fragment of IgG, low affinity IIa, receptor (CD32)	Immune System	cell adhesion molecule	2212	FCGR2A	0.472462	0.777778	0.120271	0.120271	umls:C0021390	2	2212	umls:C0021390	2212	2	umls:C0021390	2	2	2212	1	umls:C0021390	2212	ALL	1	umls:C0021390	2212	ALL	169
C0021390	Inflammatory Bowel Diseases	Abnormality of the abdomen; Abnormality of the immune system		umls:C0021390	Inflammatory Bowel Diseases	Disease or Syndrome	C0021390	D015212	Digestive System Diseases	disease	disease of anatomical entity	disease	Digestive System Diseases	Disease or Syndrome	C0021390	Inflammatory Bowel Diseases	4088	SMAD3	4088	SMAD3	P84022	SMAD family member 3	Developmental Biology; Gene Expression; Signal Transduction	transcription factor	4088	SMAD3	0.46071	0.851852	0.120271	0.120271	umls:C0021390	2	4088	umls:C0021390	4088	2	umls:C0021390	2	2	4088	1	umls:C0021390	4088	ALL	1	umls:C0021390	4088	ALL	190
C0021390	Inflammatory Bowel Diseases	Abnormality of the abdomen; Abnormality of the immune system		umls:C0021390	Inflammatory Bowel Diseases	Disease or Syndrome	C0021390	D015212	Digestive System Diseases	disease	disease of anatomical entity	disease	Digestive System Diseases	Disease or Syndrome	C0021390	Inflammatory Bowel Diseases	8876	VNN1	8876	VNN1	O95497	vanin 1		hydrolase	8876	VNN1	0.702495	0.481481	0.120271	0.120271	umls:C0021390	2	8876	umls:C0021390	8876	2	umls:C0021390	2	2	8876	0	umls:C0021390	8876	ALL	0	umls:C0021390	8876	ALL	18
C0021390	Inflammatory Bowel Diseases	Abnormality of the abdomen; Abnormality of the immune system		umls:C0021390	Inflammatory Bowel Diseases	Disease or Syndrome	C0021390	D015212	Digestive System Diseases	disease	disease of anatomical entity	disease	Digestive System Diseases	Disease or Syndrome	C0021390	Inflammatory Bowel Diseases	170595	IBD8	170595	IBD8		inflammatory bowel disease 8			170595	IBD8	0.927215	0.037037	0.120271	0.120271	umls:C0021390	1	170595	umls:C0021390	170595	1	umls:C0021390	1	1	170595	1	umls:C0021390	170595	ALL	1	umls:C0021390	170595	ALL	2
C0021390	Inflammatory Bowel Diseases	Abnormality of the abdomen; Abnormality of the immune system		umls:C0021390	Inflammatory Bowel Diseases	Disease or Syndrome	C0021390	D015212	Digestive System Diseases	disease	disease of anatomical entity	disease	Digestive System Diseases	Disease or Syndrome	C0021390	Inflammatory Bowel Diseases	64167	ERAP2	64167	ERAP2	Q6P179	endoplasmic reticulum aminopeptidase 2	Immune System	protease; hydrolase	64167	ERAP2	0.748206	0.37037	0.120271	0.120271	umls:C0021390	2	64167	umls:C0021390	64167	2	umls:C0021390	2	2	64167	1	umls:C0021390	64167	ALL	1	umls:C0021390	64167	ALL	15
C0021390	Inflammatory Bowel Diseases	Abnormality of the abdomen; Abnormality of the immune system		umls:C0021390	Inflammatory Bowel Diseases	Disease or Syndrome	C0021390	D015212	Digestive System Diseases	disease	disease of anatomical entity	disease	Digestive System Diseases	Disease or Syndrome	C0021390	Inflammatory Bowel Diseases	317669	IBD9	317669	IBD9		inflammatory bowel disease 9			317669	IBD9	0.811854	0.148148	0.12	0.12	umls:C0021390	0	317669	umls:C0021390	317669	0	umls:C0021390	0	0	317669	0	umls:C0021390	317669	ALL	0	umls:C0021390	317669	ALL	6
C0021390	Inflammatory Bowel Diseases	Abnormality of the abdomen; Abnormality of the immune system		umls:C0021390	Inflammatory Bowel Diseases	Disease or Syndrome	C0021390	D015212	Digestive System Diseases	disease	disease of anatomical entity	disease	Digestive System Diseases	Disease or Syndrome	C0021390	Inflammatory Bowel Diseases	7332	UBE2L3	7332	UBE2L3	P68036	ubiquitin-conjugating enzyme E2L 3	Immune System	ligase	7332	UBE2L3	0.748206	0.333333	0.12	0.12	umls:C0021390	1	7332	umls:C0021390	7332	1	umls:C0021390	1	1	7332	1	umls:C0021390	7332	ALL	1	umls:C0021390	7332	ALL	12
C0021390	Inflammatory Bowel Diseases	Abnormality of the abdomen; Abnormality of the immune system		umls:C0021390	Inflammatory Bowel Diseases	Disease or Syndrome	C0021390	D015212	Digestive System Diseases	disease	disease of anatomical entity	disease	Digestive System Diseases	Disease or Syndrome	C0021390	Inflammatory Bowel Diseases	414236	C10orf55	414236	C10orf55	Q5SWW7	chromosome 10 open reading frame 55			414236	C10orf55	1	0.037037	0.12	0.12	umls:C0021390	1	414236	umls:C0021390	414236	1	umls:C0021390	1	1	414236	1	umls:C0021390	414236	ALL	1	umls:C0021390	414236	ALL	1
C0021390	Inflammatory Bowel Diseases	Abnormality of the abdomen; Abnormality of the immune system		umls:C0021390	Inflammatory Bowel Diseases	Disease or Syndrome	C0021390	D015212	Digestive System Diseases	disease	disease of anatomical entity	disease	Digestive System Diseases	Disease or Syndrome	C0021390	Inflammatory Bowel Diseases	5328	PLAU	5328	PLAU	P00749	plasminogen activator, urokinase	Hemostasis	protease; hydrolase	5328	PLAU	0.438521	0.888889	0.12	0.12	umls:C0021390	1	5328	umls:C0021390	5328	1	umls:C0021390	1	1	5328	1	umls:C0021390	5328	ALL	1	umls:C0021390	5328	ALL	255
C0021390	Inflammatory Bowel Diseases	Abnormality of the abdomen; Abnormality of the immune system		umls:C0021390	Inflammatory Bowel Diseases	Disease or Syndrome	C0021390	D015212	Digestive System Diseases	disease	disease of anatomical entity	disease	Digestive System Diseases	Disease or Syndrome	C0021390	Inflammatory Bowel Diseases	54973	CPSF3L	54973	CPSF3L	Q5TA45	cleavage and polyadenylation specific factor 3-like		nucleic acid binding	54973	CPSF3L	0.830999	0.222222	0.12	0.12	umls:C0021390	1	54973	umls:C0021390	54973	1	umls:C0021390	1	1	54973	1	umls:C0021390	54973	ALL	1	umls:C0021390	54973	ALL	5
C0021390	Inflammatory Bowel Diseases	Abnormality of the abdomen; Abnormality of the immune system		umls:C0021390	Inflammatory Bowel Diseases	Disease or Syndrome	C0021390	D015212	Digestive System Diseases	disease	disease of anatomical entity	disease	Digestive System Diseases	Disease or Syndrome	C0021390	Inflammatory Bowel Diseases	9777	TM9SF4	9777	TM9SF4	Q92544	transmembrane 9 superfamily protein member 4		transporter	9777	TM9SF4	0.927215	0.0740741	0.12	0.12	umls:C0021390	1	9777	umls:C0021390	9777	1	umls:C0021390	1	1	9777	1	umls:C0021390	9777	ALL	1	umls:C0021390	9777	ALL	2
C0021390	Inflammatory Bowel Diseases	Abnormality of the abdomen; Abnormality of the immune system		umls:C0021390	Inflammatory Bowel Diseases	Disease or Syndrome	C0021390	D015212	Digestive System Diseases	disease	disease of anatomical entity	disease	Digestive System Diseases	Disease or Syndrome	C0021390	Inflammatory Bowel Diseases	1326	MAP3K8	1326	MAP3K8	P41279	mitogen-activated protein kinase kinase kinase 8	Immune System		1326	MAP3K8	0.549475	0.851852	0.12	0.12	umls:C0021390	1	1326	umls:C0021390	1326	1	umls:C0021390	1	1	1326	1	umls:C0021390	1326	ALL	1	umls:C0021390	1326	ALL	82
C0021390	Inflammatory Bowel Diseases	Abnormality of the abdomen; Abnormality of the immune system		umls:C0021390	Inflammatory Bowel Diseases	Disease or Syndrome	C0021390	D015212	Digestive System Diseases	disease	disease of anatomical entity	disease	Digestive System Diseases	Disease or Syndrome	C0021390	Inflammatory Bowel Diseases	64784	CRTC3	64784	CRTC3	Q6UUV7	CREB regulated transcription coactivator 3		transcription factor	64784	CRTC3	0.854431	0.222222	0.12	0.12	umls:C0021390	1	64784	umls:C0021390	64784	1	umls:C0021390	1	1	64784	1	umls:C0021390	64784	ALL	1	umls:C0021390	64784	ALL	5
C0021390	Inflammatory Bowel Diseases	Abnormality of the abdomen; Abnormality of the immune system		umls:C0021390	Inflammatory Bowel Diseases	Disease or Syndrome	C0021390	D015212	Digestive System Diseases	disease	disease of anatomical entity	disease	Digestive System Diseases	Disease or Syndrome	C0021390	Inflammatory Bowel Diseases	253430	IPMK	253430	IPMK	Q8NFU5	inositol polyphosphate multikinase	Metabolism	transferase; kinase	253430	IPMK	0.927215	0.148148	0.12	0.12	umls:C0021390	1	253430	umls:C0021390	253430	1	umls:C0021390	1	1	253430	1	umls:C0021390	253430	ALL	1	umls:C0021390	253430	ALL	6
C0021390	Inflammatory Bowel Diseases	Abnormality of the abdomen; Abnormality of the immune system		umls:C0021390	Inflammatory Bowel Diseases	Disease or Syndrome	C0021390	D015212	Digestive System Diseases	disease	disease of anatomical entity	disease	Digestive System Diseases	Disease or Syndrome	C0021390	Inflammatory Bowel Diseases	64114	TMBIM1	64114	TMBIM1	Q969X1	transmembrane BAX inhibitor motif containing 1			64114	TMBIM1	1	0.037037	0.12	0.12	umls:C0021390	1	64114	umls:C0021390	64114	1	umls:C0021390	1	1	64114	1	umls:C0021390	64114	ALL	1	umls:C0021390	64114	ALL	1
C0021390	Inflammatory Bowel Diseases	Abnormality of the abdomen; Abnormality of the immune system		umls:C0021390	Inflammatory Bowel Diseases	Disease or Syndrome	C0021390	D015212	Digestive System Diseases	disease	disease of anatomical entity	disease	Digestive System Diseases	Disease or Syndrome	C0021390	Inflammatory Bowel Diseases	9404	LPXN	9404	LPXN	O60711	leupaxin		cytoskeletal protein	9404	LPXN	0.769278	0.222222	0.12	0.12	umls:C0021390	1	9404	umls:C0021390	9404	1	umls:C0021390	1	1	9404	1	umls:C0021390	9404	ALL	1	umls:C0021390	9404	ALL	13
C0021390	Inflammatory Bowel Diseases	Abnormality of the abdomen; Abnormality of the immune system		umls:C0021390	Inflammatory Bowel Diseases	Disease or Syndrome	C0021390	D015212	Digestive System Diseases	disease	disease of anatomical entity	disease	Digestive System Diseases	Disease or Syndrome	C0021390	Inflammatory Bowel Diseases	403150	FLJ31356	403150	FLJ31356		uncharacterized protein FLJ31356			403150	FLJ31356	1	0.037037	0.12	0.12	umls:C0021390	1	403150	umls:C0021390	403150	1	umls:C0021390	1	1	403150	1	umls:C0021390	403150	ALL	1	umls:C0021390	403150	ALL	1
C0021390	Inflammatory Bowel Diseases	Abnormality of the abdomen; Abnormality of the immune system		umls:C0021390	Inflammatory Bowel Diseases	Disease or Syndrome	C0021390	D015212	Digestive System Diseases	disease	disease of anatomical entity	disease	Digestive System Diseases	Disease or Syndrome	C0021390	Inflammatory Bowel Diseases	51564	HDAC7	51564	HDAC7	Q8WUI4	histone deacetylase 7	Metabolism of proteins; Signal Transduction	oxidoreductase; nucleic acid binding; hydrolase	51564	HDAC7	0.708861	0.333333	0.12	0.12	umls:C0021390	1	51564	umls:C0021390	51564	1	umls:C0021390	1	1	51564	1	umls:C0021390	51564	ALL	1	umls:C0021390	51564	ALL	18
C0021390	Inflammatory Bowel Diseases	Abnormality of the abdomen; Abnormality of the immune system		umls:C0021390	Inflammatory Bowel Diseases	Disease or Syndrome	C0021390	D015212	Digestive System Diseases	disease	disease of anatomical entity	disease	Digestive System Diseases	Disease or Syndrome	C0021390	Inflammatory Bowel Diseases	25953	PNKD	25953	PNKD	Q8N490	paroxysmal nonkinesigenic dyskinesia		hydrolase	25953	PNKD	0.666285	0.444444	0.12	0.12	umls:C0021390	1	25953	umls:C0021390	25953	1	umls:C0021390	1	1	25953	1	umls:C0021390	25953	ALL	1	umls:C0021390	25953	ALL	32
C0021390	Inflammatory Bowel Diseases	Abnormality of the abdomen; Abnormality of the immune system		umls:C0021390	Inflammatory Bowel Diseases	Disease or Syndrome	C0021390	D015212	Digestive System Diseases	disease	disease of anatomical entity	disease	Digestive System Diseases	Disease or Syndrome	C0021390	Inflammatory Bowel Diseases	102465435	MIR6727	102465435	MIR6727		microRNA 6727			102465435	MIR6727	1	0.037037	0.12	0.12	umls:C0021390	1	102465435	umls:C0021390	102465435	1	umls:C0021390	1	1	102465435	1	umls:C0021390	102465435	ALL	1	umls:C0021390	102465435	ALL	1
C0021390	Inflammatory Bowel Diseases	Abnormality of the abdomen; Abnormality of the immune system		umls:C0021390	Inflammatory Bowel Diseases	Disease or Syndrome	C0021390	D015212	Digestive System Diseases	disease	disease of anatomical entity	disease	Digestive System Diseases	Disease or Syndrome	C0021390	Inflammatory Bowel Diseases	5579	PRKCB	5579	PRKCB	P05771	protein kinase C, beta	Cell Cycle; Hemostasis; Immune System; Neuronal System; Signal Transduction	transfer/carrier protein; transferase; calcium-binding protein; kinase	5579	PRKCB	0.556926	0.703704	0.12	0.12	umls:C0021390	1	5579	umls:C0021390	5579	1	umls:C0021390	1	1	5579	1	umls:C0021390	5579	ALL	1	umls:C0021390	5579	ALL	80
C0021390	Inflammatory Bowel Diseases	Abnormality of the abdomen; Abnormality of the immune system		umls:C0021390	Inflammatory Bowel Diseases	Disease or Syndrome	C0021390	D015212	Digestive System Diseases	disease	disease of anatomical entity	disease	Digestive System Diseases	Disease or Syndrome	C0021390	Inflammatory Bowel Diseases	8477	GPR65	8477	GPR65	Q8IYL9	G protein-coupled receptor 65	Signal Transduction	receptor	8477	GPR65	0.795667	0.259259	0.12	0.12	umls:C0021390	1	8477	umls:C0021390	8477	1	umls:C0021390	1	1	8477	1	umls:C0021390	8477	ALL	1	umls:C0021390	8477	ALL	8
C0021390	Inflammatory Bowel Diseases	Abnormality of the abdomen; Abnormality of the immune system		umls:C0021390	Inflammatory Bowel Diseases	Disease or Syndrome	C0021390	D015212	Digestive System Diseases	disease	disease of anatomical entity	disease	Digestive System Diseases	Disease or Syndrome	C0021390	Inflammatory Bowel Diseases	1611	DAP	1611	DAP	P51397	death-associated protein		enzyme modulator	1611	DAP	0.529852	0.703704	0.12	0.12	umls:C0021390	1	1611	umls:C0021390	1611	1	umls:C0021390	1	1	1611	1	umls:C0021390	1611	ALL	1	umls:C0021390	1611	ALL	93
C0021390	Inflammatory Bowel Diseases	Abnormality of the abdomen; Abnormality of the immune system		umls:C0021390	Inflammatory Bowel Diseases	Disease or Syndrome	C0021390	D015212	Digestive System Diseases	disease	disease of anatomical entity	disease	Digestive System Diseases	Disease or Syndrome	C0021390	Inflammatory Bowel Diseases	9158	FIBP	9158	FIBP	O43427	fibroblast growth factor (acidic) intracellular binding protein			9158	FIBP	0.854431	0.148148	0.12	0.12	umls:C0021390	1	9158	umls:C0021390	9158	1	umls:C0021390	1	1	9158	1	umls:C0021390	9158	ALL	1	umls:C0021390	9158	ALL	7
C0021390	Inflammatory Bowel Diseases	Abnormality of the abdomen; Abnormality of the immune system		umls:C0021390	Inflammatory Bowel Diseases	Disease or Syndrome	C0021390	D015212	Digestive System Diseases	disease	disease of anatomical entity	disease	Digestive System Diseases	Disease or Syndrome	C0021390	Inflammatory Bowel Diseases	8224	SYN3	8224	SYN3	O14994	synapsin III	Neuronal System	cytoskeletal protein; membrane traffic protein	8224	SYN3	0.708861	0.407407	0.12	0.12	umls:C0021390	1	8224	umls:C0021390	8224	1	umls:C0021390	1	1	8224	1	umls:C0021390	8224	ALL	1	umls:C0021390	8224	ALL	16
C0021390	Inflammatory Bowel Diseases	Abnormality of the abdomen; Abnormality of the immune system		umls:C0021390	Inflammatory Bowel Diseases	Disease or Syndrome	C0021390	D015212	Digestive System Diseases	disease	disease of anatomical entity	disease	Digestive System Diseases	Disease or Syndrome	C0021390	Inflammatory Bowel Diseases	51174	TUBD1	51174	TUBD1	Q9UJT1	tubulin, delta 1		cytoskeletal protein	51174	TUBD1	0.927215	0.111111	0.12	0.12	umls:C0021390	1	51174	umls:C0021390	51174	1	umls:C0021390	1	1	51174	1	umls:C0021390	51174	ALL	1	umls:C0021390	51174	ALL	2
C0021390	Inflammatory Bowel Diseases	Abnormality of the abdomen; Abnormality of the immune system		umls:C0021390	Inflammatory Bowel Diseases	Disease or Syndrome	C0021390	D015212	Digestive System Diseases	disease	disease of anatomical entity	disease	Digestive System Diseases	Disease or Syndrome	C0021390	Inflammatory Bowel Diseases	2355	FOSL2	2355	FOSL2	P15408	FOS-like antigen 2		transcription factor; nucleic acid binding	2355	FOSL2	0.642853	0.518519	0.12	0.12	umls:C0021390	1	2355	umls:C0021390	2355	1	umls:C0021390	1	1	2355	1	umls:C0021390	2355	ALL	1	umls:C0021390	2355	ALL	34
C0021390	Inflammatory Bowel Diseases	Abnormality of the abdomen; Abnormality of the immune system		umls:C0021390	Inflammatory Bowel Diseases	Disease or Syndrome	C0021390	D015212	Digestive System Diseases	disease	disease of anatomical entity	disease	Digestive System Diseases	Disease or Syndrome	C0021390	Inflammatory Bowel Diseases	337867	UBAC2	337867	UBAC2	Q8NBM4	UBA domain containing 2		transcription factor; protease; hydrolase	337867	UBAC2	0.884639	0.296296	0.12	0.12	umls:C0021390	1	337867	umls:C0021390	337867	1	umls:C0021390	1	1	337867	1	umls:C0021390	337867	ALL	1	umls:C0021390	337867	ALL	4
C0021390	Inflammatory Bowel Diseases	Abnormality of the abdomen; Abnormality of the immune system		umls:C0021390	Inflammatory Bowel Diseases	Disease or Syndrome	C0021390	D015212	Digestive System Diseases	disease	disease of anatomical entity	disease	Digestive System Diseases	Disease or Syndrome	C0021390	Inflammatory Bowel Diseases	8209	C21orf33	8209	C21orf33	P30042	chromosome 21 open reading frame 33			8209	C21orf33	0.538556	0.555556	0.12	0.12	umls:C0021390	1	8209	umls:C0021390	8209	1	umls:C0021390	1	1	8209	1	umls:C0021390	8209	ALL	1	umls:C0021390	8209	ALL	87
C0021390	Inflammatory Bowel Diseases	Abnormality of the abdomen; Abnormality of the immune system		umls:C0021390	Inflammatory Bowel Diseases	Disease or Syndrome	C0021390	D015212	Digestive System Diseases	disease	disease of anatomical entity	disease	Digestive System Diseases	Disease or Syndrome	C0021390	Inflammatory Bowel Diseases	1880	GPR183	1880	GPR183	P32249	G protein-coupled receptor 183		receptor	1880	GPR183	0.830999	0.333333	0.12	0.12	umls:C0021390	1	1880	umls:C0021390	1880	1	umls:C0021390	1	1	1880	1	umls:C0021390	1880	ALL	1	umls:C0021390	1880	ALL	5
C0021390	Inflammatory Bowel Diseases	Abnormality of the abdomen; Abnormality of the immune system		umls:C0021390	Inflammatory Bowel Diseases	Disease or Syndrome	C0021390	D015212	Digestive System Diseases	disease	disease of anatomical entity	disease	Digestive System Diseases	Disease or Syndrome	C0021390	Inflammatory Bowel Diseases	63892	THADA	63892	THADA	Q6YHU6	thyroid adenoma associated		receptor	63892	THADA	0.696493	0.481481	0.12	0.12	umls:C0021390	1	63892	umls:C0021390	63892	1	umls:C0021390	1	1	63892	1	umls:C0021390	63892	ALL	1	umls:C0021390	63892	ALL	23
C0021390	Inflammatory Bowel Diseases	Abnormality of the abdomen; Abnormality of the immune system		umls:C0021390	Inflammatory Bowel Diseases	Disease or Syndrome	C0021390	D015212	Digestive System Diseases	disease	disease of anatomical entity	disease	Digestive System Diseases	Disease or Syndrome	C0021390	Inflammatory Bowel Diseases	441108	C5orf56	441108	C5orf56	Q8N8D9	chromosome 5 open reading frame 56			441108	C5orf56	0.927215	0.037037	0.12	0.12	umls:C0021390	1	441108	umls:C0021390	441108	1	umls:C0021390	1	1	441108	1	umls:C0021390	441108	ALL	1	umls:C0021390	441108	ALL	3
C0021390	Inflammatory Bowel Diseases	Abnormality of the abdomen; Abnormality of the immune system		umls:C0021390	Inflammatory Bowel Diseases	Disease or Syndrome	C0021390	D015212	Digestive System Diseases	disease	disease of anatomical entity	disease	Digestive System Diseases	Disease or Syndrome	C0021390	Inflammatory Bowel Diseases	643749	TRAF3IP2-AS1	643749	TRAF3IP2-AS1		TRAF3IP2 antisense RNA 1			643749	TRAF3IP2-AS1	0.884639	0.111111	0.12	0.12	umls:C0021390	1	643749	umls:C0021390	643749	1	umls:C0021390	1	1	643749	1	umls:C0021390	643749	ALL	1	umls:C0021390	643749	ALL	3
C0021390	Inflammatory Bowel Diseases	Abnormality of the abdomen; Abnormality of the immune system		umls:C0021390	Inflammatory Bowel Diseases	Disease or Syndrome	C0021390	D015212	Digestive System Diseases	disease	disease of anatomical entity	disease	Digestive System Diseases	Disease or Syndrome	C0021390	Inflammatory Bowel Diseases	81619	TSPAN14	81619	TSPAN14	Q8NG11	tetraspanin 14		cell adhesion molecule; signaling molecule; receptor	81619	TSPAN14	0.884639	0.148148	0.12	0.12	umls:C0021390	1	81619	umls:C0021390	81619	1	umls:C0021390	1	1	81619	1	umls:C0021390	81619	ALL	1	umls:C0021390	81619	ALL	3
C0021390	Inflammatory Bowel Diseases	Abnormality of the abdomen; Abnormality of the immune system		umls:C0021390	Inflammatory Bowel Diseases	Disease or Syndrome	C0021390	D015212	Digestive System Diseases	disease	disease of anatomical entity	disease	Digestive System Diseases	Disease or Syndrome	C0021390	Inflammatory Bowel Diseases	646982	LINC00598	646982	LINC00598		long intergenic non-protein coding RNA 598			646982	LINC00598	0.927215	0.037037	0.12	0.12	umls:C0021390	1	646982	umls:C0021390	646982	1	umls:C0021390	1	1	646982	1	umls:C0021390	646982	ALL	1	umls:C0021390	646982	ALL	2
C0021390	Inflammatory Bowel Diseases	Abnormality of the abdomen; Abnormality of the immune system		umls:C0021390	Inflammatory Bowel Diseases	Disease or Syndrome	C0021390	D015212	Digestive System Diseases	disease	disease of anatomical entity	disease	Digestive System Diseases	Disease or Syndrome	C0021390	Inflammatory Bowel Diseases	4046	LSP1	4046	LSP1	P33241	lymphocyte-specific protein 1			4046	LSP1	0.702495	0.37037	0.12	0.12	umls:C0021390	1	4046	umls:C0021390	4046	1	umls:C0021390	1	1	4046	1	umls:C0021390	4046	ALL	1	umls:C0021390	4046	ALL	20
C0021390	Inflammatory Bowel Diseases	Abnormality of the abdomen; Abnormality of the immune system		umls:C0021390	Inflammatory Bowel Diseases	Disease or Syndrome	C0021390	D015212	Digestive System Diseases	disease	disease of anatomical entity	disease	Digestive System Diseases	Disease or Syndrome	C0021390	Inflammatory Bowel Diseases	100270916	RPSAP35	100270916	RPSAP35		ribosomal protein SA pseudogene 35			100270916	RPSAP35	1	0.037037	0.12	0.12	umls:C0021390	1	100270916	umls:C0021390	100270916	1	umls:C0021390	1	1	100270916	1	umls:C0021390	100270916	ALL	1	umls:C0021390	100270916	ALL	1
C0021390	Inflammatory Bowel Diseases	Abnormality of the abdomen; Abnormality of the immune system		umls:C0021390	Inflammatory Bowel Diseases	Disease or Syndrome	C0021390	D015212	Digestive System Diseases	disease	disease of anatomical entity	disease	Digestive System Diseases	Disease or Syndrome	C0021390	Inflammatory Bowel Diseases	11007	CCDC85B	11007	CCDC85B	Q15834	coiled-coil domain containing 85B			11007	CCDC85B	1	0.037037	0.12	0.12	umls:C0021390	1	11007	umls:C0021390	11007	1	umls:C0021390	1	1	11007	1	umls:C0021390	11007	ALL	1	umls:C0021390	11007	ALL	1
C0021390	Inflammatory Bowel Diseases	Abnormality of the abdomen; Abnormality of the immune system		umls:C0021390	Inflammatory Bowel Diseases	Disease or Syndrome	C0021390	D015212	Digestive System Diseases	disease	disease of anatomical entity	disease	Digestive System Diseases	Disease or Syndrome	C0021390	Inflammatory Bowel Diseases	11140	CDC37	11140	CDC37	Q16543	cell division cycle 37	Signal Transduction	enzyme modulator; chaperone	11140	CDC37	0.708861	0.444444	0.12	0.12	umls:C0021390	1	11140	umls:C0021390	11140	1	umls:C0021390	1	1	11140	1	umls:C0021390	11140	ALL	1	umls:C0021390	11140	ALL	16
C0021390	Inflammatory Bowel Diseases	Abnormality of the abdomen; Abnormality of the immune system		umls:C0021390	Inflammatory Bowel Diseases	Disease or Syndrome	C0021390	D015212	Digestive System Diseases	disease	disease of anatomical entity	disease	Digestive System Diseases	Disease or Syndrome	C0021390	Inflammatory Bowel Diseases	643	CXCR5	643	CXCR5	P32302	chemokine (C-X-C motif) receptor 5	Signal Transduction	cell adhesion molecule; phosphatase; hydrolase; defense/immunity protein; receptor	643	CXCR5	0.563292	0.592593	0.12	0.12	umls:C0021390	1	643	umls:C0021390	643	1	umls:C0021390	1	1	643	1	umls:C0021390	643	ALL	1	umls:C0021390	643	ALL	68
C0021390	Inflammatory Bowel Diseases	Abnormality of the abdomen; Abnormality of the immune system		umls:C0021390	Inflammatory Bowel Diseases	Disease or Syndrome	C0021390	D015212	Digestive System Diseases	disease	disease of anatomical entity	disease	Digestive System Diseases	Disease or Syndrome	C0021390	Inflammatory Bowel Diseases	11186	RASSF1	11186	RASSF1	Q9NS23	Ras association (RalGDS/AF-6) domain family member 1		enzyme modulator	11186	RASSF1	0.429426	0.777778	0.12	0.12	umls:C0021390	1	11186	umls:C0021390	11186	1	umls:C0021390	1	1	11186	0	umls:C0021390	11186	ALL	0	umls:C0021390	11186	ALL	252
C0021390	Inflammatory Bowel Diseases	Abnormality of the abdomen; Abnormality of the immune system		umls:C0021390	Inflammatory Bowel Diseases	Disease or Syndrome	C0021390	D015212	Digestive System Diseases	disease	disease of anatomical entity	disease	Digestive System Diseases	Disease or Syndrome	C0021390	Inflammatory Bowel Diseases	6422	SFRP1	6422	SFRP1	Q8N474	secreted frizzled-related protein 1	Signal Transduction	signaling molecule; receptor	6422	SFRP1	0.498163	0.666667	0.12	0.12	umls:C0021390	1	6422	umls:C0021390	6422	1	umls:C0021390	1	1	6422	0	umls:C0021390	6422	ALL	0	umls:C0021390	6422	ALL	132
C0021390	Inflammatory Bowel Diseases	Abnormality of the abdomen; Abnormality of the immune system		umls:C0021390	Inflammatory Bowel Diseases	Disease or Syndrome	C0021390	D015212	Digestive System Diseases	disease	disease of anatomical entity	disease	Digestive System Diseases	Disease or Syndrome	C0021390	Inflammatory Bowel Diseases	84162	KIAA1109	84162	KIAA1109	Q2LD37	KIAA1109			84162	KIAA1109	0.748206	0.333333	0.12	0.12	umls:C0021390	1	84162	umls:C0021390	84162	1	umls:C0021390	1	1	84162	1	umls:C0021390	84162	ALL	1	umls:C0021390	84162	ALL	14
C0021390	Inflammatory Bowel Diseases	Abnormality of the abdomen; Abnormality of the immune system		umls:C0021390	Inflammatory Bowel Diseases	Disease or Syndrome	C0021390	D015212	Digestive System Diseases	disease	disease of anatomical entity	disease	Digestive System Diseases	Disease or Syndrome	C0021390	Inflammatory Bowel Diseases	11315	PARK7	11315	PARK7	Q99497	parkinson protein 7		transcription factor; protease; nucleic acid binding; hydrolase	11315	PARK7	0.610052	0.518519	0.12	0.12	umls:C0021390	1	11315	umls:C0021390	11315	1	umls:C0021390	1	1	11315	1	umls:C0021390	11315	ALL	1	umls:C0021390	11315	ALL	46
C0021390	Inflammatory Bowel Diseases	Abnormality of the abdomen; Abnormality of the immune system		umls:C0021390	Inflammatory Bowel Diseases	Disease or Syndrome	C0021390	D015212	Digestive System Diseases	disease	disease of anatomical entity	disease	Digestive System Diseases	Disease or Syndrome	C0021390	Inflammatory Bowel Diseases	91975	ZNF300	91975	ZNF300	Q96RE9	zinc finger protein 300	Gene Expression		91975	ZNF300	0.708861	0.333333	0.12	0.12	umls:C0021390	1	91975	umls:C0021390	91975	1	umls:C0021390	1	1	91975	1	umls:C0021390	91975	ALL	1	umls:C0021390	91975	ALL	16
C0021390	Inflammatory Bowel Diseases	Abnormality of the abdomen; Abnormality of the immune system		umls:C0021390	Inflammatory Bowel Diseases	Disease or Syndrome	C0021390	D015212	Digestive System Diseases	disease	disease of anatomical entity	disease	Digestive System Diseases	Disease or Syndrome	C0021390	Inflammatory Bowel Diseases	126789	PUSL1	126789	PUSL1	Q8N0Z8	pseudouridylate synthase-like 1		lyase	126789	PUSL1	1	0.037037	0.12	0.12	umls:C0021390	1	126789	umls:C0021390	126789	1	umls:C0021390	1	1	126789	1	umls:C0021390	126789	ALL	1	umls:C0021390	126789	ALL	1
C0021390	Inflammatory Bowel Diseases	Abnormality of the abdomen; Abnormality of the immune system		umls:C0021390	Inflammatory Bowel Diseases	Disease or Syndrome	C0021390	D015212	Digestive System Diseases	disease	disease of anatomical entity	disease	Digestive System Diseases	Disease or Syndrome	C0021390	Inflammatory Bowel Diseases	128611	ZNF831	128611	ZNF831	Q5JPB2	zinc finger protein 831		transcription factor; nucleic acid binding	128611	ZNF831	0.854431	0.148148	0.12	0.12	umls:C0021390	1	128611	umls:C0021390	128611	1	umls:C0021390	1	1	128611	1	umls:C0021390	128611	ALL	1	umls:C0021390	128611	ALL	6
C0021390	Inflammatory Bowel Diseases	Abnormality of the abdomen; Abnormality of the immune system		umls:C0021390	Inflammatory Bowel Diseases	Disease or Syndrome	C0021390	D015212	Digestive System Diseases	disease	disease of anatomical entity	disease	Digestive System Diseases	Disease or Syndrome	C0021390	Inflammatory Bowel Diseases	10666	CD226	10666	CD226	Q15762	CD226 molecule	Immune System	defense/immunity protein; receptor	10666	CD226	0.626667	0.555556	0.12	0.12	umls:C0021390	1	10666	umls:C0021390	10666	1	umls:C0021390	1	1	10666	1	umls:C0021390	10666	ALL	1	umls:C0021390	10666	ALL	41
C0021390	Inflammatory Bowel Diseases	Abnormality of the abdomen; Abnormality of the immune system		umls:C0021390	Inflammatory Bowel Diseases	Disease or Syndrome	C0021390	D015212	Digestive System Diseases	disease	disease of anatomical entity	disease	Digestive System Diseases	Disease or Syndrome	C0021390	Inflammatory Bowel Diseases	60468	BACH2	60468	BACH2	Q9BYV9	BTB and CNC homology 1, basic leucine zipper transcription factor 2			60468	BACH2	0.602637	0.703704	0.12	0.12	umls:C0021390	1	60468	umls:C0021390	60468	1	umls:C0021390	1	1	60468	1	umls:C0021390	60468	ALL	1	umls:C0021390	60468	ALL	45
C0021390	Inflammatory Bowel Diseases	Abnormality of the abdomen; Abnormality of the immune system		umls:C0021390	Inflammatory Bowel Diseases	Disease or Syndrome	C0021390	D015212	Digestive System Diseases	disease	disease of anatomical entity	disease	Digestive System Diseases	Disease or Syndrome	C0021390	Inflammatory Bowel Diseases	1789	DNMT3B	1789	DNMT3B	Q9UBC3	DNA (cytosine-5-)-methyltransferase 3 beta	Gene Expression		1789	DNMT3B	0.488879	0.814815	0.12	0.12	umls:C0021390	1	1789	umls:C0021390	1789	1	umls:C0021390	1	1	1789	1	umls:C0021390	1789	ALL	1	umls:C0021390	1789	ALL	146
C0021390	Inflammatory Bowel Diseases	Abnormality of the abdomen; Abnormality of the immune system		umls:C0021390	Inflammatory Bowel Diseases	Disease or Syndrome	C0021390	D015212	Digestive System Diseases	disease	disease of anatomical entity	disease	Digestive System Diseases	Disease or Syndrome	C0021390	Inflammatory Bowel Diseases	163486	DENND1B	163486	DENND1B	Q6P3S1	DENN/MADD domain containing 1B			163486	DENND1B	0.811854	0.185185	0.12	0.12	umls:C0021390	1	163486	umls:C0021390	163486	1	umls:C0021390	1	1	163486	1	umls:C0021390	163486	ALL	1	umls:C0021390	163486	ALL	6
C0021390	Inflammatory Bowel Diseases	Abnormality of the abdomen; Abnormality of the immune system		umls:C0021390	Inflammatory Bowel Diseases	Disease or Syndrome	C0021390	D015212	Digestive System Diseases	disease	disease of anatomical entity	disease	Digestive System Diseases	Disease or Syndrome	C0021390	Inflammatory Bowel Diseases	10297	APC2	10297	APC2	O95996	adenomatosis polyposis coli 2			10297	APC2	0.730665	0.333333	0.12	0.12	umls:C0021390	1	10297	umls:C0021390	10297	1	umls:C0021390	1	1	10297	0	umls:C0021390	10297	ALL	0	umls:C0021390	10297	ALL	15
C0021390	Inflammatory Bowel Diseases	Abnormality of the abdomen; Abnormality of the immune system		umls:C0021390	Inflammatory Bowel Diseases	Disease or Syndrome	C0021390	D015212	Digestive System Diseases	disease	disease of anatomical entity	disease	Digestive System Diseases	Disease or Syndrome	C0021390	Inflammatory Bowel Diseases	80762	NDFIP1	80762	NDFIP1	Q9BT67	Nedd4 family interacting protein 1			80762	NDFIP1	0.795667	0.333333	0.12	0.12	umls:C0021390	1	80762	umls:C0021390	80762	1	umls:C0021390	1	1	80762	1	umls:C0021390	80762	ALL	1	umls:C0021390	80762	ALL	7
C0021390	Inflammatory Bowel Diseases	Abnormality of the abdomen; Abnormality of the immune system		umls:C0021390	Inflammatory Bowel Diseases	Disease or Syndrome	C0021390	D015212	Digestive System Diseases	disease	disease of anatomical entity	disease	Digestive System Diseases	Disease or Syndrome	C0021390	Inflammatory Bowel Diseases	80824	DUSP16	80824	DUSP16	Q9BY84	dual specificity phosphatase 16	Developmental Biology; Immune System; Signal Transduction		80824	DUSP16	0.811854	0.259259	0.12	0.12	umls:C0021390	1	80824	umls:C0021390	80824	1	umls:C0021390	1	1	80824	1	umls:C0021390	80824	ALL	1	umls:C0021390	80824	ALL	6
C0021390	Inflammatory Bowel Diseases	Abnormality of the abdomen; Abnormality of the immune system		umls:C0021390	Inflammatory Bowel Diseases	Disease or Syndrome	C0021390	D015212	Digestive System Diseases	disease	disease of anatomical entity	disease	Digestive System Diseases	Disease or Syndrome	C0021390	Inflammatory Bowel Diseases	2859	GPR35	2859	GPR35	Q9HC97	G protein-coupled receptor 35		receptor	2859	GPR35	0.781646	0.222222	0.12	0.12	umls:C0021390	1	2859	umls:C0021390	2859	1	umls:C0021390	1	1	2859	1	umls:C0021390	2859	ALL	1	umls:C0021390	2859	ALL	9
C0021390	Inflammatory Bowel Diseases	Abnormality of the abdomen; Abnormality of the immune system		umls:C0021390	Inflammatory Bowel Diseases	Disease or Syndrome	C0021390	D015212	Digestive System Diseases	disease	disease of anatomical entity	disease	Digestive System Diseases	Disease or Syndrome	C0021390	Inflammatory Bowel Diseases	6016	RIT1	6016	RIT1	Q92963	Ras-like without CAAX 1	Signal Transduction	enzyme modulator	6016	RIT1	0.748206	0.259259	0.12	0.12	umls:C0021390	1	6016	umls:C0021390	6016	1	umls:C0021390	1	1	6016	1	umls:C0021390	6016	ALL	1	umls:C0021390	6016	ALL	11
C0021390	Inflammatory Bowel Diseases	Abnormality of the abdomen; Abnormality of the immune system		umls:C0021390	Inflammatory Bowel Diseases	Disease or Syndrome	C0021390	D015212	Digestive System Diseases	disease	disease of anatomical entity	disease	Digestive System Diseases	Disease or Syndrome	C0021390	Inflammatory Bowel Diseases	10636	RGS14	10636	RGS14	O43566	regulator of G-protein signaling 14	Signal Transduction	enzyme modulator	10636	RGS14	0.830999	0.222222	0.12	0.12	umls:C0021390	1	10636	umls:C0021390	10636	1	umls:C0021390	1	1	10636	1	umls:C0021390	10636	ALL	1	umls:C0021390	10636	ALL	7
C0021390	Inflammatory Bowel Diseases	Abnormality of the abdomen; Abnormality of the immune system		umls:C0021390	Inflammatory Bowel Diseases	Disease or Syndrome	C0021390	D015212	Digestive System Diseases	disease	disease of anatomical entity	disease	Digestive System Diseases	Disease or Syndrome	C0021390	Inflammatory Bowel Diseases	923	CD6	923	CD6	P30203	CD6 molecule		protease; oxidoreductase; receptor; hydrolase	923	CD6	0.492997	0.555556	0.12	0.12	umls:C0021390	1	923	umls:C0021390	923	1	umls:C0021390	1	1	923	1	umls:C0021390	923	ALL	1	umls:C0021390	923	ALL	138
C0021390	Inflammatory Bowel Diseases	Abnormality of the abdomen; Abnormality of the immune system		umls:C0021390	Inflammatory Bowel Diseases	Disease or Syndrome	C0021390	D015212	Digestive System Diseases	disease	disease of anatomical entity	disease	Digestive System Diseases	Disease or Syndrome	C0021390	Inflammatory Bowel Diseases	150962	PUS10	150962	PUS10	Q3MIT2	pseudouridylate synthase 10			150962	PUS10	0.830999	0.148148	0.12	0.12	umls:C0021390	1	150962	umls:C0021390	150962	1	umls:C0021390	1	1	150962	1	umls:C0021390	150962	ALL	1	umls:C0021390	150962	ALL	6
C0021390	Inflammatory Bowel Diseases	Abnormality of the abdomen; Abnormality of the immune system		umls:C0021390	Inflammatory Bowel Diseases	Disease or Syndrome	C0021390	D015212	Digestive System Diseases	disease	disease of anatomical entity	disease	Digestive System Diseases	Disease or Syndrome	C0021390	Inflammatory Bowel Diseases	4843	NOS2	4843	NOS2	P35228	nitric oxide synthase 2, inducible	Hemostasis; Immune System		4843	NOS2	0.379901	0.962963	0.0831814	0.0831814	umls:C0021390	4	4843	umls:C0021390	4843	4	umls:C0021390	4	4	4843	0	umls:C0021390	4843	ALL	0	umls:C0021390	4843	ALL	438
C0021390	Inflammatory Bowel Diseases	Abnormality of the abdomen; Abnormality of the immune system		umls:C0021390	Inflammatory Bowel Diseases	Disease or Syndrome	C0021390	D015212	Digestive System Diseases	disease	disease of anatomical entity	disease	Digestive System Diseases	Disease or Syndrome	C0021390	Inflammatory Bowel Diseases	2100	ESR2	2100	ESR2	Q92731	estrogen receptor 2 (ER beta)	Gene Expression		2100	ESR2	0.424063	0.851852	0.0805429	0.0805429	umls:C0021390	3	2100	umls:C0021390	2100	3	umls:C0021390	3	3	2100	0	umls:C0021390	2100	ALL	0	umls:C0021390	2100	ALL	298
C0021390	Inflammatory Bowel Diseases	Abnormality of the abdomen; Abnormality of the immune system		umls:C0021390	Inflammatory Bowel Diseases	Disease or Syndrome	C0021390	D015212	Digestive System Diseases	disease	disease of anatomical entity	disease	Digestive System Diseases	Disease or Syndrome	C0021390	Inflammatory Bowel Diseases	11254	SLC6A14	11254	SLC6A14	Q9UN76	solute carrier family 6 (amino acid transporter), member 14	Transmembrane transport of small molecules	transporter	11254	SLC6A14	0.708861	0.444444	0.08	0.08	umls:C0021390	1	11254	umls:C0021390	11254	1	umls:C0021390	1	1	11254	0	umls:C0021390	11254	ALL	0	umls:C0021390	11254	ALL	19
C0021390	Inflammatory Bowel Diseases	Abnormality of the abdomen; Abnormality of the immune system		umls:C0021390	Inflammatory Bowel Diseases	Disease or Syndrome	C0021390	D015212	Digestive System Diseases	disease	disease of anatomical entity	disease	Digestive System Diseases	Disease or Syndrome	C0021390	Inflammatory Bowel Diseases	3481	IGF2	3481	IGF2	P01344	insulin-like growth factor 2	Hemostasis; Metabolism of proteins; Signal Transduction	signaling molecule	3481	IGF2	0.400718	0.888889	0.08	0.08	umls:C0021390	1	3481	umls:C0021390	3481	1	umls:C0021390	1	1	3481	0	umls:C0021390	3481	ALL	0	umls:C0021390	3481	ALL	348
C0021390	Inflammatory Bowel Diseases	Abnormality of the abdomen; Abnormality of the immune system		umls:C0021390	Inflammatory Bowel Diseases	Disease or Syndrome	C0021390	D015212	Digestive System Diseases	disease	disease of anatomical entity	disease	Digestive System Diseases	Disease or Syndrome	C0021390	Inflammatory Bowel Diseases	3818	KLKB1	3818	KLKB1	P03952	kallikrein B, plasma (Fletcher factor) 1	Extracellular matrix organization; Hemostasis	protease; enzyme modulator; hydrolase; signaling molecule; calcium-binding protein; receptor	3818	KLKB1	0.620831	0.555556	0.08	0.08	umls:C0021390	1	3818	umls:C0021390	3818	1	umls:C0021390	1	1	3818	0	umls:C0021390	3818	ALL	0	umls:C0021390	3818	ALL	39
C0021390	Inflammatory Bowel Diseases	Abnormality of the abdomen; Abnormality of the immune system		umls:C0021390	Inflammatory Bowel Diseases	Disease or Syndrome	C0021390	D015212	Digestive System Diseases	disease	disease of anatomical entity	disease	Digestive System Diseases	Disease or Syndrome	C0021390	Inflammatory Bowel Diseases	7172	TPMT	7172	TPMT	P51580	thiopurine S-methyltransferase	Metabolism		7172	TPMT	0.583095	0.481481	0.063266	0.063266	umls:C0021390	50	7172	umls:C0021390	7172	50	umls:C0021390	50	50	7172	0	umls:C0021390	7172	ALL	0	umls:C0021390	7172	ALL	69
C0021390	Inflammatory Bowel Diseases	Abnormality of the abdomen; Abnormality of the immune system		umls:C0021390	Inflammatory Bowel Diseases	Disease or Syndrome	C0021390	D015212	Digestive System Diseases	disease	disease of anatomical entity	disease	Digestive System Diseases	Disease or Syndrome	C0021390	Inflammatory Bowel Diseases	7099	TLR4	7099	TLR4	O00206	toll-like receptor 4	Immune System; Programmed Cell Death	extracellular matrix protein; receptor	7099	TLR4	0.342705	0.925926	0.0341668	0.0341668	umls:C0021390	28	7099	umls:C0021390	7099	28	umls:C0021390	28	28	7099	5	umls:C0021390	7099	ALL	5	umls:C0021390	7099	ALL	614
C0021390	Inflammatory Bowel Diseases	Abnormality of the abdomen; Abnormality of the immune system		umls:C0021390	Inflammatory Bowel Diseases	Disease or Syndrome	C0021390	D015212	Digestive System Diseases	disease	disease of anatomical entity	disease	Digestive System Diseases	Disease or Syndrome	C0021390	Inflammatory Bowel Diseases	5243	ABCB1	5243	ABCB1	P08183	ATP-binding cassette, sub-family B (MDR/TAP), member 1	Metabolism; Transmembrane transport of small molecules	transporter	5243	ABCB1	0.370075	0.925926	0.021617	0.021617	umls:C0021390	27	5243	umls:C0021390	5243	27	umls:C0021390	27	27	5243	2	umls:C0021390	5243	ALL	2	umls:C0021390	5243	ALL	469
C0021390	Inflammatory Bowel Diseases	Abnormality of the abdomen; Abnormality of the immune system		umls:C0021390	Inflammatory Bowel Diseases	Disease or Syndrome	C0021390	D015212	Digestive System Diseases	disease	disease of anatomical entity	disease	Digestive System Diseases	Disease or Syndrome	C0021390	Inflammatory Bowel Diseases	6584	SLC22A5	6584	SLC22A5	O76082	solute carrier family 22 (organic cation/carnitine transporter), member 5	Transmembrane transport of small molecules	transfer/carrier protein; transporter	6584	SLC22A5	0.566625	0.777778	0.0197268	0.0197268	umls:C0021390	14	6584	umls:C0021390	6584	14	umls:C0021390	14	14	6584	3	umls:C0021390	6584	ALL	3	umls:C0021390	6584	ALL	74
C0021390	Inflammatory Bowel Diseases	Abnormality of the abdomen; Abnormality of the immune system		umls:C0021390	Inflammatory Bowel Diseases	Disease or Syndrome	C0021390	D015212	Digestive System Diseases	disease	disease of anatomical entity	disease	Digestive System Diseases	Disease or Syndrome	C0021390	Inflammatory Bowel Diseases	3553	IL1B	3553	IL1B	P01584	interleukin 1, beta	Immune System	signaling molecule	3553	IL1B	0.296382	1	0.0186212	0.0186212	umls:C0021390	25	3553	umls:C0021390	3553	25	umls:C0021390	25	25	3553	0	umls:C0021390	3553	ALL	0	umls:C0021390	3553	ALL	960
C0021390	Inflammatory Bowel Diseases	Abnormality of the abdomen; Abnormality of the immune system		umls:C0021390	Inflammatory Bowel Diseases	Disease or Syndrome	C0021390	D015212	Digestive System Diseases	disease	disease of anatomical entity	disease	Digestive System Diseases	Disease or Syndrome	C0021390	Inflammatory Bowel Diseases	3704	ITPA	3704	ITPA	Q9BY32	inosine triphosphatase (nucleoside triphosphate pyrophosphatase)	Metabolism	phosphatase; hydrolase	3704	ITPA	0.642853	0.481481	0.0175454	0.0175454	umls:C0021390	14	3704	umls:C0021390	3704	14	umls:C0021390	14	14	3704	0	umls:C0021390	3704	ALL	0	umls:C0021390	3704	ALL	35
C0021390	Inflammatory Bowel Diseases	Abnormality of the abdomen; Abnormality of the immune system		umls:C0021390	Inflammatory Bowel Diseases	Disease or Syndrome	C0021390	D015212	Digestive System Diseases	disease	disease of anatomical entity	disease	Digestive System Diseases	Disease or Syndrome	C0021390	Inflammatory Bowel Diseases	2153	F5	2153	F5	P12259	coagulation factor V (proaccelerin, labile factor)	Hemostasis; Metabolism of proteins; Vesicle-mediated transport	cell adhesion molecule; transfer/carrier protein; transporter; protease; enzyme modulator; oxidoreductase; hydrolase; signali...	2153	F5	0.413699	0.851852	0.0169166	0.0169166	umls:C0021390	15	2153	umls:C0021390	2153	15	umls:C0021390	15	15	2153	0	umls:C0021390	2153	ALL	0	umls:C0021390	2153	ALL	358
C0021390	Inflammatory Bowel Diseases	Abnormality of the abdomen; Abnormality of the immune system		umls:C0021390	Inflammatory Bowel Diseases	Disease or Syndrome	C0021390	D015212	Digestive System Diseases	disease	disease of anatomical entity	disease	Digestive System Diseases	Disease or Syndrome	C0021390	Inflammatory Bowel Diseases	3557	IL1RN	3557	IL1RN	P18510	interleukin 1 receptor antagonist	Immune System	signaling molecule	3557	IL1RN	0.360613	1	0.0167211	0.0167211	umls:C0021390	19	3557	umls:C0021390	3557	19	umls:C0021390	19	19	3557	0	umls:C0021390	3557	ALL	0	umls:C0021390	3557	ALL	539
C0021390	Inflammatory Bowel Diseases	Abnormality of the abdomen; Abnormality of the immune system		umls:C0021390	Inflammatory Bowel Diseases	Disease or Syndrome	C0021390	D015212	Digestive System Diseases	disease	disease of anatomical entity	disease	Digestive System Diseases	Disease or Syndrome	C0021390	Inflammatory Bowel Diseases	4524	MTHFR	4524	MTHFR	P42898	methylenetetrahydrofolate reductase (NAD(P)H)	Metabolism	transferase; oxidoreductase; lyase	4524	MTHFR	0.32672	0.925926	0.0166452	0.0166452	umls:C0021390	13	4524	umls:C0021390	4524	13	umls:C0021390	13	13	4524	1	umls:C0021390	4524	ALL	1	umls:C0021390	4524	ALL	758
C0021390	Inflammatory Bowel Diseases	Abnormality of the abdomen; Abnormality of the immune system		umls:C0021390	Inflammatory Bowel Diseases	Disease or Syndrome	C0021390	D015212	Digestive System Diseases	disease	disease of anatomical entity	disease	Digestive System Diseases	Disease or Syndrome	C0021390	Inflammatory Bowel Diseases	3383	ICAM1	3383	ICAM1	P05362	intercellular adhesion molecule 1	Extracellular matrix organization; Immune System	cell adhesion molecule; signaling molecule	3383	ICAM1	0.373249	1	0.0161782	0.0161782	umls:C0021390	17	3383	umls:C0021390	3383	17	umls:C0021390	17	17	3383	2	umls:C0021390	3383	ALL	2	umls:C0021390	3383	ALL	456
C0021390	Inflammatory Bowel Diseases	Abnormality of the abdomen; Abnormality of the immune system		umls:C0021390	Inflammatory Bowel Diseases	Disease or Syndrome	C0021390	D015212	Digestive System Diseases	disease	disease of anatomical entity	disease	Digestive System Diseases	Disease or Syndrome	C0021390	Inflammatory Bowel Diseases	4790	NFKB1	4790	NFKB1	P19838	nuclear factor of kappa light polypeptide gene enhancer in B-cells 1	Cellular responses to stress; Developmental Biology; Immune System; Signal Transduction	transcription factor	4790	NFKB1	0.36133	0.925926	0.0155357	0.0155357	umls:C0021390	14	4790	umls:C0021390	4790	14	umls:C0021390	14	14	4790	0	umls:C0021390	4790	ALL	0	umls:C0021390	4790	ALL	505
C0021390	Inflammatory Bowel Diseases	Abnormality of the abdomen; Abnormality of the immune system		umls:C0021390	Inflammatory Bowel Diseases	Disease or Syndrome	C0021390	D015212	Digestive System Diseases	disease	disease of anatomical entity	disease	Digestive System Diseases	Disease or Syndrome	C0021390	Inflammatory Bowel Diseases	10392	NOD1	10392	NOD1	Q9Y239	nucleotide-binding oligomerization domain containing 1	Immune System	transcription factor; nucleic acid binding	10392	NOD1	0.573629	0.666667	0.0137115	0.0137115	umls:C0021390	15	10392	umls:C0021390	10392	15	umls:C0021390	15	15	10392	6	umls:C0021390	10392	ALL	6	umls:C0021390	10392	ALL	67
C0021390	Inflammatory Bowel Diseases	Abnormality of the abdomen; Abnormality of the immune system		umls:C0021390	Inflammatory Bowel Diseases	Disease or Syndrome	C0021390	D015212	Digestive System Diseases	disease	disease of anatomical entity	disease	Digestive System Diseases	Disease or Syndrome	C0021390	Inflammatory Bowel Diseases	2147	F2	2147	F2	P00734	coagulation factor II (thrombin)	Hemostasis; Metabolism of proteins; Signal Transduction	protease; hydrolase	2147	F2	0.420633	0.925926	0.0131924	0.0131924	umls:C0021390	8	2147	umls:C0021390	2147	8	umls:C0021390	8	8	2147	0	umls:C0021390	2147	ALL	0	umls:C0021390	2147	ALL	335
C0021390	Inflammatory Bowel Diseases	Abnormality of the abdomen; Abnormality of the immune system		umls:C0021390	Inflammatory Bowel Diseases	Disease or Syndrome	C0021390	D015212	Digestive System Diseases	disease	disease of anatomical entity	disease	Digestive System Diseases	Disease or Syndrome	C0021390	Inflammatory Bowel Diseases	1636	ACE	1636	ACE	P12821	angiotensin I converting enzyme	Metabolism of proteins		1636	ACE	0.333854	0.925926	0.0130068	0.0130068	umls:C0021390	5	1636	umls:C0021390	1636	5	umls:C0021390	5	5	1636	1	umls:C0021390	1636	ALL	1	umls:C0021390	1636	ALL	749
C0021390	Inflammatory Bowel Diseases	Abnormality of the abdomen; Abnormality of the immune system		umls:C0021390	Inflammatory Bowel Diseases	Disease or Syndrome	C0021390	D015212	Digestive System Diseases	disease	disease of anatomical entity	disease	Digestive System Diseases	Disease or Syndrome	C0021390	Inflammatory Bowel Diseases	3593	IL12B	3593	IL12B	P29460	interleukin 12B		signaling molecule	3593	IL12B	0.469734	0.925926	0.0123543	0.0123543	umls:C0021390	11	3593	umls:C0021390	3593	11	umls:C0021390	11	11	3593	2	umls:C0021390	3593	ALL	2	umls:C0021390	3593	ALL	177
C0021390	Inflammatory Bowel Diseases	Abnormality of the abdomen; Abnormality of the immune system		umls:C0021390	Inflammatory Bowel Diseases	Disease or Syndrome	C0021390	D015212	Digestive System Diseases	disease	disease of anatomical entity	disease	Digestive System Diseases	Disease or Syndrome	C0021390	Inflammatory Bowel Diseases	929	CD14	929	CD14	P08571	CD14 molecule	Immune System; Programmed Cell Death		929	CD14	0.407938	0.851852	0.0117255	0.0117255	umls:C0021390	8	929	umls:C0021390	929	8	umls:C0021390	8	8	929	5	umls:C0021390	929	ALL	5	umls:C0021390	929	ALL	340
C0021390	Inflammatory Bowel Diseases	Abnormality of the abdomen; Abnormality of the immune system		umls:C0021390	Inflammatory Bowel Diseases	Disease or Syndrome	C0021390	D015212	Digestive System Diseases	disease	disease of anatomical entity	disease	Digestive System Diseases	Disease or Syndrome	C0021390	Inflammatory Bowel Diseases	27034	ACAD8	27034	ACAD8	Q9UKU7	acyl-CoA dehydrogenase family, member 8	Metabolism	transferase; oxidoreductase	27034	ACAD8	0.607522	0.62963	0.0105862	0.0105862	umls:C0021390	39	27034	umls:C0021390	27034	39	umls:C0021390	39	39	27034	0	umls:C0021390	27034	ALL	0	umls:C0021390	27034	ALL	48
C0021390	Inflammatory Bowel Diseases	Abnormality of the abdomen; Abnormality of the immune system		umls:C0021390	Inflammatory Bowel Diseases	Disease or Syndrome	C0021390	D015212	Digestive System Diseases	disease	disease of anatomical entity	disease	Digestive System Diseases	Disease or Syndrome	C0021390	Inflammatory Bowel Diseases	4650	MYO9B	4650	MYO9B	Q13459	myosin IXB	Immune System; Signal Transduction	cell junction protein; cytoskeletal protein; enzyme modulator	4650	MYO9B	0.690816	0.481481	0.0104443	0.0104443	umls:C0021390	12	4650	umls:C0021390	4650	12	umls:C0021390	12	12	4650	3	umls:C0021390	4650	ALL	3	umls:C0021390	4650	ALL	24
C0021390	Inflammatory Bowel Diseases	Abnormality of the abdomen; Abnormality of the immune system		umls:C0021390	Inflammatory Bowel Diseases	Disease or Syndrome	C0021390	D015212	Digestive System Diseases	disease	disease of anatomical entity	disease	Digestive System Diseases	Disease or Syndrome	C0021390	Inflammatory Bowel Diseases	3123	HLA-DRB1	3123	HLA-DRB1	P01912;P01911;Q29974	major histocompatibility complex, class II, DR beta 1	Immune System	defense/immunity protein	3123	HLA-DRB1	0.319234	1	0.0103584	0.0103584	umls:C0021390	13	3123	umls:C0021390	3123	13	umls:C0021390	13	13	3123	2	umls:C0021390	3123	ALL	2	umls:C0021390	3123	ALL	742
C0021390	Inflammatory Bowel Diseases	Abnormality of the abdomen; Abnormality of the immune system		umls:C0021390	Inflammatory Bowel Diseases	Disease or Syndrome	C0021390	D015212	Digestive System Diseases	disease	disease of anatomical entity	disease	Digestive System Diseases	Disease or Syndrome	C0021390	Inflammatory Bowel Diseases	3663	IRF5	3663	IRF5	Q13568	interferon regulatory factor 5	Immune System	transcription factor; nucleic acid binding	3663	IRF5	0.515384	0.777778	0.00944438	0.00944438	umls:C0021390	6	3663	umls:C0021390	3663	6	umls:C0021390	6	6	3663	0	umls:C0021390	3663	ALL	0	umls:C0021390	3663	ALL	112
C0021390	Inflammatory Bowel Diseases	Abnormality of the abdomen; Abnormality of the immune system		umls:C0021390	Inflammatory Bowel Diseases	Disease or Syndrome	C0021390	D015212	Digestive System Diseases	disease	disease of anatomical entity	disease	Digestive System Diseases	Disease or Syndrome	C0021390	Inflammatory Bowel Diseases	3458	IFNG	3458	IFNG	P01579	interferon, gamma	Immune System	signaling molecule	3458	IFNG	0.314371	0.962963	0.00943445	0.00943445	umls:C0021390	18	3458	umls:C0021390	3458	18	umls:C0021390	18	18	3458	1	umls:C0021390	3458	ALL	1	umls:C0021390	3458	ALL	784
C0021390	Inflammatory Bowel Diseases	Abnormality of the abdomen; Abnormality of the immune system		umls:C0021390	Inflammatory Bowel Diseases	Disease or Syndrome	C0021390	D015212	Digestive System Diseases	disease	disease of anatomical entity	disease	Digestive System Diseases	Disease or Syndrome	C0021390	Inflammatory Bowel Diseases	1493	CTLA4	1493	CTLA4	P16410	cytotoxic T-lymphocyte-associated protein 4	Immune System	signaling molecule	1493	CTLA4	0.39234	0.888889	0.00900119	0.00900119	umls:C0021390	7	1493	umls:C0021390	1493	7	umls:C0021390	7	7	1493	1	umls:C0021390	1493	ALL	1	umls:C0021390	1493	ALL	376
C0021390	Inflammatory Bowel Diseases	Abnormality of the abdomen; Abnormality of the immune system		umls:C0021390	Inflammatory Bowel Diseases	Disease or Syndrome	C0021390	D015212	Digestive System Diseases	disease	disease of anatomical entity	disease	Digestive System Diseases	Disease or Syndrome	C0021390	Inflammatory Bowel Diseases	8856	NR1I2	8856	NR1I2	O75469	nuclear receptor subfamily 1, group I, member 2	Gene Expression	transcription factor; receptor; nucleic acid binding	8856	NR1I2	0.443644	0.851852	0.00880569	0.00880569	umls:C0021390	15	8856	umls:C0021390	8856	15	umls:C0021390	15	15	8856	0	umls:C0021390	8856	ALL	0	umls:C0021390	8856	ALL	247
C0021390	Inflammatory Bowel Diseases	Abnormality of the abdomen; Abnormality of the immune system		umls:C0021390	Inflammatory Bowel Diseases	Disease or Syndrome	C0021390	D015212	Digestive System Diseases	disease	disease of anatomical entity	disease	Digestive System Diseases	Disease or Syndrome	C0021390	Inflammatory Bowel Diseases	100507436	MICA	100507436	MICA	Q29983	MHC class I polypeptide-related sequence A	Immune System	defense/immunity protein; receptor	100507436	MICA	0.492161	0.814815	0.00845831	0.00845831	umls:C0021390	6	100507436	umls:C0021390	100507436	6	umls:C0021390	6	6	100507436	0	umls:C0021390	100507436	ALL	0	umls:C0021390	100507436	ALL	139
C0021390	Inflammatory Bowel Diseases	Abnormality of the abdomen; Abnormality of the immune system		umls:C0021390	Inflammatory Bowel Diseases	Disease or Syndrome	C0021390	D015212	Digestive System Diseases	disease	disease of anatomical entity	disease	Digestive System Diseases	Disease or Syndrome	C0021390	Inflammatory Bowel Diseases	55600	ITLN1	55600	ITLN1	Q8WWA0	intelectin 1 (galactofuranose binding)			55600	ITLN1	0.722883	0.333333	0.00745841	0.00745841	umls:C0021390	3	55600	umls:C0021390	55600	3	umls:C0021390	3	3	55600	0	umls:C0021390	55600	ALL	0	umls:C0021390	55600	ALL	18
C0021390	Inflammatory Bowel Diseases	Abnormality of the abdomen; Abnormality of the immune system		umls:C0021390	Inflammatory Bowel Diseases	Disease or Syndrome	C0021390	D015212	Digestive System Diseases	disease	disease of anatomical entity	disease	Digestive System Diseases	Disease or Syndrome	C0021390	Inflammatory Bowel Diseases	51561	IL23A	51561	IL23A	Q9NPF7	interleukin 23, alpha subunit p19		signaling molecule	51561	IL23A	0.48035	0.777778	0.00706742	0.00706742	umls:C0021390	17	51561	umls:C0021390	51561	17	umls:C0021390	17	17	51561	0	umls:C0021390	51561	ALL	0	umls:C0021390	51561	ALL	156
C0021390	Inflammatory Bowel Diseases	Abnormality of the abdomen; Abnormality of the immune system		umls:C0021390	Inflammatory Bowel Diseases	Disease or Syndrome	C0021390	D015212	Digestive System Diseases	disease	disease of anatomical entity	disease	Digestive System Diseases	Disease or Syndrome	C0021390	Inflammatory Bowel Diseases	1234	CCR5	1234	CCR5	P51681	chemokine (C-C motif) receptor 5 (gene/pseudogene)	Signal Transduction	cell adhesion molecule; phosphatase; hydrolase; defense/immunity protein; receptor	1234	CCR5	0.411743	0.925926	0.0069056	0.0069056	umls:C0021390	8	1234	umls:C0021390	1234	8	umls:C0021390	8	8	1234	2	umls:C0021390	1234	ALL	2	umls:C0021390	1234	ALL	315
C0021390	Inflammatory Bowel Diseases	Abnormality of the abdomen; Abnormality of the immune system		umls:C0021390	Inflammatory Bowel Diseases	Disease or Syndrome	C0021390	D015212	Digestive System Diseases	disease	disease of anatomical entity	disease	Digestive System Diseases	Disease or Syndrome	C0021390	Inflammatory Bowel Diseases	159296	NKX2-3	159296	NKX2-3	Q8TAU0	NK2 homeobox 3		transcription factor; nucleic acid binding	159296	NKX2-3	0.748206	0.111111	0.0069056	0.0069056	umls:C0021390	9	159296	umls:C0021390	159296	9	umls:C0021390	9	9	159296	1	umls:C0021390	159296	ALL	1	umls:C0021390	159296	ALL	12
C0021390	Inflammatory Bowel Diseases	Abnormality of the abdomen; Abnormality of the immune system		umls:C0021390	Inflammatory Bowel Diseases	Disease or Syndrome	C0021390	D015212	Digestive System Diseases	disease	disease of anatomical entity	disease	Digestive System Diseases	Disease or Syndrome	C0021390	Inflammatory Bowel Diseases	50616	IL22	50616	IL22	Q9GZX6	interleukin 22		signaling molecule	50616	IL22	0.465771	0.851852	0.00679598	0.00679598	umls:C0021390	15	50616	umls:C0021390	50616	15	umls:C0021390	15	15	50616	0	umls:C0021390	50616	ALL	0	umls:C0021390	50616	ALL	182
C0021390	Inflammatory Bowel Diseases	Abnormality of the abdomen; Abnormality of the immune system		umls:C0021390	Inflammatory Bowel Diseases	Disease or Syndrome	C0021390	D015212	Digestive System Diseases	disease	disease of anatomical entity	disease	Digestive System Diseases	Disease or Syndrome	C0021390	Inflammatory Bowel Diseases	23158	TBC1D9	23158	TBC1D9	Q6ZT07	TBC1 domain family, member 9 (with GRAM domain)		enzyme modulator; hydrolase	23158	TBC1D9	0.421906	0.851852	0.00678605	0.00678605	umls:C0021390	25	23158	umls:C0021390	23158	25	umls:C0021390	25	25	23158	0	umls:C0021390	23158	ALL	0	umls:C0021390	23158	ALL	266
C0021390	Inflammatory Bowel Diseases	Abnormality of the abdomen; Abnormality of the immune system		umls:C0021390	Inflammatory Bowel Diseases	Disease or Syndrome	C0021390	D015212	Digestive System Diseases	disease	disease of anatomical entity	disease	Digestive System Diseases	Disease or Syndrome	C0021390	Inflammatory Bowel Diseases	3717	JAK2	3717	JAK2	O60674	Janus kinase 2	Chromatin organization; Developmental Biology; Hemostasis; Immune System; Signal Transduction	transferase; kinase	3717	JAK2	0.424499	0.814815	0.00644859	0.00644859	umls:C0021390	6	3717	umls:C0021390	3717	6	umls:C0021390	6	6	3717	0	umls:C0021390	3717	ALL	0	umls:C0021390	3717	ALL	287
C0021390	Inflammatory Bowel Diseases	Abnormality of the abdomen; Abnormality of the immune system		umls:C0021390	Inflammatory Bowel Diseases	Disease or Syndrome	C0021390	D015212	Digestive System Diseases	disease	disease of anatomical entity	disease	Digestive System Diseases	Disease or Syndrome	C0021390	Inflammatory Bowel Diseases	7157	TP53	7157	TP53	P04637	tumor protein p53	Cell Cycle; Cellular responses to stress; DNA Repair; Gene Expression; Hemostasis; Programmed Cell Death; Signal Transduction	transcription factor	7157	TP53	0.243833	0.925926	0.00644859	0.00644859	umls:C0021390	7	7157	umls:C0021390	7157	7	umls:C0021390	7	7	7157	0	umls:C0021390	7157	ALL	0	umls:C0021390	7157	ALL	1472
C0021390	Inflammatory Bowel Diseases	Abnormality of the abdomen; Abnormality of the immune system		umls:C0021390	Inflammatory Bowel Diseases	Disease or Syndrome	C0021390	D015212	Digestive System Diseases	disease	disease of anatomical entity	disease	Digestive System Diseases	Disease or Syndrome	C0021390	Inflammatory Bowel Diseases	3565	IL4	3565	IL4	P05112	interleukin 4			3565	IL4	0.337611	0.962963	0.00616722	0.00616722	umls:C0021390	14	3565	umls:C0021390	3565	14	umls:C0021390	14	14	3565	0	umls:C0021390	3565	ALL	0	umls:C0021390	3565	ALL	633
C0021390	Inflammatory Bowel Diseases	Abnormality of the abdomen; Abnormality of the immune system		umls:C0021390	Inflammatory Bowel Diseases	Disease or Syndrome	C0021390	D015212	Digestive System Diseases	disease	disease of anatomical entity	disease	Digestive System Diseases	Disease or Syndrome	C0021390	Inflammatory Bowel Diseases	5468	PPARG	5468	PPARG	P37231	peroxisome proliferator-activated receptor gamma	Developmental Biology; Gene Expression; Metabolism	transcription factor; receptor; nucleic acid binding	5468	PPARG	0.37597	0.888889	0.00616722	0.00616722	umls:C0021390	14	5468	umls:C0021390	5468	14	umls:C0021390	14	14	5468	2	umls:C0021390	5468	ALL	2	umls:C0021390	5468	ALL	467
C0021390	Inflammatory Bowel Diseases	Abnormality of the abdomen; Abnormality of the immune system		umls:C0021390	Inflammatory Bowel Diseases	Disease or Syndrome	C0021390	D015212	Digestive System Diseases	disease	disease of anatomical entity	disease	Digestive System Diseases	Disease or Syndrome	C0021390	Inflammatory Bowel Diseases	7421	VDR	7421	VDR	P11473	vitamin D (1,25- dihydroxyvitamin D3) receptor	Gene Expression	transcription factor; receptor; nucleic acid binding	7421	VDR	0.402123	0.851852	0.00609127	0.00609127	umls:C0021390	6	7421	umls:C0021390	7421	6	umls:C0021390	6	6	7421	0	umls:C0021390	7421	ALL	0	umls:C0021390	7421	ALL	352
C0021390	Inflammatory Bowel Diseases	Abnormality of the abdomen; Abnormality of the immune system		umls:C0021390	Inflammatory Bowel Diseases	Disease or Syndrome	C0021390	D015212	Digestive System Diseases	disease	disease of anatomical entity	disease	Digestive System Diseases	Disease or Syndrome	C0021390	Inflammatory Bowel Diseases	4210	MEFV	4210	MEFV	O15553	Mediterranean fever	Immune System		4210	MEFV	0.490507	0.777778	0.00609127	0.00609127	umls:C0021390	6	4210	umls:C0021390	4210	6	umls:C0021390	6	6	4210	0	umls:C0021390	4210	ALL	0	umls:C0021390	4210	ALL	148
C0021390	Inflammatory Bowel Diseases	Abnormality of the abdomen; Abnormality of the immune system		umls:C0021390	Inflammatory Bowel Diseases	Disease or Syndrome	C0021390	D015212	Digestive System Diseases	disease	disease of anatomical entity	disease	Digestive System Diseases	Disease or Syndrome	C0021390	Inflammatory Bowel Diseases	6778	STAT6	6778	STAT6	P42226	signal transducer and activator of transcription 6, interleukin-4 induced	Immune System; Signal Transduction	transcription factor; nucleic acid binding	6778	STAT6	0.508347	0.777778	0.00599158	0.00599158	umls:C0021390	4	6778	umls:C0021390	6778	4	umls:C0021390	4	4	6778	0	umls:C0021390	6778	ALL	0	umls:C0021390	6778	ALL	125
C0021390	Inflammatory Bowel Diseases	Abnormality of the abdomen; Abnormality of the immune system		umls:C0021390	Inflammatory Bowel Diseases	Disease or Syndrome	C0021390	D015212	Digestive System Diseases	disease	disease of anatomical entity	disease	Digestive System Diseases	Disease or Syndrome	C0021390	Inflammatory Bowel Diseases	5624	PROC	5624	PROC	P04070	protein C (inactivator of coagulation factors Va and VIIIa)	Hemostasis; Metabolism of proteins	defense/immunity protein; calcium-binding protein	5624	PROC	0.413699	0.814815	0.00599158	0.00599158	umls:C0021390	4	5624	umls:C0021390	5624	4	umls:C0021390	4	4	5624	0	umls:C0021390	5624	ALL	0	umls:C0021390	5624	ALL	309
C0021390	Inflammatory Bowel Diseases	Abnormality of the abdomen; Abnormality of the immune system		umls:C0021390	Inflammatory Bowel Diseases	Disease or Syndrome	C0021390	D015212	Digestive System Diseases	disease	disease of anatomical entity	disease	Digestive System Diseases	Disease or Syndrome	C0021390	Inflammatory Bowel Diseases	3605	IL17A	3605	IL17A	Q16552	interleukin 17A		signaling molecule	3605	IL17A	0.386697	0.925926	0.00597172	0.00597172	umls:C0021390	22	3605	umls:C0021390	3605	22	umls:C0021390	22	22	3605	0	umls:C0021390	3605	ALL	0	umls:C0021390	3605	ALL	397
C0021390	Inflammatory Bowel Diseases	Abnormality of the abdomen; Abnormality of the immune system		umls:C0021390	Inflammatory Bowel Diseases	Disease or Syndrome	C0021390	D015212	Digestive System Diseases	disease	disease of anatomical entity	disease	Digestive System Diseases	Disease or Syndrome	C0021390	Inflammatory Bowel Diseases	2952	GSTT1	2952	GSTT1	P30711	glutathione S-transferase theta 1	Metabolism	oxidoreductase; signaling molecule; cytoskeletal protein; transferase; isomerase; nucleic acid binding	2952	GSTT1	0.362051	0.962963	0.00590571	0.00590571	umls:C0021390	3	2952	umls:C0021390	2952	3	umls:C0021390	3	3	2952	0	umls:C0021390	2952	ALL	0	umls:C0021390	2952	ALL	526
C0021390	Inflammatory Bowel Diseases	Abnormality of the abdomen; Abnormality of the immune system		umls:C0021390	Inflammatory Bowel Diseases	Disease or Syndrome	C0021390	D015212	Digestive System Diseases	disease	disease of anatomical entity	disease	Digestive System Diseases	Disease or Syndrome	C0021390	Inflammatory Bowel Diseases	2944	GSTM1	2944	GSTM1	P09488	glutathione S-transferase mu 1	Metabolism		2944	GSTM1	0.352153	0.962963	0.00590571	0.00590571	umls:C0021390	3	2944	umls:C0021390	2944	3	umls:C0021390	3	3	2944	0	umls:C0021390	2944	ALL	0	umls:C0021390	2944	ALL	575
C0021390	Inflammatory Bowel Diseases	Abnormality of the abdomen; Abnormality of the immune system		umls:C0021390	Inflammatory Bowel Diseases	Disease or Syndrome	C0021390	D015212	Digestive System Diseases	disease	disease of anatomical entity	disease	Digestive System Diseases	Disease or Syndrome	C0021390	Inflammatory Bowel Diseases	4049	LTA	4049	LTA	P01374	lymphotoxin alpha	Immune System	signaling molecule	4049	LTA	0.414094	0.925926	0.00581983	0.00581983	umls:C0021390	6	4049	umls:C0021390	4049	6	umls:C0021390	6	6	4049	0	umls:C0021390	4049	ALL	0	umls:C0021390	4049	ALL	306
C0021390	Inflammatory Bowel Diseases	Abnormality of the abdomen; Abnormality of the immune system		umls:C0021390	Inflammatory Bowel Diseases	Disease or Syndrome	C0021390	D015212	Digestive System Diseases	disease	disease of anatomical entity	disease	Digestive System Diseases	Disease or Syndrome	C0021390	Inflammatory Bowel Diseases	7040	TGFB1	7040	TGFB1	P01137	transforming growth factor, beta 1	Developmental Biology; Extracellular matrix organization; Hemostasis; Signal Transduction	signaling molecule	7040	TGFB1	0.316383	1	0.00581983	0.00581983	umls:C0021390	6	7040	umls:C0021390	7040	6	umls:C0021390	6	6	7040	0	umls:C0021390	7040	ALL	0	umls:C0021390	7040	ALL	800
C0021390	Inflammatory Bowel Diseases	Abnormality of the abdomen; Abnormality of the immune system		umls:C0021390	Inflammatory Bowel Diseases	Disease or Syndrome	C0021390	D015212	Digestive System Diseases	disease	disease of anatomical entity	disease	Digestive System Diseases	Disease or Syndrome	C0021390	Inflammatory Bowel Diseases	6283	S100A12	6283	S100A12	P80511	S100 calcium binding protein A12	Immune System	signaling molecule; calcium-binding protein	6283	S100A12	0.538556	0.740741	0.00572014	0.00572014	umls:C0021390	3	6283	umls:C0021390	6283	3	umls:C0021390	3	3	6283	0	umls:C0021390	6283	ALL	0	umls:C0021390	6283	ALL	90
C0021390	Inflammatory Bowel Diseases	Abnormality of the abdomen; Abnormality of the immune system		umls:C0021390	Inflammatory Bowel Diseases	Disease or Syndrome	C0021390	D015212	Digestive System Diseases	disease	disease of anatomical entity	disease	Digestive System Diseases	Disease or Syndrome	C0021390	Inflammatory Bowel Diseases	595	CCND1	595	CCND1	P24385	cyclin D1	Cell Cycle; Chromatin organization; Signal Transduction	enzyme modulator	595	CCND1	0.349979	0.851852	0.00563427	0.00563427	umls:C0021390	3	595	umls:C0021390	595	3	umls:C0021390	3	3	595	0	umls:C0021390	595	ALL	0	umls:C0021390	595	ALL	530
C0021390	Inflammatory Bowel Diseases	Abnormality of the abdomen; Abnormality of the immune system		umls:C0021390	Inflammatory Bowel Diseases	Disease or Syndrome	C0021390	D015212	Digestive System Diseases	disease	disease of anatomical entity	disease	Digestive System Diseases	Disease or Syndrome	C0021390	Inflammatory Bowel Diseases	8771	TNFRSF6B	8771	TNFRSF6B	O95407	tumor necrosis factor receptor superfamily, member 6b, decoy	Immune System	receptor	8771	TNFRSF6B	0.564945	0.703704	0.00563427	0.00563427	umls:C0021390	3	8771	umls:C0021390	8771	3	umls:C0021390	3	3	8771	1	umls:C0021390	8771	ALL	1	umls:C0021390	8771	ALL	71
C0021390	Inflammatory Bowel Diseases	Abnormality of the abdomen; Abnormality of the immune system		umls:C0021390	Inflammatory Bowel Diseases	Disease or Syndrome	C0021390	D015212	Digestive System Diseases	disease	disease of anatomical entity	disease	Digestive System Diseases	Disease or Syndrome	C0021390	Inflammatory Bowel Diseases	1080	CFTR	1080	CFTR	P13569	cystic fibrosis transmembrane conductance regulator (ATP-binding cassette sub-family C, member 7)	Signal Transduction; Transmembrane transport of small molecules	transporter	1080	CFTR	0.442081	0.888889	0.00563427	0.00563427	umls:C0021390	2	1080	umls:C0021390	1080	2	umls:C0021390	2	2	1080	0	umls:C0021390	1080	ALL	0	umls:C0021390	1080	ALL	245
C0021390	Inflammatory Bowel Diseases	Abnormality of the abdomen; Abnormality of the immune system		umls:C0021390	Inflammatory Bowel Diseases	Disease or Syndrome	C0021390	D015212	Digestive System Diseases	disease	disease of anatomical entity	disease	Digestive System Diseases	Disease or Syndrome	C0021390	Inflammatory Bowel Diseases	3558	IL2	3558	IL2	P60568	interleukin 2	Developmental Biology; Hemostasis; Immune System; Signal Transduction	signaling molecule	3558	IL2	0.357331	0.962963	0.00562433	0.00562433	umls:C0021390	12	3558	umls:C0021390	3558	12	umls:C0021390	12	12	3558	0	umls:C0021390	3558	ALL	0	umls:C0021390	3558	ALL	528
C0021390	Inflammatory Bowel Diseases	Abnormality of the abdomen; Abnormality of the immune system		umls:C0021390	Inflammatory Bowel Diseases	Disease or Syndrome	C0021390	D015212	Digestive System Diseases	disease	disease of anatomical entity	disease	Digestive System Diseases	Disease or Syndrome	C0021390	Inflammatory Bowel Diseases	3566	IL4R	3566	IL4R	P24394	interleukin 4 receptor		receptor	3566	IL4R	0.469063	0.925926	0.00554839	0.00554839	umls:C0021390	3	3566	umls:C0021390	3566	3	umls:C0021390	3	3	3566	1	umls:C0021390	3566	ALL	1	umls:C0021390	3566	ALL	197
C0021390	Inflammatory Bowel Diseases	Abnormality of the abdomen; Abnormality of the immune system		umls:C0021390	Inflammatory Bowel Diseases	Disease or Syndrome	C0021390	D015212	Digestive System Diseases	disease	disease of anatomical entity	disease	Digestive System Diseases	Disease or Syndrome	C0021390	Inflammatory Bowel Diseases	3486	IGFBP3	3486	IGFBP3	P17936	insulin-like growth factor binding protein 3	Metabolism of proteins		3486	IGFBP3	0.44312	0.703704	0.0054487	0.0054487	umls:C0021390	2	3486	umls:C0021390	3486	2	umls:C0021390	2	2	3486	0	umls:C0021390	3486	ALL	0	umls:C0021390	3486	ALL	246
C0021390	Inflammatory Bowel Diseases	Abnormality of the abdomen; Abnormality of the immune system		umls:C0021390	Inflammatory Bowel Diseases	Disease or Syndrome	C0021390	D015212	Digestive System Diseases	disease	disease of anatomical entity	disease	Digestive System Diseases	Disease or Syndrome	C0021390	Inflammatory Bowel Diseases	9863	MAGI2	9863	MAGI2	Q86UL8	membrane associated guanylate kinase, WW and PDZ domain containing 2	Cell-Cell communication	cell junction protein; transferase; kinase	9863	MAGI2	0.65788	0.555556	0.00536282	0.00536282	umls:C0021390	1	9863	umls:C0021390	9863	1	umls:C0021390	1	1	9863	0	umls:C0021390	9863	ALL	0	umls:C0021390	9863	ALL	32
C0021390	Inflammatory Bowel Diseases	Abnormality of the abdomen; Abnormality of the immune system		umls:C0021390	Inflammatory Bowel Diseases	Disease or Syndrome	C0021390	D015212	Digestive System Diseases	disease	disease of anatomical entity	disease	Digestive System Diseases	Disease or Syndrome	C0021390	Inflammatory Bowel Diseases	4792	NFKBIA	4792	NFKBIA	P25963	nuclear factor of kappa light polypeptide gene enhancer in B-cells inhibitor, alpha	Immune System; Signal Transduction	enzyme modulator; hydrolase	4792	NFKBIA	0.488074	0.888889	0.00536282	0.00536282	umls:C0021390	1	4792	umls:C0021390	4792	1	umls:C0021390	1	1	4792	0	umls:C0021390	4792	ALL	0	umls:C0021390	4792	ALL	157
C0021390	Inflammatory Bowel Diseases	Abnormality of the abdomen; Abnormality of the immune system		umls:C0021390	Inflammatory Bowel Diseases	Disease or Syndrome	C0021390	D015212	Digestive System Diseases	disease	disease of anatomical entity	disease	Digestive System Diseases	Disease or Syndrome	C0021390	Inflammatory Bowel Diseases	5734	PTGER4	5734	PTGER4	P35408	prostaglandin E receptor 4 (subtype EP4)	Signal Transduction	receptor	5734	PTGER4	0.553882	0.740741	0.00527695	0.00527695	umls:C0021390	4	5734	umls:C0021390	5734	4	umls:C0021390	4	4	5734	1	umls:C0021390	5734	ALL	1	umls:C0021390	5734	ALL	87
C0021390	Inflammatory Bowel Diseases	Abnormality of the abdomen; Abnormality of the immune system		umls:C0021390	Inflammatory Bowel Diseases	Disease or Syndrome	C0021390	D015212	Digestive System Diseases	disease	disease of anatomical entity	disease	Digestive System Diseases	Disease or Syndrome	C0021390	Inflammatory Bowel Diseases	3554	IL1R1	3554	IL1R1	P14778	interleukin 1 receptor, type I	Immune System	receptor	3554	IL1R1	0.492997	0.888889	0.00527695	0.00527695	umls:C0021390	4	3554	umls:C0021390	3554	4	umls:C0021390	4	4	3554	0	umls:C0021390	3554	ALL	0	umls:C0021390	3554	ALL	157
C0021390	Inflammatory Bowel Diseases	Abnormality of the abdomen; Abnormality of the immune system		umls:C0021390	Inflammatory Bowel Diseases	Disease or Syndrome	C0021390	D015212	Digestive System Diseases	disease	disease of anatomical entity	disease	Digestive System Diseases	Disease or Syndrome	C0021390	Inflammatory Bowel Diseases	5327	PLAT	5327	PLAT	P00750	plasminogen activator, tissue	Hemostasis; Signal Transduction	protease; enzyme modulator; hydrolase; signaling molecule; calcium-binding protein; receptor	5327	PLAT	0.473852	0.888889	0.00509138	0.00509138	umls:C0021390	2	5327	umls:C0021390	5327	2	umls:C0021390	2	2	5327	0	umls:C0021390	5327	ALL	0	umls:C0021390	5327	ALL	200
C0021390	Inflammatory Bowel Diseases	Abnormality of the abdomen; Abnormality of the immune system		umls:C0021390	Inflammatory Bowel Diseases	Disease or Syndrome	C0021390	D015212	Digestive System Diseases	disease	disease of anatomical entity	disease	Digestive System Diseases	Disease or Syndrome	C0021390	Inflammatory Bowel Diseases	3251	HPRT1	3251	HPRT1	P00492	hypoxanthine phosphoribosyltransferase 1	Metabolism	transferase; isomerase	3251	HPRT1	0.537267	0.740741	0.00500551	0.00500551	umls:C0021390	3	3251	umls:C0021390	3251	3	umls:C0021390	3	3	3251	0	umls:C0021390	3251	ALL	0	umls:C0021390	3251	ALL	94
C0021390	Inflammatory Bowel Diseases	Abnormality of the abdomen; Abnormality of the immune system		umls:C0021390	Inflammatory Bowel Diseases	Disease or Syndrome	C0021390	D015212	Digestive System Diseases	disease	disease of anatomical entity	disease	Digestive System Diseases	Disease or Syndrome	C0021390	Inflammatory Bowel Diseases	6347	CCL2	6347	CCL2	P13500	chemokine (C-C motif) ligand 2	Metabolism of proteins; Signal Transduction	signaling molecule	6347	CCL2	0.347428	0.962963	0.00481001	0.00481001	umls:C0021390	10	6347	umls:C0021390	6347	10	umls:C0021390	10	10	6347	0	umls:C0021390	6347	ALL	0	umls:C0021390	6347	ALL	593
C0021390	Inflammatory Bowel Diseases	Abnormality of the abdomen; Abnormality of the immune system		umls:C0021390	Inflammatory Bowel Diseases	Disease or Syndrome	C0021390	D015212	Digestive System Diseases	disease	disease of anatomical entity	disease	Digestive System Diseases	Disease or Syndrome	C0021390	Inflammatory Bowel Diseases	3117	HLA-DQA1	3117	HLA-DQA1	P01909	major histocompatibility complex, class II, DQ alpha 1	Immune System	defense/immunity protein	3117	HLA-DQA1	0.438022	0.888889	0.00473406	0.00473406	umls:C0021390	2	3117	umls:C0021390	3117	2	umls:C0021390	2	2	3117	1	umls:C0021390	3117	ALL	1	umls:C0021390	3117	ALL	236
C0021390	Inflammatory Bowel Diseases	Abnormality of the abdomen; Abnormality of the immune system		umls:C0021390	Inflammatory Bowel Diseases	Disease or Syndrome	C0021390	D015212	Digestive System Diseases	disease	disease of anatomical entity	disease	Digestive System Diseases	Disease or Syndrome	C0021390	Inflammatory Bowel Diseases	8927	BSN	8927	BSN	Q9UPA5	bassoon presynaptic cytomatrix protein			8927	BSN	0.715638	0.37037	0.00473406	0.00473406	umls:C0021390	2	8927	umls:C0021390	8927	2	umls:C0021390	2	2	8927	0	umls:C0021390	8927	ALL	0	umls:C0021390	8927	ALL	17
C0021390	Inflammatory Bowel Diseases	Abnormality of the abdomen; Abnormality of the immune system		umls:C0021390	Inflammatory Bowel Diseases	Disease or Syndrome	C0021390	D015212	Digestive System Diseases	disease	disease of anatomical entity	disease	Digestive System Diseases	Disease or Syndrome	C0021390	Inflammatory Bowel Diseases	338	APOB	338	APOB	P04114	apolipoprotein B	Hemostasis; Metabolism; Signal Transduction; Vesicle-mediated transport		338	APOB	0.461952	0.814815	0.00473406	0.00473406	umls:C0021390	2	338	umls:C0021390	338	2	umls:C0021390	2	2	338	3	umls:C0021390	338	ALL	3	umls:C0021390	338	ALL	215
C0021390	Inflammatory Bowel Diseases	Abnormality of the abdomen; Abnormality of the immune system		umls:C0021390	Inflammatory Bowel Diseases	Disease or Syndrome	C0021390	D015212	Digestive System Diseases	disease	disease of anatomical entity	disease	Digestive System Diseases	Disease or Syndrome	C0021390	Inflammatory Bowel Diseases	23308	ICOSLG	23308	ICOSLG	O75144	inducible T-cell co-stimulator ligand	Immune System		23308	ICOSLG	0.623708	0.555556	0.00473406	0.00473406	umls:C0021390	2	23308	umls:C0021390	23308	2	umls:C0021390	2	2	23308	0	umls:C0021390	23308	ALL	0	umls:C0021390	23308	ALL	36
C0021390	Inflammatory Bowel Diseases	Abnormality of the abdomen; Abnormality of the immune system		umls:C0021390	Inflammatory Bowel Diseases	Disease or Syndrome	C0021390	D015212	Digestive System Diseases	disease	disease of anatomical entity	disease	Digestive System Diseases	Disease or Syndrome	C0021390	Inflammatory Bowel Diseases	22891	ZNF365	22891	ZNF365	Q70YC4;Q70YC5	zinc finger protein 365			22891	ZNF365	0.702495	0.444444	0.00473406	0.00473406	umls:C0021390	2	22891	umls:C0021390	22891	2	umls:C0021390	2	2	22891	1	umls:C0021390	22891	ALL	1	umls:C0021390	22891	ALL	21
C0021390	Inflammatory Bowel Diseases	Abnormality of the abdomen; Abnormality of the immune system		umls:C0021390	Inflammatory Bowel Diseases	Disease or Syndrome	C0021390	D015212	Digestive System Diseases	disease	disease of anatomical entity	disease	Digestive System Diseases	Disease or Syndrome	C0021390	Inflammatory Bowel Diseases	7498	XDH	7498	XDH	P47989	xanthine dehydrogenase	Metabolism	oxidoreductase	7498	XDH	0.573629	0.703704	0.00473406	0.00473406	umls:C0021390	2	7498	umls:C0021390	7498	2	umls:C0021390	2	2	7498	0	umls:C0021390	7498	ALL	0	umls:C0021390	7498	ALL	75
C0021390	Inflammatory Bowel Diseases	Abnormality of the abdomen; Abnormality of the immune system		umls:C0021390	Inflammatory Bowel Diseases	Disease or Syndrome	C0021390	D015212	Digestive System Diseases	disease	disease of anatomical entity	disease	Digestive System Diseases	Disease or Syndrome	C0021390	Inflammatory Bowel Diseases	114548	NLRP3	114548	NLRP3	Q96P20	NLR family, pyrin domain containing 3	Immune System	transcription factor; nucleic acid binding	114548	NLRP3	0.450701	0.925926	0.00426713	0.00426713	umls:C0021390	8	114548	umls:C0021390	114548	8	umls:C0021390	8	8	114548	0	umls:C0021390	114548	ALL	0	umls:C0021390	114548	ALL	220
C0021390	Inflammatory Bowel Diseases	Abnormality of the abdomen; Abnormality of the immune system		umls:C0021390	Inflammatory Bowel Diseases	Disease or Syndrome	C0021390	D015212	Digestive System Diseases	disease	disease of anatomical entity	disease	Digestive System Diseases	Disease or Syndrome	C0021390	Inflammatory Bowel Diseases	7076	TIMP1	7076	TIMP1	P01033	TIMP metallopeptidase inhibitor 1	Extracellular matrix organization; Hemostasis	enzyme modulator	7076	TIMP1	0.402477	0.814815	0.00408156	0.00408156	umls:C0021390	6	7076	umls:C0021390	7076	6	umls:C0021390	6	6	7076	0	umls:C0021390	7076	ALL	0	umls:C0021390	7076	ALL	350
C0021390	Inflammatory Bowel Diseases	Abnormality of the abdomen; Abnormality of the immune system		umls:C0021390	Inflammatory Bowel Diseases	Disease or Syndrome	C0021390	D015212	Digestive System Diseases	disease	disease of anatomical entity	disease	Digestive System Diseases	Disease or Syndrome	C0021390	Inflammatory Bowel Diseases	9075	CLDN2	9075	CLDN2	P57739	claudin 2	Cell-Cell communication	cell junction protein	9075	CLDN2	0.632845	0.222222	0.00408156	0.00408156	umls:C0021390	6	9075	umls:C0021390	9075	6	umls:C0021390	6	6	9075	0	umls:C0021390	9075	ALL	0	umls:C0021390	9075	ALL	41
C0021390	Inflammatory Bowel Diseases	Abnormality of the abdomen; Abnormality of the immune system		umls:C0021390	Inflammatory Bowel Diseases	Disease or Syndrome	C0021390	D015212	Digestive System Diseases	disease	disease of anatomical entity	disease	Digestive System Diseases	Disease or Syndrome	C0021390	Inflammatory Bowel Diseases	130589	GALM	130589	GALM	Q96C23	galactose mutarotase (aldose 1-epimerase)		isomerase	130589	GALM	0.830999	0.0740741	0.00407163	0.00407163	umls:C0021390	15	130589	umls:C0021390	130589	15	umls:C0021390	15	15	130589	0	umls:C0021390	130589	ALL	0	umls:C0021390	130589	ALL	5
C0021390	Inflammatory Bowel Diseases	Abnormality of the abdomen; Abnormality of the immune system		umls:C0021390	Inflammatory Bowel Diseases	Disease or Syndrome	C0021390	D015212	Digestive System Diseases	disease	disease of anatomical entity	disease	Digestive System Diseases	Disease or Syndrome	C0021390	Inflammatory Bowel Diseases	6400	SEL1L	6400	SEL1L	Q9UBV2	sel-1 suppressor of lin-12-like (C. elegans)	Metabolism of proteins; Signal Transduction	enzyme modulator	6400	SEL1L	0.620831	0.555556	0.00407163	0.00407163	umls:C0021390	15	6400	umls:C0021390	6400	15	umls:C0021390	15	15	6400	0	umls:C0021390	6400	ALL	0	umls:C0021390	6400	ALL	44
C0021390	Inflammatory Bowel Diseases	Abnormality of the abdomen; Abnormality of the immune system		umls:C0021390	Inflammatory Bowel Diseases	Disease or Syndrome	C0021390	D015212	Digestive System Diseases	disease	disease of anatomical entity	disease	Digestive System Diseases	Disease or Syndrome	C0021390	Inflammatory Bowel Diseases	6564	SLC15A1	6564	SLC15A1	P46059	solute carrier family 15 (oligopeptide transporter), member 1	Transmembrane transport of small molecules	transporter	6564	SLC15A1	0.748206	0.296296	0.00399568	0.00399568	umls:C0021390	6	6564	umls:C0021390	6564	6	umls:C0021390	6	6	6564	0	umls:C0021390	6564	ALL	0	umls:C0021390	6564	ALL	13
C0021390	Inflammatory Bowel Diseases	Abnormality of the abdomen; Abnormality of the immune system		umls:C0021390	Inflammatory Bowel Diseases	Disease or Syndrome	C0021390	D015212	Digestive System Diseases	disease	disease of anatomical entity	disease	Digestive System Diseases	Disease or Syndrome	C0021390	Inflammatory Bowel Diseases	3856	KRT8	3856	KRT8	P05787	keratin 8, type II		cytoskeletal protein; structural protein	3856	KRT8	0.553882	0.62963	0.00381012	0.00381012	umls:C0021390	4	3856	umls:C0021390	3856	4	umls:C0021390	4	4	3856	1	umls:C0021390	3856	ALL	1	umls:C0021390	3856	ALL	83
C0021390	Inflammatory Bowel Diseases	Abnormality of the abdomen; Abnormality of the immune system		umls:C0021390	Inflammatory Bowel Diseases	Disease or Syndrome	C0021390	D015212	Digestive System Diseases	disease	disease of anatomical entity	disease	Digestive System Diseases	Disease or Syndrome	C0021390	Inflammatory Bowel Diseases	6869	TACR1	6869	TACR1	P25103	tachykinin receptor 1	Signal Transduction	receptor	6869	TACR1	0.555393	0.777778	0.00381012	0.00381012	umls:C0021390	4	6869	umls:C0021390	6869	4	umls:C0021390	4	4	6869	0	umls:C0021390	6869	ALL	0	umls:C0021390	6869	ALL	92
C0021390	Inflammatory Bowel Diseases	Abnormality of the abdomen; Abnormality of the immune system		umls:C0021390	Inflammatory Bowel Diseases	Disease or Syndrome	C0021390	D015212	Digestive System Diseases	disease	disease of anatomical entity	disease	Digestive System Diseases	Disease or Syndrome	C0021390	Inflammatory Bowel Diseases	6279	S100A8	6279	S100A8	P05109	S100 calcium binding protein A8		signaling molecule; calcium-binding protein	6279	S100A8	0.442599	0.851852	0.00381012	0.00381012	umls:C0021390	5	6279	umls:C0021390	6279	5	umls:C0021390	5	5	6279	0	umls:C0021390	6279	ALL	0	umls:C0021390	6279	ALL	228
C0021390	Inflammatory Bowel Diseases	Abnormality of the abdomen; Abnormality of the immune system		umls:C0021390	Inflammatory Bowel Diseases	Disease or Syndrome	C0021390	D015212	Digestive System Diseases	disease	disease of anatomical entity	disease	Digestive System Diseases	Disease or Syndrome	C0021390	Inflammatory Bowel Diseases	2908	NR3C1	2908	NR3C1	P04150	nuclear receptor subfamily 3, group C, member 1 (glucocorticoid receptor)	Circadian Clock; Gene Expression	transcription factor; receptor; nucleic acid binding	2908	NR3C1	0.416499	0.851852	0.00372424	0.00372424	umls:C0021390	5	2908	umls:C0021390	2908	5	umls:C0021390	5	5	2908	0	umls:C0021390	2908	ALL	0	umls:C0021390	2908	ALL	322
C0021390	Inflammatory Bowel Diseases	Abnormality of the abdomen; Abnormality of the immune system		umls:C0021390	Inflammatory Bowel Diseases	Disease or Syndrome	C0021390	D015212	Digestive System Diseases	disease	disease of anatomical entity	disease	Digestive System Diseases	Disease or Syndrome	C0021390	Inflammatory Bowel Diseases	112744	IL17F	112744	IL17F	Q96PD4	interleukin 17F		signaling molecule	112744	IL17F	0.552392	0.703704	0.00372424	0.00372424	umls:C0021390	5	112744	umls:C0021390	112744	5	umls:C0021390	5	5	112744	1	umls:C0021390	112744	ALL	1	umls:C0021390	112744	ALL	80
C0021390	Inflammatory Bowel Diseases	Abnormality of the abdomen; Abnormality of the immune system		umls:C0021390	Inflammatory Bowel Diseases	Disease or Syndrome	C0021390	D015212	Digestive System Diseases	disease	disease of anatomical entity	disease	Digestive System Diseases	Disease or Syndrome	C0021390	Inflammatory Bowel Diseases	4318	MMP9	4318	MMP9	P14780	matrix metallopeptidase 9 (gelatinase B, 92kDa gelatinase, 92kDa type IV collagenase)	Developmental Biology; Extracellular matrix organization; Signal Transduction		4318	MMP9	0.328108	0.888889	0.00353868	0.00353868	umls:C0021390	4	4318	umls:C0021390	4318	4	umls:C0021390	4	4	4318	0	umls:C0021390	4318	ALL	0	umls:C0021390	4318	ALL	708
C0021390	Inflammatory Bowel Diseases	Abnormality of the abdomen; Abnormality of the immune system		umls:C0021390	Inflammatory Bowel Diseases	Disease or Syndrome	C0021390	D015212	Digestive System Diseases	disease	disease of anatomical entity	disease	Digestive System Diseases	Disease or Syndrome	C0021390	Inflammatory Bowel Diseases	6280	S100A9	6280	S100A9	P06702	S100 calcium binding protein A9		signaling molecule; calcium-binding protein	6280	S100A9	0.455881	0.888889	0.00353868	0.00353868	umls:C0021390	4	6280	umls:C0021390	6280	4	umls:C0021390	4	4	6280	0	umls:C0021390	6280	ALL	0	umls:C0021390	6280	ALL	206
C0021390	Inflammatory Bowel Diseases	Abnormality of the abdomen; Abnormality of the immune system		umls:C0021390	Inflammatory Bowel Diseases	Disease or Syndrome	C0021390	D015212	Digestive System Diseases	disease	disease of anatomical entity	disease	Digestive System Diseases	Disease or Syndrome	C0021390	Inflammatory Bowel Diseases	4312	MMP1	4312	MMP1	P03956	matrix metallopeptidase 1 (interstitial collagenase)	Extracellular matrix organization; Hemostasis; Metabolism of proteins		4312	MMP1	0.391698	0.888889	0.00353868	0.00353868	umls:C0021390	4	4312	umls:C0021390	4312	4	umls:C0021390	4	4	4312	0	umls:C0021390	4312	ALL	0	umls:C0021390	4312	ALL	389
C0021390	Inflammatory Bowel Diseases	Abnormality of the abdomen; Abnormality of the immune system		umls:C0021390	Inflammatory Bowel Diseases	Disease or Syndrome	C0021390	D015212	Digestive System Diseases	disease	disease of anatomical entity	disease	Digestive System Diseases	Disease or Syndrome	C0021390	Inflammatory Bowel Diseases	54210	TREM1	54210	TREM1	Q9NP99	triggering receptor expressed on myeloid cells 1	Hemostasis; Immune System		54210	TREM1	0.573629	0.592593	0.00353868	0.00353868	umls:C0021390	4	54210	umls:C0021390	54210	4	umls:C0021390	4	4	54210	0	umls:C0021390	54210	ALL	0	umls:C0021390	54210	ALL	71
C0021390	Inflammatory Bowel Diseases	Abnormality of the abdomen; Abnormality of the immune system		umls:C0021390	Inflammatory Bowel Diseases	Disease or Syndrome	C0021390	D015212	Digestive System Diseases	disease	disease of anatomical entity	disease	Digestive System Diseases	Disease or Syndrome	C0021390	Inflammatory Bowel Diseases	10148	EBI3	10148	EBI3	Q14213	Epstein-Barr virus induced 3	Immune System	defense/immunity protein; signaling molecule; receptor	10148	EBI3	0.532266	0.777778	0.00353868	0.00353868	umls:C0021390	3	10148	umls:C0021390	10148	3	umls:C0021390	3	3	10148	0	umls:C0021390	10148	ALL	0	umls:C0021390	10148	ALL	91
C0021390	Inflammatory Bowel Diseases	Abnormality of the abdomen; Abnormality of the immune system		umls:C0021390	Inflammatory Bowel Diseases	Disease or Syndrome	C0021390	D015212	Digestive System Diseases	disease	disease of anatomical entity	disease	Digestive System Diseases	Disease or Syndrome	C0021390	Inflammatory Bowel Diseases	4292	MLH1	4292	MLH1	P40692	mutL homolog 1	Cell Cycle; DNA Repair	nucleic acid binding	4292	MLH1	0.423195	0.814815	0.0034528	0.0034528	umls:C0021390	5	4292	umls:C0021390	4292	5	umls:C0021390	5	5	4292	0	umls:C0021390	4292	ALL	0	umls:C0021390	4292	ALL	266
C0021390	Inflammatory Bowel Diseases	Abnormality of the abdomen; Abnormality of the immune system		umls:C0021390	Inflammatory Bowel Diseases	Disease or Syndrome	C0021390	D015212	Digestive System Diseases	disease	disease of anatomical entity	disease	Digestive System Diseases	Disease or Syndrome	C0021390	Inflammatory Bowel Diseases	387129	NPSR1	387129	NPSR1	Q6W5P4	neuropeptide S receptor 1	Signal Transduction	receptor	387129	NPSR1	0.605051	0.444444	0.0034528	0.0034528	umls:C0021390	4	387129	umls:C0021390	387129	4	umls:C0021390	4	4	387129	0	umls:C0021390	387129	ALL	0	umls:C0021390	387129	ALL	53
C0021390	Inflammatory Bowel Diseases	Abnormality of the abdomen; Abnormality of the immune system		umls:C0021390	Inflammatory Bowel Diseases	Disease or Syndrome	C0021390	D015212	Digestive System Diseases	disease	disease of anatomical entity	disease	Digestive System Diseases	Disease or Syndrome	C0021390	Inflammatory Bowel Diseases	3106	HLA-B	3106	HLA-B	P01889;P30466	major histocompatibility complex, class I, B	Immune System		3106	HLA-B	0.377917	0.925926	0.0034528	0.0034528	umls:C0021390	5	3106	umls:C0021390	3106	5	umls:C0021390	5	5	3106	0	umls:C0021390	3106	ALL	0	umls:C0021390	3106	ALL	419
C0021390	Inflammatory Bowel Diseases	Abnormality of the abdomen; Abnormality of the immune system		umls:C0021390	Inflammatory Bowel Diseases	Disease or Syndrome	C0021390	D015212	Digestive System Diseases	disease	disease of anatomical entity	disease	Digestive System Diseases	Disease or Syndrome	C0021390	Inflammatory Bowel Diseases	337	APOA4	337	APOA4	P06727	apolipoprotein A-IV	Metabolism; Metabolism of proteins; Signal Transduction		337	APOA4	0.581132	0.62963	0.00326723	0.00326723	umls:C0021390	2	337	umls:C0021390	337	2	umls:C0021390	2	2	337	0	umls:C0021390	337	ALL	0	umls:C0021390	337	ALL	69
C0021390	Inflammatory Bowel Diseases	Abnormality of the abdomen; Abnormality of the immune system		umls:C0021390	Inflammatory Bowel Diseases	Disease or Syndrome	C0021390	D015212	Digestive System Diseases	disease	disease of anatomical entity	disease	Digestive System Diseases	Disease or Syndrome	C0021390	Inflammatory Bowel Diseases	5444	PON1	5444	PON1	P27169	paraoxonase 1			5444	PON1	0.435078	0.814815	0.00326723	0.00326723	umls:C0021390	2	5444	umls:C0021390	5444	2	umls:C0021390	2	2	5444	0	umls:C0021390	5444	ALL	0	umls:C0021390	5444	ALL	278
C0021390	Inflammatory Bowel Diseases	Abnormality of the abdomen; Abnormality of the immune system		umls:C0021390	Inflammatory Bowel Diseases	Disease or Syndrome	C0021390	D015212	Digestive System Diseases	disease	disease of anatomical entity	disease	Digestive System Diseases	Disease or Syndrome	C0021390	Inflammatory Bowel Diseases	4314	MMP3	4314	MMP3	P08254	matrix metallopeptidase 3 (stromelysin 1, progelatinase)	Extracellular matrix organization; Signal Transduction		4314	MMP3	0.406454	0.851852	0.00326723	0.00326723	umls:C0021390	3	4314	umls:C0021390	4314	3	umls:C0021390	3	3	4314	0	umls:C0021390	4314	ALL	0	umls:C0021390	4314	ALL	341
C0021390	Inflammatory Bowel Diseases	Abnormality of the abdomen; Abnormality of the immune system		umls:C0021390	Inflammatory Bowel Diseases	Disease or Syndrome	C0021390	D015212	Digestive System Diseases	disease	disease of anatomical entity	disease	Digestive System Diseases	Disease or Syndrome	C0021390	Inflammatory Bowel Diseases	4313	MMP2	4313	MMP2	P08253	matrix metallopeptidase 2 (gelatinase A, 72kDa gelatinase, 72kDa type IV collagenase)	Developmental Biology; Extracellular matrix organization; Metabolism of proteins		4313	MMP2	0.359429	0.888889	0.00326723	0.00326723	umls:C0021390	3	4313	umls:C0021390	4313	3	umls:C0021390	3	3	4313	0	umls:C0021390	4313	ALL	0	umls:C0021390	4313	ALL	525
C0021390	Inflammatory Bowel Diseases	Abnormality of the abdomen; Abnormality of the immune system		umls:C0021390	Inflammatory Bowel Diseases	Disease or Syndrome	C0021390	D015212	Digestive System Diseases	disease	disease of anatomical entity	disease	Digestive System Diseases	Disease or Syndrome	C0021390	Inflammatory Bowel Diseases	10551	AGR2	10551	AGR2	O95994	anterior gradient 2		oxidoreductase; surfactant	10551	AGR2	0.600277	0.444444	0.00326723	0.00326723	umls:C0021390	2	10551	umls:C0021390	10551	2	umls:C0021390	2	2	10551	0	umls:C0021390	10551	ALL	0	umls:C0021390	10551	ALL	51
C0021390	Inflammatory Bowel Diseases	Abnormality of the abdomen; Abnormality of the immune system		umls:C0021390	Inflammatory Bowel Diseases	Disease or Syndrome	C0021390	D015212	Digestive System Diseases	disease	disease of anatomical entity	disease	Digestive System Diseases	Disease or Syndrome	C0021390	Inflammatory Bowel Diseases	3552	IL1A	3552	IL1A	P01583	interleukin 1, alpha	Cellular responses to stress; Immune System	signaling molecule	3552	IL1A	0.341309	0.962963	0.0032573	0.0032573	umls:C0021390	12	3552	umls:C0021390	3552	12	umls:C0021390	12	12	3552	0	umls:C0021390	3552	ALL	0	umls:C0021390	3552	ALL	631
C0021390	Inflammatory Bowel Diseases	Abnormality of the abdomen; Abnormality of the immune system		umls:C0021390	Inflammatory Bowel Diseases	Disease or Syndrome	C0021390	D015212	Digestive System Diseases	disease	disease of anatomical entity	disease	Digestive System Diseases	Disease or Syndrome	C0021390	Inflammatory Bowel Diseases	3560	IL2RB	3560	IL2RB	P14784	interleukin 2 receptor, beta	Developmental Biology; Hemostasis; Immune System; Signal Transduction	receptor	3560	IL2RB	0.527492	0.814815	0.00318136	0.00318136	umls:C0021390	3	3560	umls:C0021390	3560	3	umls:C0021390	3	3	3560	0	umls:C0021390	3560	ALL	0	umls:C0021390	3560	ALL	104
C0021390	Inflammatory Bowel Diseases	Abnormality of the abdomen; Abnormality of the immune system		umls:C0021390	Inflammatory Bowel Diseases	Disease or Syndrome	C0021390	D015212	Digestive System Diseases	disease	disease of anatomical entity	disease	Digestive System Diseases	Disease or Syndrome	C0021390	Inflammatory Bowel Diseases	56244	BTNL2	56244	BTNL2	Q9UIR0	butyrophilin-like 2 (MHC class II associated)			56244	BTNL2	0.623708	0.666667	0.00318136	0.00318136	umls:C0021390	4	56244	umls:C0021390	56244	4	umls:C0021390	4	4	56244	0	umls:C0021390	56244	ALL	0	umls:C0021390	56244	ALL	38
C0021390	Inflammatory Bowel Diseases	Abnormality of the abdomen; Abnormality of the immune system		umls:C0021390	Inflammatory Bowel Diseases	Disease or Syndrome	C0021390	D015212	Digestive System Diseases	disease	disease of anatomical entity	disease	Digestive System Diseases	Disease or Syndrome	C0021390	Inflammatory Bowel Diseases	639	PRDM1	639	PRDM1	O75626	PR domain containing 1, with ZNF domain			639	PRDM1	0.589214	0.703704	0.00318136	0.00318136	umls:C0021390	4	639	umls:C0021390	639	4	umls:C0021390	4	4	639	0	umls:C0021390	639	ALL	0	umls:C0021390	639	ALL	55
C0021390	Inflammatory Bowel Diseases	Abnormality of the abdomen; Abnormality of the immune system		umls:C0021390	Inflammatory Bowel Diseases	Disease or Syndrome	C0021390	D015212	Digestive System Diseases	disease	disease of anatomical entity	disease	Digestive System Diseases	Disease or Syndrome	C0021390	Inflammatory Bowel Diseases	1235	CCR6	1235	CCR6	P51684	chemokine (C-C motif) receptor 6	Immune System; Signal Transduction	cell adhesion molecule; phosphatase; hydrolase; defense/immunity protein; receptor	1235	CCR6	0.533494	0.777778	0.00318136	0.00318136	umls:C0021390	4	1235	umls:C0021390	1235	4	umls:C0021390	4	4	1235	0	umls:C0021390	1235	ALL	0	umls:C0021390	1235	ALL	96
C0021390	Inflammatory Bowel Diseases	Abnormality of the abdomen; Abnormality of the immune system		umls:C0021390	Inflammatory Bowel Diseases	Disease or Syndrome	C0021390	D015212	Digestive System Diseases	disease	disease of anatomical entity	disease	Digestive System Diseases	Disease or Syndrome	C0021390	Inflammatory Bowel Diseases	5788	PTPRC	5788	PTPRC	P08575	protein tyrosine phosphatase, receptor type, C	Developmental Biology; Immune System	phosphatase; hydrolase	5788	PTPRC	0.484916	0.814815	0.00299579	0.00299579	umls:C0021390	1	5788	umls:C0021390	5788	1	umls:C0021390	1	1	5788	0	umls:C0021390	5788	ALL	0	umls:C0021390	5788	ALL	152
C0021390	Inflammatory Bowel Diseases	Abnormality of the abdomen; Abnormality of the immune system		umls:C0021390	Inflammatory Bowel Diseases	Disease or Syndrome	C0021390	D015212	Digestive System Diseases	disease	disease of anatomical entity	disease	Digestive System Diseases	Disease or Syndrome	C0021390	Inflammatory Bowel Diseases	59341	TRPV4	59341	TRPV4	Q9HBA0	transient receptor potential cation channel, subfamily V, member 4	Transmembrane transport of small molecules	transporter	59341	TRPV4	0.583095	0.592593	0.00299579	0.00299579	umls:C0021390	1	59341	umls:C0021390	59341	1	umls:C0021390	1	1	59341	0	umls:C0021390	59341	ALL	0	umls:C0021390	59341	ALL	70
C0021390	Inflammatory Bowel Diseases	Abnormality of the abdomen; Abnormality of the immune system		umls:C0021390	Inflammatory Bowel Diseases	Disease or Syndrome	C0021390	D015212	Digestive System Diseases	disease	disease of anatomical entity	disease	Digestive System Diseases	Disease or Syndrome	C0021390	Inflammatory Bowel Diseases	240	ALOX5	240	ALOX5	P09917	arachidonate 5-lipoxygenase	Metabolism	oxidoreductase	240	ALOX5	0.468396	0.851852	0.00299579	0.00299579	umls:C0021390	1	240	umls:C0021390	240	1	umls:C0021390	1	1	240	0	umls:C0021390	240	ALL	0	umls:C0021390	240	ALL	188
C0021390	Inflammatory Bowel Diseases	Abnormality of the abdomen; Abnormality of the immune system		umls:C0021390	Inflammatory Bowel Diseases	Disease or Syndrome	C0021390	D015212	Digestive System Diseases	disease	disease of anatomical entity	disease	Digestive System Diseases	Disease or Syndrome	C0021390	Inflammatory Bowel Diseases	1803	DPP4	1803	DPP4	P27487	dipeptidyl-peptidase 4	Metabolism of proteins	protease; enzyme modulator; hydrolase	1803	DPP4	0.497284	0.814815	0.00299579	0.00299579	umls:C0021390	2	1803	umls:C0021390	1803	2	umls:C0021390	2	2	1803	0	umls:C0021390	1803	ALL	0	umls:C0021390	1803	ALL	140
C0021390	Inflammatory Bowel Diseases	Abnormality of the abdomen; Abnormality of the immune system		umls:C0021390	Inflammatory Bowel Diseases	Disease or Syndrome	C0021390	D015212	Digestive System Diseases	disease	disease of anatomical entity	disease	Digestive System Diseases	Disease or Syndrome	C0021390	Inflammatory Bowel Diseases	8751	ADAM15	8751	ADAM15	Q13444	ADAM metallopeptidase domain 15	Extracellular matrix organization		8751	ADAM15	0.632845	0.444444	0.00299579	0.00299579	umls:C0021390	2	8751	umls:C0021390	8751	2	umls:C0021390	2	2	8751	0	umls:C0021390	8751	ALL	0	umls:C0021390	8751	ALL	37
C0021390	Inflammatory Bowel Diseases	Abnormality of the abdomen; Abnormality of the immune system		umls:C0021390	Inflammatory Bowel Diseases	Disease or Syndrome	C0021390	D015212	Digestive System Diseases	disease	disease of anatomical entity	disease	Digestive System Diseases	Disease or Syndrome	C0021390	Inflammatory Bowel Diseases	912	CD1D	912	CD1D	P15813	CD1d molecule		defense/immunity protein; receptor	912	CD1D	0.528666	0.814815	0.00299579	0.00299579	umls:C0021390	2	912	umls:C0021390	912	2	umls:C0021390	2	2	912	0	umls:C0021390	912	ALL	0	umls:C0021390	912	ALL	100
C0021390	Inflammatory Bowel Diseases	Abnormality of the abdomen; Abnormality of the immune system		umls:C0021390	Inflammatory Bowel Diseases	Disease or Syndrome	C0021390	D015212	Digestive System Diseases	disease	disease of anatomical entity	disease	Digestive System Diseases	Disease or Syndrome	C0021390	Inflammatory Bowel Diseases	10344	CCL26	10344	CCL26	Q9Y258	chemokine (C-C motif) ligand 26		signaling molecule	10344	CCL26	0.642853	0.481481	0.00299579	0.00299579	umls:C0021390	2	10344	umls:C0021390	10344	2	umls:C0021390	2	2	10344	0	umls:C0021390	10344	ALL	0	umls:C0021390	10344	ALL	34
C0021390	Inflammatory Bowel Diseases	Abnormality of the abdomen; Abnormality of the immune system		umls:C0021390	Inflammatory Bowel Diseases	Disease or Syndrome	C0021390	D015212	Digestive System Diseases	disease	disease of anatomical entity	disease	Digestive System Diseases	Disease or Syndrome	C0021390	Inflammatory Bowel Diseases	9051	PSTPIP1	9051	PSTPIP1	O43586	proline-serine-threonine phosphatase interacting protein 1	Immune System	cytoskeletal protein; membrane traffic protein	9051	PSTPIP1	0.680306	0.555556	0.00299579	0.00299579	umls:C0021390	1	9051	umls:C0021390	9051	1	umls:C0021390	1	1	9051	0	umls:C0021390	9051	ALL	0	umls:C0021390	9051	ALL	22
C0021390	Inflammatory Bowel Diseases	Abnormality of the abdomen; Abnormality of the immune system		umls:C0021390	Inflammatory Bowel Diseases	Disease or Syndrome	C0021390	D015212	Digestive System Diseases	disease	disease of anatomical entity	disease	Digestive System Diseases	Disease or Syndrome	C0021390	Inflammatory Bowel Diseases	5451	POU2F1	5451	POU2F1	P14859	POU class 2 homeobox 1	Gene Expression	transcription factor	5451	POU2F1	0.597969	0.592593	0.00299579	0.00299579	umls:C0021390	1	5451	umls:C0021390	5451	1	umls:C0021390	1	1	5451	0	umls:C0021390	5451	ALL	0	umls:C0021390	5451	ALL	50
C0021390	Inflammatory Bowel Diseases	Abnormality of the abdomen; Abnormality of the immune system		umls:C0021390	Inflammatory Bowel Diseases	Disease or Syndrome	C0021390	D015212	Digestive System Diseases	disease	disease of anatomical entity	disease	Digestive System Diseases	Disease or Syndrome	C0021390	Inflammatory Bowel Diseases	5445	PON2	5445	PON2	Q15165	paraoxonase 2			5445	PON2	0.5935	0.555556	0.00299579	0.00299579	umls:C0021390	2	5445	umls:C0021390	5445	2	umls:C0021390	2	2	5445	0	umls:C0021390	5445	ALL	0	umls:C0021390	5445	ALL	67
C0021390	Inflammatory Bowel Diseases	Abnormality of the abdomen; Abnormality of the immune system		umls:C0021390	Inflammatory Bowel Diseases	Disease or Syndrome	C0021390	D015212	Digestive System Diseases	disease	disease of anatomical entity	disease	Digestive System Diseases	Disease or Syndrome	C0021390	Inflammatory Bowel Diseases	114609	TIRAP	114609	TIRAP	P58753	toll-interleukin 1 receptor (TIR) domain containing adaptor protein	Immune System		114609	TIRAP	0.549475	0.703704	0.00299579	0.00299579	umls:C0021390	1	114609	umls:C0021390	114609	1	umls:C0021390	1	1	114609	0	umls:C0021390	114609	ALL	0	umls:C0021390	114609	ALL	78
C0021390	Inflammatory Bowel Diseases	Abnormality of the abdomen; Abnormality of the immune system		umls:C0021390	Inflammatory Bowel Diseases	Disease or Syndrome	C0021390	D015212	Digestive System Diseases	disease	disease of anatomical entity	disease	Digestive System Diseases	Disease or Syndrome	C0021390	Inflammatory Bowel Diseases	56667	MUC13	56667	MUC13	Q9H3R2	mucin 13, cell surface associated	Metabolism of proteins		56667	MUC13	0.722883	0.222222	0.00299579	0.00299579	umls:C0021390	2	56667	umls:C0021390	56667	2	umls:C0021390	2	2	56667	0	umls:C0021390	56667	ALL	0	umls:C0021390	56667	ALL	17
C0021390	Inflammatory Bowel Diseases	Abnormality of the abdomen; Abnormality of the immune system		umls:C0021390	Inflammatory Bowel Diseases	Disease or Syndrome	C0021390	D015212	Digestive System Diseases	disease	disease of anatomical entity	disease	Digestive System Diseases	Disease or Syndrome	C0021390	Inflammatory Bowel Diseases	3135	HLA-G	3135	HLA-G	P17693	major histocompatibility complex, class I, G	Immune System	defense/immunity protein; receptor	3135	HLA-G	0.476691	0.851852	0.00299579	0.00299579	umls:C0021390	1	3135	umls:C0021390	3135	1	umls:C0021390	1	1	3135	0	umls:C0021390	3135	ALL	0	umls:C0021390	3135	ALL	174
C0021390	Inflammatory Bowel Diseases	Abnormality of the abdomen; Abnormality of the immune system		umls:C0021390	Inflammatory Bowel Diseases	Disease or Syndrome	C0021390	D015212	Digestive System Diseases	disease	disease of anatomical entity	disease	Digestive System Diseases	Disease or Syndrome	C0021390	Inflammatory Bowel Diseases	624	BDKRB2	624	BDKRB2	P30411	bradykinin receptor B2	Signal Transduction	receptor	624	BDKRB2	0.591335	0.703704	0.00299579	0.00299579	umls:C0021390	1	624	umls:C0021390	624	1	umls:C0021390	1	1	624	0	umls:C0021390	624	ALL	0	umls:C0021390	624	ALL	66
C0021390	Inflammatory Bowel Diseases	Abnormality of the abdomen; Abnormality of the immune system		umls:C0021390	Inflammatory Bowel Diseases	Disease or Syndrome	C0021390	D015212	Digestive System Diseases	disease	disease of anatomical entity	disease	Digestive System Diseases	Disease or Syndrome	C0021390	Inflammatory Bowel Diseases	5599	MAPK8	5599	MAPK8	P45983	mitogen-activated protein kinase 8	Cell-Cell communication; Cellular responses to stress; DNA Repair; Immune System; Programmed Cell Death; Signal Transduction	transferase; kinase	5599	MAPK8	0.460094	0.814815	0.00299579	0.00299579	umls:C0021390	2	5599	umls:C0021390	5599	2	umls:C0021390	2	2	5599	0	umls:C0021390	5599	ALL	0	umls:C0021390	5599	ALL	198
C0021390	Inflammatory Bowel Diseases	Abnormality of the abdomen; Abnormality of the immune system		umls:C0021390	Inflammatory Bowel Diseases	Disease or Syndrome	C0021390	D015212	Digestive System Diseases	disease	disease of anatomical entity	disease	Digestive System Diseases	Disease or Syndrome	C0021390	Inflammatory Bowel Diseases	6376	CX3CL1	6376	CX3CL1	P78423	chemokine (C-X3-C motif) ligand 1	Signal Transduction	signaling molecule	6376	CX3CL1	0.511306	0.851852	0.00299579	0.00299579	umls:C0021390	2	6376	umls:C0021390	6376	2	umls:C0021390	2	2	6376	0	umls:C0021390	6376	ALL	0	umls:C0021390	6376	ALL	126
C0021390	Inflammatory Bowel Diseases	Abnormality of the abdomen; Abnormality of the immune system		umls:C0021390	Inflammatory Bowel Diseases	Disease or Syndrome	C0021390	D015212	Digestive System Diseases	disease	disease of anatomical entity	disease	Digestive System Diseases	Disease or Syndrome	C0021390	Inflammatory Bowel Diseases	1215	CMA1	1215	CMA1	P23946	chymase 1, mast cell	Extracellular matrix organization; Metabolism of proteins; Signal Transduction	protease; hydrolase	1215	CMA1	0.552392	0.555556	0.00299579	0.00299579	umls:C0021390	2	1215	umls:C0021390	1215	2	umls:C0021390	2	2	1215	0	umls:C0021390	1215	ALL	0	umls:C0021390	1215	ALL	81
C0021390	Inflammatory Bowel Diseases	Abnormality of the abdomen; Abnormality of the immune system		umls:C0021390	Inflammatory Bowel Diseases	Disease or Syndrome	C0021390	D015212	Digestive System Diseases	disease	disease of anatomical entity	disease	Digestive System Diseases	Disease or Syndrome	C0021390	Inflammatory Bowel Diseases	4583	MUC2	4583	MUC2	Q02817	mucin 2, oligomeric mucus/gel-forming	Metabolism of proteins	cell adhesion molecule; extracellular matrix protein	4583	MUC2	0.494691	0.814815	0.00299579	0.00299579	umls:C0021390	2	4583	umls:C0021390	4583	2	umls:C0021390	2	2	4583	0	umls:C0021390	4583	ALL	0	umls:C0021390	4583	ALL	143
C0021390	Inflammatory Bowel Diseases	Abnormality of the abdomen; Abnormality of the immune system		umls:C0021390	Inflammatory Bowel Diseases	Disease or Syndrome	C0021390	D015212	Digestive System Diseases	disease	disease of anatomical entity	disease	Digestive System Diseases	Disease or Syndrome	C0021390	Inflammatory Bowel Diseases	115352	FCRL3	115352	FCRL3	Q96P31	Fc receptor-like 3		cell adhesion molecule	115352	FCRL3	0.636076	0.666667	0.00299579	0.00299579	umls:C0021390	1	115352	umls:C0021390	115352	1	umls:C0021390	1	1	115352	0	umls:C0021390	115352	ALL	0	umls:C0021390	115352	ALL	37
C0021390	Inflammatory Bowel Diseases	Abnormality of the abdomen; Abnormality of the immune system		umls:C0021390	Inflammatory Bowel Diseases	Disease or Syndrome	C0021390	D015212	Digestive System Diseases	disease	disease of anatomical entity	disease	Digestive System Diseases	Disease or Syndrome	C0021390	Inflammatory Bowel Diseases	3576	CXCL8	3576	CXCL8	P10145	chemokine (C-X-C motif) ligand 8	Cellular responses to stress; Metabolism of proteins; Signal Transduction	signaling molecule	3576	CXCL8	0.330404	0.925926	0.00298586	0.00298586	umls:C0021390	11	3576	umls:C0021390	3576	11	umls:C0021390	11	11	3576	0	umls:C0021390	3576	ALL	0	umls:C0021390	3576	ALL	668
C0021390	Inflammatory Bowel Diseases	Abnormality of the abdomen; Abnormality of the immune system		umls:C0021390	Inflammatory Bowel Diseases	Disease or Syndrome	C0021390	D015212	Digestive System Diseases	disease	disease of anatomical entity	disease	Digestive System Diseases	Disease or Syndrome	C0021390	Inflammatory Bowel Diseases	53342	IL17D	53342	IL17D	Q8TAD2	interleukin 17D		signaling molecule	53342	IL17D	0.482608	0.814815	0.00298586	0.00298586	umls:C0021390	11	53342	umls:C0021390	53342	11	umls:C0021390	11	11	53342	5	umls:C0021390	53342	ALL	5	umls:C0021390	53342	ALL	155
C0021390	Inflammatory Bowel Diseases	Abnormality of the abdomen; Abnormality of the immune system		umls:C0021390	Inflammatory Bowel Diseases	Disease or Syndrome	C0021390	D015212	Digestive System Diseases	disease	disease of anatomical entity	disease	Digestive System Diseases	Disease or Syndrome	C0021390	Inflammatory Bowel Diseases	10	NAT2	10	NAT2	P11245	N-acetyltransferase 2 (arylamine N-acetyltransferase)	Metabolism	transferase	10	NAT2	0.450701	0.851852	0.00290992	0.00290992	umls:C0021390	3	10	umls:C0021390	10	3	umls:C0021390	3	3	10	1	umls:C0021390	10	ALL	1	umls:C0021390	10	ALL	234
C0021390	Inflammatory Bowel Diseases	Abnormality of the abdomen; Abnormality of the immune system		umls:C0021390	Inflammatory Bowel Diseases	Disease or Syndrome	C0021390	D015212	Digestive System Diseases	disease	disease of anatomical entity	disease	Digestive System Diseases	Disease or Syndrome	C0021390	Inflammatory Bowel Diseases	6402	SELL	6402	SELL	P14151	selectin L	Hemostasis; Immune System	cell adhesion molecule; transfer/carrier protein; protease; hydrolase; defense/immunity protein; receptor	6402	SELL	0.51855	0.851852	0.00290992	0.00290992	umls:C0021390	2	6402	umls:C0021390	6402	2	umls:C0021390	2	2	6402	0	umls:C0021390	6402	ALL	0	umls:C0021390	6402	ALL	109
C0021390	Inflammatory Bowel Diseases	Abnormality of the abdomen; Abnormality of the immune system		umls:C0021390	Inflammatory Bowel Diseases	Disease or Syndrome	C0021390	D015212	Digestive System Diseases	disease	disease of anatomical entity	disease	Digestive System Diseases	Disease or Syndrome	C0021390	Inflammatory Bowel Diseases	2735	GLI1	2735	GLI1	P08151	GLI family zinc finger 1	Signal Transduction		2735	GLI1	0.477412	0.703704	0.00290992	0.00290992	umls:C0021390	2	2735	umls:C0021390	2735	2	umls:C0021390	2	2	2735	0	umls:C0021390	2735	ALL	0	umls:C0021390	2735	ALL	162
C0021390	Inflammatory Bowel Diseases	Abnormality of the abdomen; Abnormality of the immune system		umls:C0021390	Inflammatory Bowel Diseases	Disease or Syndrome	C0021390	D015212	Digestive System Diseases	disease	disease of anatomical entity	disease	Digestive System Diseases	Disease or Syndrome	C0021390	Inflammatory Bowel Diseases	7132	TNFRSF1A	7132	TNFRSF1A	P19438	tumor necrosis factor receptor superfamily, member 1A	Immune System; Signal Transduction	receptor	7132	TNFRSF1A	0.432214	0.925926	0.00290992	0.00290992	umls:C0021390	2	7132	umls:C0021390	7132	2	umls:C0021390	2	2	7132	0	umls:C0021390	7132	ALL	0	umls:C0021390	7132	ALL	261
C0021390	Inflammatory Bowel Diseases	Abnormality of the abdomen; Abnormality of the immune system		umls:C0021390	Inflammatory Bowel Diseases	Disease or Syndrome	C0021390	D015212	Digestive System Diseases	disease	disease of anatomical entity	disease	Digestive System Diseases	Disease or Syndrome	C0021390	Inflammatory Bowel Diseases	4224	MEP1A	4224	MEP1A	Q16819	meprin A, alpha (PABA peptide hydrolase)		cell adhesion molecule; transfer/carrier protein; transporter; protease; enzyme modulator; oxidoreductase; hydrolase; signali...	4224	MEP1A	0.830999	0.111111	0.00290992	0.00290992	umls:C0021390	2	4224	umls:C0021390	4224	2	umls:C0021390	2	2	4224	0	umls:C0021390	4224	ALL	0	umls:C0021390	4224	ALL	5
C0021390	Inflammatory Bowel Diseases	Abnormality of the abdomen; Abnormality of the immune system		umls:C0021390	Inflammatory Bowel Diseases	Disease or Syndrome	C0021390	D015212	Digestive System Diseases	disease	disease of anatomical entity	disease	Digestive System Diseases	Disease or Syndrome	C0021390	Inflammatory Bowel Diseases	1565	CYP2D6	1565	CYP2D6	P10635	cytochrome P450, family 2, subfamily D, polypeptide 6	Metabolism		1565	CYP2D6	0.428059	0.851852	0.00290992	0.00290992	umls:C0021390	2	1565	umls:C0021390	1565	2	umls:C0021390	2	2	1565	0	umls:C0021390	1565	ALL	0	umls:C0021390	1565	ALL	316
C0021390	Inflammatory Bowel Diseases	Abnormality of the abdomen; Abnormality of the immune system		umls:C0021390	Inflammatory Bowel Diseases	Disease or Syndrome	C0021390	D015212	Digestive System Diseases	disease	disease of anatomical entity	disease	Digestive System Diseases	Disease or Syndrome	C0021390	Inflammatory Bowel Diseases	5054	SERPINE1	5054	SERPINE1	P05121	serpin peptidase inhibitor, clade E (nexin, plasminogen activator inhibitor type 1), member 1	Circadian Clock; Extracellular matrix organization; Gene Expression; Hemostasis; Signal Transduction	enzyme modulator	5054	SERPINE1	0.363021	0.888889	0.00290992	0.00290992	umls:C0021390	3	5054	umls:C0021390	5054	3	umls:C0021390	3	3	5054	0	umls:C0021390	5054	ALL	0	umls:C0021390	5054	ALL	530
C0021390	Inflammatory Bowel Diseases	Abnormality of the abdomen; Abnormality of the immune system		umls:C0021390	Inflammatory Bowel Diseases	Disease or Syndrome	C0021390	D015212	Digestive System Diseases	disease	disease of anatomical entity	disease	Digestive System Diseases	Disease or Syndrome	C0021390	Inflammatory Bowel Diseases	3845	KRAS	3845	KRAS	P01116	Kirsten rat sarcoma viral oncogene homolog	Developmental Biology; Hemostasis; Immune System; Signal Transduction	enzyme modulator	3845	KRAS	0.362778	0.814815	0.00290992	0.00290992	umls:C0021390	3	3845	umls:C0021390	3845	3	umls:C0021390	3	3	3845	0	umls:C0021390	3845	ALL	0	umls:C0021390	3845	ALL	489
C0021390	Inflammatory Bowel Diseases	Abnormality of the abdomen; Abnormality of the immune system		umls:C0021390	Inflammatory Bowel Diseases	Disease or Syndrome	C0021390	D015212	Digestive System Diseases	disease	disease of anatomical entity	disease	Digestive System Diseases	Disease or Syndrome	C0021390	Inflammatory Bowel Diseases	23643	LY96	23643	LY96	Q9Y6Y9	lymphocyte antigen 96	Immune System; Programmed Cell Death	transmembrane receptor regulatory/adaptor protein	23643	LY96	0.690816	0.481481	0.00272435	0.00272435	umls:C0021390	1	23643	umls:C0021390	23643	1	umls:C0021390	1	1	23643	0	umls:C0021390	23643	ALL	0	umls:C0021390	23643	ALL	24
C0021390	Inflammatory Bowel Diseases	Abnormality of the abdomen; Abnormality of the immune system		umls:C0021390	Inflammatory Bowel Diseases	Disease or Syndrome	C0021390	D015212	Digestive System Diseases	disease	disease of anatomical entity	disease	Digestive System Diseases	Disease or Syndrome	C0021390	Inflammatory Bowel Diseases	6532	SLC6A4	6532	SLC6A4	P31645	solute carrier family 6 (neurotransmitter transporter), member 4		transporter	6532	SLC6A4	0.410971	0.851852	0.00272435	0.00272435	umls:C0021390	1	6532	umls:C0021390	6532	1	umls:C0021390	1	1	6532	0	umls:C0021390	6532	ALL	0	umls:C0021390	6532	ALL	374
C0021390	Inflammatory Bowel Diseases	Abnormality of the abdomen; Abnormality of the immune system		umls:C0021390	Inflammatory Bowel Diseases	Disease or Syndrome	C0021390	D015212	Digestive System Diseases	disease	disease of anatomical entity	disease	Digestive System Diseases	Disease or Syndrome	C0021390	Inflammatory Bowel Diseases	29126	CD274	29126	CD274	Q9NZQ7	CD274 molecule	Immune System	defense/immunity protein; signaling molecule; receptor	29126	CD274	0.490507	0.740741	0.00272435	0.00272435	umls:C0021390	1	29126	umls:C0021390	29126	1	umls:C0021390	1	1	29126	0	umls:C0021390	29126	ALL	0	umls:C0021390	29126	ALL	145
C0021390	Inflammatory Bowel Diseases	Abnormality of the abdomen; Abnormality of the immune system		umls:C0021390	Inflammatory Bowel Diseases	Disease or Syndrome	C0021390	D015212	Digestive System Diseases	disease	disease of anatomical entity	disease	Digestive System Diseases	Disease or Syndrome	C0021390	Inflammatory Bowel Diseases	5446	PON3	5446	PON3	Q15166	paraoxonase 3			5446	PON3	0.68543	0.407407	0.00272435	0.00272435	umls:C0021390	1	5446	umls:C0021390	5446	1	umls:C0021390	1	1	5446	0	umls:C0021390	5446	ALL	0	umls:C0021390	5446	ALL	24
C0021390	Inflammatory Bowel Diseases	Abnormality of the abdomen; Abnormality of the immune system		umls:C0021390	Inflammatory Bowel Diseases	Disease or Syndrome	C0021390	D015212	Digestive System Diseases	disease	disease of anatomical entity	disease	Digestive System Diseases	Disease or Syndrome	C0021390	Inflammatory Bowel Diseases	3614	IMPDH1	3614	IMPDH1	P20839	IMP (inosine 5\'-monophosphate) dehydrogenase 1	Metabolism	oxidoreductase	3614	IMPDH1	0.722883	0.148148	0.00272435	0.00272435	umls:C0021390	1	3614	umls:C0021390	3614	1	umls:C0021390	1	1	3614	0	umls:C0021390	3614	ALL	0	umls:C0021390	3614	ALL	17
C0021390	Inflammatory Bowel Diseases	Abnormality of the abdomen; Abnormality of the immune system		umls:C0021390	Inflammatory Bowel Diseases	Disease or Syndrome	C0021390	D015212	Digestive System Diseases	disease	disease of anatomical entity	disease	Digestive System Diseases	Disease or Syndrome	C0021390	Inflammatory Bowel Diseases	23600	AMACR	23600	AMACR	Q9UHK6	alpha-methylacyl-CoA racemase	Metabolism	isomerase	23600	AMACR	0.543874	0.666667	0.00272435	0.00272435	umls:C0021390	1	23600	umls:C0021390	23600	1	umls:C0021390	1	1	23600	0	umls:C0021390	23600	ALL	0	umls:C0021390	23600	ALL	82
C0021390	Inflammatory Bowel Diseases	Abnormality of the abdomen; Abnormality of the immune system		umls:C0021390	Inflammatory Bowel Diseases	Disease or Syndrome	C0021390	D015212	Digestive System Diseases	disease	disease of anatomical entity	disease	Digestive System Diseases	Disease or Syndrome	C0021390	Inflammatory Bowel Diseases	6281	S100A10	6281	S100A10	P60903	S100 calcium binding protein A10	Hemostasis	signaling molecule; calcium-binding protein	6281	S100A10	0.605051	0.555556	0.00272435	0.00272435	umls:C0021390	1	6281	umls:C0021390	6281	1	umls:C0021390	1	1	6281	0	umls:C0021390	6281	ALL	0	umls:C0021390	6281	ALL	51
C0021390	Inflammatory Bowel Diseases	Abnormality of the abdomen; Abnormality of the immune system		umls:C0021390	Inflammatory Bowel Diseases	Disease or Syndrome	C0021390	D015212	Digestive System Diseases	disease	disease of anatomical entity	disease	Digestive System Diseases	Disease or Syndrome	C0021390	Inflammatory Bowel Diseases	5315	PKM	5315	PKM	P14618	pyruvate kinase, muscle	Metabolism		5315	PKM	0.587134	0.518519	0.00272435	0.00272435	umls:C0021390	1	5315	umls:C0021390	5315	1	umls:C0021390	1	1	5315	0	umls:C0021390	5315	ALL	0	umls:C0021390	5315	ALL	68
C0021390	Inflammatory Bowel Diseases	Abnormality of the abdomen; Abnormality of the immune system		umls:C0021390	Inflammatory Bowel Diseases	Disease or Syndrome	C0021390	D015212	Digestive System Diseases	disease	disease of anatomical entity	disease	Digestive System Diseases	Disease or Syndrome	C0021390	Inflammatory Bowel Diseases	4585	MUC4	4585	MUC4	Q99102	mucin 4, cell surface associated	Metabolism of proteins		4585	MUC4	0.537267	0.62963	0.00272435	0.00272435	umls:C0021390	1	4585	umls:C0021390	4585	1	umls:C0021390	1	1	4585	0	umls:C0021390	4585	ALL	0	umls:C0021390	4585	ALL	93
C0021390	Inflammatory Bowel Diseases	Abnormality of the abdomen; Abnormality of the immune system		umls:C0021390	Inflammatory Bowel Diseases	Disease or Syndrome	C0021390	D015212	Digestive System Diseases	disease	disease of anatomical entity	disease	Digestive System Diseases	Disease or Syndrome	C0021390	Inflammatory Bowel Diseases	898	CCNE1	898	CCNE1	P24864	cyclin E1	Cell Cycle; Cellular responses to stress	enzyme modulator	898	CCNE1	0.605051	0.37037	0.00272435	0.00272435	umls:C0021390	1	898	umls:C0021390	898	1	umls:C0021390	1	1	898	0	umls:C0021390	898	ALL	0	umls:C0021390	898	ALL	52
C0021390	Inflammatory Bowel Diseases	Abnormality of the abdomen; Abnormality of the immune system		umls:C0021390	Inflammatory Bowel Diseases	Disease or Syndrome	C0021390	D015212	Digestive System Diseases	disease	disease of anatomical entity	disease	Digestive System Diseases	Disease or Syndrome	C0021390	Inflammatory Bowel Diseases	7073	TIAL1	7073	TIAL1	Q01085	TIA1 cytotoxic granule-associated RNA binding protein-like 1			7073	TIAL1	0.781646	0.222222	0.00272435	0.00272435	umls:C0021390	1	7073	umls:C0021390	7073	1	umls:C0021390	1	1	7073	0	umls:C0021390	7073	ALL	0	umls:C0021390	7073	ALL	10
C0021390	Inflammatory Bowel Diseases	Abnormality of the abdomen; Abnormality of the immune system		umls:C0021390	Inflammatory Bowel Diseases	Disease or Syndrome	C0021390	D015212	Digestive System Diseases	disease	disease of anatomical entity	disease	Digestive System Diseases	Disease or Syndrome	C0021390	Inflammatory Bowel Diseases	3958	LGALS3	3958	LGALS3	P17931	lectin, galactoside-binding, soluble, 3	Immune System	cell adhesion molecule; signaling molecule	3958	LGALS3	0.457666	0.740741	0.00272435	0.00272435	umls:C0021390	1	3958	umls:C0021390	3958	1	umls:C0021390	1	1	3958	0	umls:C0021390	3958	ALL	0	umls:C0021390	3958	ALL	202
C0021390	Inflammatory Bowel Diseases	Abnormality of the abdomen; Abnormality of the immune system		umls:C0021390	Inflammatory Bowel Diseases	Disease or Syndrome	C0021390	D015212	Digestive System Diseases	disease	disease of anatomical entity	disease	Digestive System Diseases	Disease or Syndrome	C0021390	Inflammatory Bowel Diseases	1026	CDKN1A	1026	CDKN1A	P38936	cyclin-dependent kinase inhibitor 1A (p21, Cip1)	Cell Cycle; Cellular responses to stress; DNA Replication; Immune System; Signal Transduction	enzyme modulator	1026	CDKN1A	0.406823	0.777778	0.00272435	0.00272435	umls:C0021390	1	1026	umls:C0021390	1026	1	umls:C0021390	1	1	1026	0	umls:C0021390	1026	ALL	0	umls:C0021390	1026	ALL	320
C0021390	Inflammatory Bowel Diseases	Abnormality of the abdomen; Abnormality of the immune system		umls:C0021390	Inflammatory Bowel Diseases	Disease or Syndrome	C0021390	D015212	Digestive System Diseases	disease	disease of anatomical entity	disease	Digestive System Diseases	Disease or Syndrome	C0021390	Inflammatory Bowel Diseases	9536	PTGES	9536	PTGES	O14684	prostaglandin E synthase	Metabolism	isomerase	9536	PTGES	0.552392	0.666667	0.00272435	0.00272435	umls:C0021390	1	9536	umls:C0021390	9536	1	umls:C0021390	1	1	9536	0	umls:C0021390	9536	ALL	0	umls:C0021390	9536	ALL	91
C0021390	Inflammatory Bowel Diseases	Abnormality of the abdomen; Abnormality of the immune system		umls:C0021390	Inflammatory Bowel Diseases	Disease or Syndrome	C0021390	D015212	Digestive System Diseases	disease	disease of anatomical entity	disease	Digestive System Diseases	Disease or Syndrome	C0021390	Inflammatory Bowel Diseases	1958	EGR1	1958	EGR1	P18146	early growth response 1	Immune System		1958	EGR1	0.450141	0.888889	0.00272435	0.00272435	umls:C0021390	1	1958	umls:C0021390	1958	1	umls:C0021390	1	1	1958	0	umls:C0021390	1958	ALL	0	umls:C0021390	1958	ALL	217
C0021390	Inflammatory Bowel Diseases	Abnormality of the abdomen; Abnormality of the immune system		umls:C0021390	Inflammatory Bowel Diseases	Disease or Syndrome	C0021390	D015212	Digestive System Diseases	disease	disease of anatomical entity	disease	Digestive System Diseases	Disease or Syndrome	C0021390	Inflammatory Bowel Diseases	3479	IGF1	3479	IGF1	P05019	insulin-like growth factor 1 (somatomedin C)	Hemostasis; Metabolism of proteins; Signal Transduction	signaling molecule	3479	IGF1	0.355955	0.888889	0.00272435	0.00272435	umls:C0021390	1	3479	umls:C0021390	3479	1	umls:C0021390	1	1	3479	0	umls:C0021390	3479	ALL	0	umls:C0021390	3479	ALL	558
C0021390	Inflammatory Bowel Diseases	Abnormality of the abdomen; Abnormality of the immune system		umls:C0021390	Inflammatory Bowel Diseases	Disease or Syndrome	C0021390	D015212	Digestive System Diseases	disease	disease of anatomical entity	disease	Digestive System Diseases	Disease or Syndrome	C0021390	Inflammatory Bowel Diseases	10109	ARPC2	10109	ARPC2	O15144	actin related protein 2/3 complex, subunit 2, 34kDa	Developmental Biology; Immune System; Signal Transduction		10109	ARPC2	0.884639	0.0740741	0.00272435	0.00272435	umls:C0021390	1	10109	umls:C0021390	10109	1	umls:C0021390	1	1	10109	0	umls:C0021390	10109	ALL	0	umls:C0021390	10109	ALL	3
C0021390	Inflammatory Bowel Diseases	Abnormality of the abdomen; Abnormality of the immune system		umls:C0021390	Inflammatory Bowel Diseases	Disease or Syndrome	C0021390	D015212	Digestive System Diseases	disease	disease of anatomical entity	disease	Digestive System Diseases	Disease or Syndrome	C0021390	Inflammatory Bowel Diseases	386653	IL31	386653	IL31	Q6EBC2	interleukin 31			386653	IL31	0.702495	0.37037	0.00272435	0.00272435	umls:C0021390	1	386653	umls:C0021390	386653	1	umls:C0021390	1	1	386653	0	umls:C0021390	386653	ALL	0	umls:C0021390	386653	ALL	21
C0021390	Inflammatory Bowel Diseases	Abnormality of the abdomen; Abnormality of the immune system		umls:C0021390	Inflammatory Bowel Diseases	Disease or Syndrome	C0021390	D015212	Digestive System Diseases	disease	disease of anatomical entity	disease	Digestive System Diseases	Disease or Syndrome	C0021390	Inflammatory Bowel Diseases	3002	GZMB	3002	GZMB	P10144	granzyme B (granzyme 2, cytotoxic T-lymphocyte-associated serine esterase 1)	Programmed Cell Death; Signal Transduction	protease; hydrolase	3002	GZMB	0.503595	0.777778	0.00272435	0.00272435	umls:C0021390	1	3002	umls:C0021390	3002	1	umls:C0021390	1	1	3002	0	umls:C0021390	3002	ALL	0	umls:C0021390	3002	ALL	130
C0021390	Inflammatory Bowel Diseases	Abnormality of the abdomen; Abnormality of the immune system		umls:C0021390	Inflammatory Bowel Diseases	Disease or Syndrome	C0021390	D015212	Digestive System Diseases	disease	disease of anatomical entity	disease	Digestive System Diseases	Disease or Syndrome	C0021390	Inflammatory Bowel Diseases	2149	F2R	2149	F2R	P25116	coagulation factor II (thrombin) receptor	Hemostasis; Signal Transduction	receptor	2149	F2R	0.471773	0.777778	0.00272435	0.00272435	umls:C0021390	1	2149	umls:C0021390	2149	1	umls:C0021390	1	1	2149	0	umls:C0021390	2149	ALL	0	umls:C0021390	2149	ALL	179
C0021390	Inflammatory Bowel Diseases	Abnormality of the abdomen; Abnormality of the immune system		umls:C0021390	Inflammatory Bowel Diseases	Disease or Syndrome	C0021390	D015212	Digestive System Diseases	disease	disease of anatomical entity	disease	Digestive System Diseases	Disease or Syndrome	C0021390	Inflammatory Bowel Diseases	10135	NAMPT	10135	NAMPT	P43490	nicotinamide phosphoribosyltransferase	Circadian Clock; Metabolism	signaling molecule	10135	NAMPT	0.549475	0.740741	0.00272435	0.00272435	umls:C0021390	1	10135	umls:C0021390	10135	1	umls:C0021390	1	1	10135	0	umls:C0021390	10135	ALL	0	umls:C0021390	10135	ALL	86
C0021390	Inflammatory Bowel Diseases	Abnormality of the abdomen; Abnormality of the immune system		umls:C0021390	Inflammatory Bowel Diseases	Disease or Syndrome	C0021390	D015212	Digestive System Diseases	disease	disease of anatomical entity	disease	Digestive System Diseases	Disease or Syndrome	C0021390	Inflammatory Bowel Diseases	1027	CDKN1B	1027	CDKN1B	P46527	cyclin-dependent kinase inhibitor 1B (p27, Kip1)	Cell Cycle; Cellular responses to stress; DNA Replication; Immune System; Signal Transduction	enzyme modulator	1027	CDKN1B	0.41529	0.777778	0.00272435	0.00272435	umls:C0021390	1	1027	umls:C0021390	1027	1	umls:C0021390	1	1	1027	0	umls:C0021390	1027	ALL	0	umls:C0021390	1027	ALL	290
C0021390	Inflammatory Bowel Diseases	Abnormality of the abdomen; Abnormality of the immune system		umls:C0021390	Inflammatory Bowel Diseases	Disease or Syndrome	C0021390	D015212	Digestive System Diseases	disease	disease of anatomical entity	disease	Digestive System Diseases	Disease or Syndrome	C0021390	Inflammatory Bowel Diseases	2247	FGF2	2247	FGF2	P09038	fibroblast growth factor 2 (basic)	Developmental Biology; Extracellular matrix organization; Immune System; Signal Transduction	signaling molecule	2247	FGF2	0.402833	0.888889	0.00272435	0.00272435	umls:C0021390	1	2247	umls:C0021390	2247	1	umls:C0021390	1	1	2247	0	umls:C0021390	2247	ALL	0	umls:C0021390	2247	ALL	341
C0021390	Inflammatory Bowel Diseases	Abnormality of the abdomen; Abnormality of the immune system		umls:C0021390	Inflammatory Bowel Diseases	Disease or Syndrome	C0021390	D015212	Digestive System Diseases	disease	disease of anatomical entity	disease	Digestive System Diseases	Disease or Syndrome	C0021390	Inflammatory Bowel Diseases	9076	CLDN1	9076	CLDN1	O95832	claudin 1	Cell-Cell communication	cell junction protein	9076	CLDN1	0.549475	0.703704	0.00272435	0.00272435	umls:C0021390	1	9076	umls:C0021390	9076	1	umls:C0021390	1	1	9076	0	umls:C0021390	9076	ALL	0	umls:C0021390	9076	ALL	84
C0021390	Inflammatory Bowel Diseases	Abnormality of the abdomen; Abnormality of the immune system		umls:C0021390	Inflammatory Bowel Diseases	Disease or Syndrome	C0021390	D015212	Digestive System Diseases	disease	disease of anatomical entity	disease	Digestive System Diseases	Disease or Syndrome	C0021390	Inflammatory Bowel Diseases	7032	TFF2	7032	TFF2	Q03403	trefoil factor 2		signaling molecule	7032	TFF2	0.623708	0.407407	0.00272435	0.00272435	umls:C0021390	1	7032	umls:C0021390	7032	1	umls:C0021390	1	1	7032	0	umls:C0021390	7032	ALL	0	umls:C0021390	7032	ALL	43
C0021390	Inflammatory Bowel Diseases	Abnormality of the abdomen; Abnormality of the immune system		umls:C0021390	Inflammatory Bowel Diseases	Disease or Syndrome	C0021390	D015212	Digestive System Diseases	disease	disease of anatomical entity	disease	Digestive System Diseases	Disease or Syndrome	C0021390	Inflammatory Bowel Diseases	7433	VIPR1	7433	VIPR1	P32241	vasoactive intestinal peptide receptor 1	Signal Transduction	defense/immunity protein; receptor	7433	VIPR1	0.587134	0.62963	0.00272435	0.00272435	umls:C0021390	1	7433	umls:C0021390	7433	1	umls:C0021390	1	1	7433	0	umls:C0021390	7433	ALL	0	umls:C0021390	7433	ALL	60
C0021390	Inflammatory Bowel Diseases	Abnormality of the abdomen; Abnormality of the immune system		umls:C0021390	Inflammatory Bowel Diseases	Disease or Syndrome	C0021390	D015212	Digestive System Diseases	disease	disease of anatomical entity	disease	Digestive System Diseases	Disease or Syndrome	C0021390	Inflammatory Bowel Diseases	7031	TFF1	7031	TFF1	P04155	trefoil factor 1		signaling molecule	7031	TFF1	0.538556	0.740741	0.00272435	0.00272435	umls:C0021390	1	7031	umls:C0021390	7031	1	umls:C0021390	1	1	7031	0	umls:C0021390	7031	ALL	0	umls:C0021390	7031	ALL	99
C0021390	Inflammatory Bowel Diseases	Abnormality of the abdomen; Abnormality of the immune system		umls:C0021390	Inflammatory Bowel Diseases	Disease or Syndrome	C0021390	D015212	Digestive System Diseases	disease	disease of anatomical entity	disease	Digestive System Diseases	Disease or Syndrome	C0021390	Inflammatory Bowel Diseases	3119	HLA-DQB1	3119	HLA-DQB1	P01920	major histocompatibility complex, class II, DQ beta 1	Immune System	defense/immunity protein	3119	HLA-DQB1	0.372981	1	0.00263847	0.00263847	umls:C0021390	1	3119	umls:C0021390	3119	1	umls:C0021390	1	1	3119	0	umls:C0021390	3119	ALL	0	umls:C0021390	3119	ALL	445
C0021390	Inflammatory Bowel Diseases	Abnormality of the abdomen; Abnormality of the immune system		umls:C0021390	Inflammatory Bowel Diseases	Disease or Syndrome	C0021390	D015212	Digestive System Diseases	disease	disease of anatomical entity	disease	Digestive System Diseases	Disease or Syndrome	C0021390	Inflammatory Bowel Diseases	7133	TNFRSF1B	7133	TNFRSF1B	P20333	tumor necrosis factor receptor superfamily, member 1B	Immune System	receptor	7133	TNFRSF1B	0.435563	0.925926	0.00263847	0.00263847	umls:C0021390	2	7133	umls:C0021390	7133	2	umls:C0021390	2	2	7133	0	umls:C0021390	7133	ALL	0	umls:C0021390	7133	ALL	257
C0021390	Inflammatory Bowel Diseases	Abnormality of the abdomen; Abnormality of the immune system		umls:C0021390	Inflammatory Bowel Diseases	Disease or Syndrome	C0021390	D015212	Digestive System Diseases	disease	disease of anatomical entity	disease	Digestive System Diseases	Disease or Syndrome	C0021390	Inflammatory Bowel Diseases	4689	NCF4	4689	NCF4	Q15080	neutrophil cytosolic factor 4, 40kDa	Immune System; Signal Transduction	enzyme modulator	4689	NCF4	0.715638	0.333333	0.00263847	0.00263847	umls:C0021390	2	4689	umls:C0021390	4689	2	umls:C0021390	2	2	4689	3	umls:C0021390	4689	ALL	3	umls:C0021390	4689	ALL	17
C0021390	Inflammatory Bowel Diseases	Abnormality of the abdomen; Abnormality of the immune system		umls:C0021390	Inflammatory Bowel Diseases	Disease or Syndrome	C0021390	D015212	Digestive System Diseases	disease	disease of anatomical entity	disease	Digestive System Diseases	Disease or Syndrome	C0021390	Inflammatory Bowel Diseases	6401	SELE	6401	SELE	P16581	selectin E	Hemostasis	cell adhesion molecule; transfer/carrier protein; protease; hydrolase; defense/immunity protein; receptor	6401	SELE	0.4524	0.814815	0.00263847	0.00263847	umls:C0021390	2	6401	umls:C0021390	6401	2	umls:C0021390	2	2	6401	0	umls:C0021390	6401	ALL	0	umls:C0021390	6401	ALL	222
C0021390	Inflammatory Bowel Diseases	Abnormality of the abdomen; Abnormality of the immune system		umls:C0021390	Inflammatory Bowel Diseases	Disease or Syndrome	C0021390	D015212	Digestive System Diseases	disease	disease of anatomical entity	disease	Digestive System Diseases	Disease or Syndrome	C0021390	Inflammatory Bowel Diseases	339145	FAM92B	339145	FAM92B	Q6ZTR7	family with sequence similarity 92, member B			339145	FAM92B	0.854431	0.037037	0.00263847	0.00263847	umls:C0021390	2	339145	umls:C0021390	339145	2	umls:C0021390	2	2	339145	1	umls:C0021390	339145	ALL	1	umls:C0021390	339145	ALL	4
C0021390	Inflammatory Bowel Diseases	Abnormality of the abdomen; Abnormality of the immune system		umls:C0021390	Inflammatory Bowel Diseases	Disease or Syndrome	C0021390	D015212	Digestive System Diseases	disease	disease of anatomical entity	disease	Digestive System Diseases	Disease or Syndrome	C0021390	Inflammatory Bowel Diseases	1523	CUX1	1523	CUX1	Q13948;P39880	cut-like homeobox 1		transcription factor; nucleic acid binding	1523	CUX1	0.51231	0.740741	0.00263847	0.00263847	umls:C0021390	2	1523	umls:C0021390	1523	2	umls:C0021390	2	2	1523	1	umls:C0021390	1523	ALL	1	umls:C0021390	1523	ALL	115
C0021390	Inflammatory Bowel Diseases	Abnormality of the abdomen; Abnormality of the immune system		umls:C0021390	Inflammatory Bowel Diseases	Disease or Syndrome	C0021390	D015212	Digestive System Diseases	disease	disease of anatomical entity	disease	Digestive System Diseases	Disease or Syndrome	C0021390	Inflammatory Bowel Diseases	5919	RARRES2	5919	RARRES2	Q99969	retinoic acid receptor responder (tazarotene induced) 2			5919	RARRES2	0.653917	0.481481	0.00263847	0.00263847	umls:C0021390	2	5919	umls:C0021390	5919	2	umls:C0021390	2	2	5919	1	umls:C0021390	5919	ALL	1	umls:C0021390	5919	ALL	36
C0021390	Inflammatory Bowel Diseases	Abnormality of the abdomen; Abnormality of the immune system		umls:C0021390	Inflammatory Bowel Diseases	Disease or Syndrome	C0021390	D015212	Digestive System Diseases	disease	disease of anatomical entity	disease	Digestive System Diseases	Disease or Syndrome	C0021390	Inflammatory Bowel Diseases	1630	DCC	1630	DCC	P43146	DCC netrin 1 receptor	Cell-Cell communication; Developmental Biology; Programmed Cell Death	cell adhesion molecule; phosphatase; hydrolase; defense/immunity protein; receptor	1630	DCC	0.503595	0.777778	0.00263847	0.00263847	umls:C0021390	1	1630	umls:C0021390	1630	1	umls:C0021390	1	1	1630	0	umls:C0021390	1630	ALL	0	umls:C0021390	1630	ALL	129
C0021390	Inflammatory Bowel Diseases	Abnormality of the abdomen; Abnormality of the immune system		umls:C0021390	Inflammatory Bowel Diseases	Disease or Syndrome	C0021390	D015212	Digestive System Diseases	disease	disease of anatomical entity	disease	Digestive System Diseases	Disease or Syndrome	C0021390	Inflammatory Bowel Diseases	6373	CXCL11	6373	CXCL11	O14625	chemokine (C-X-C motif) ligand 11	Signal Transduction	signaling molecule	6373	CXCL11	0.597969	0.703704	0.00263847	0.00263847	umls:C0021390	1	6373	umls:C0021390	6373	1	umls:C0021390	1	1	6373	1	umls:C0021390	6373	ALL	1	umls:C0021390	6373	ALL	53
C0021390	Inflammatory Bowel Diseases	Abnormality of the abdomen; Abnormality of the immune system		umls:C0021390	Inflammatory Bowel Diseases	Disease or Syndrome	C0021390	D015212	Digestive System Diseases	disease	disease of anatomical entity	disease	Digestive System Diseases	Disease or Syndrome	C0021390	Inflammatory Bowel Diseases	22861	NLRP1	22861	NLRP1	Q9C000	NLR family, pyrin domain containing 1	Immune System	transcription factor; nucleic acid binding	22861	NLRP1	0.575455	0.740741	0.00263847	0.00263847	umls:C0021390	2	22861	umls:C0021390	22861	2	umls:C0021390	2	2	22861	0	umls:C0021390	22861	ALL	0	umls:C0021390	22861	ALL	66
C0021390	Inflammatory Bowel Diseases	Abnormality of the abdomen; Abnormality of the immune system		umls:C0021390	Inflammatory Bowel Diseases	Disease or Syndrome	C0021390	D015212	Digestive System Diseases	disease	disease of anatomical entity	disease	Digestive System Diseases	Disease or Syndrome	C0021390	Inflammatory Bowel Diseases	92840	REEP6	92840	REEP6	Q96HR9	receptor accessory protein 6		transporter; receptor	92840	REEP6	0.830999	0.0740741	0.00263847	0.00263847	umls:C0021390	1	92840	umls:C0021390	92840	1	umls:C0021390	1	1	92840	0	umls:C0021390	92840	ALL	0	umls:C0021390	92840	ALL	5
C0021390	Inflammatory Bowel Diseases	Abnormality of the abdomen; Abnormality of the immune system		umls:C0021390	Inflammatory Bowel Diseases	Disease or Syndrome	C0021390	D015212	Digestive System Diseases	disease	disease of anatomical entity	disease	Digestive System Diseases	Disease or Syndrome	C0021390	Inflammatory Bowel Diseases	2312	FLG	2312	FLG	P20930	filaggrin			2312	FLG	0.549475	0.592593	0.00263847	0.00263847	umls:C0021390	1	2312	umls:C0021390	2312	1	umls:C0021390	1	1	2312	0	umls:C0021390	2312	ALL	0	umls:C0021390	2312	ALL	88
C0021390	Inflammatory Bowel Diseases	Abnormality of the abdomen; Abnormality of the immune system		umls:C0021390	Inflammatory Bowel Diseases	Disease or Syndrome	C0021390	D015212	Digestive System Diseases	disease	disease of anatomical entity	disease	Digestive System Diseases	Disease or Syndrome	C0021390	Inflammatory Bowel Diseases	348	APOE	348	APOE	P02649	apolipoprotein E	Metabolism; Signal Transduction; Vesicle-mediated transport		348	APOE	0.332024	1	0.00263847	0.00263847	umls:C0021390	2	348	umls:C0021390	348	2	umls:C0021390	2	2	348	0	umls:C0021390	348	ALL	0	umls:C0021390	348	ALL	729
C0021390	Inflammatory Bowel Diseases	Abnormality of the abdomen; Abnormality of the immune system		umls:C0021390	Inflammatory Bowel Diseases	Disease or Syndrome	C0021390	D015212	Digestive System Diseases	disease	disease of anatomical entity	disease	Digestive System Diseases	Disease or Syndrome	C0021390	Inflammatory Bowel Diseases	63027	SLC22A23	63027	SLC22A23	A1A5C7	solute carrier family 22, member 23		transfer/carrier protein; transporter	63027	SLC22A23	0.795667	0.222222	0.00263847	0.00263847	umls:C0021390	2	63027	umls:C0021390	63027	2	umls:C0021390	2	2	63027	0	umls:C0021390	63027	ALL	0	umls:C0021390	63027	ALL	7
C0021390	Inflammatory Bowel Diseases	Abnormality of the abdomen; Abnormality of the immune system		umls:C0021390	Inflammatory Bowel Diseases	Disease or Syndrome	C0021390	D015212	Digestive System Diseases	disease	disease of anatomical entity	disease	Digestive System Diseases	Disease or Syndrome	C0021390	Inflammatory Bowel Diseases	120892	LRRK2	120892	LRRK2	Q5S007	leucine-rich repeat kinase 2		transferase; kinase	120892	LRRK2	0.583095	0.592593	0.00263847	0.00263847	umls:C0021390	2	120892	umls:C0021390	120892	2	umls:C0021390	2	2	120892	0	umls:C0021390	120892	ALL	0	umls:C0021390	120892	ALL	74
C0021390	Inflammatory Bowel Diseases	Abnormality of the abdomen; Abnormality of the immune system		umls:C0021390	Inflammatory Bowel Diseases	Disease or Syndrome	C0021390	D015212	Digestive System Diseases	disease	disease of anatomical entity	disease	Digestive System Diseases	Disease or Syndrome	C0021390	Inflammatory Bowel Diseases	64581	CLEC7A	64581	CLEC7A	Q9BXN2	C-type lectin domain family 7, member A	Immune System	defense/immunity protein; signaling molecule; receptor	64581	CLEC7A	0.620831	0.592593	0.00263847	0.00263847	umls:C0021390	1	64581	umls:C0021390	64581	1	umls:C0021390	1	1	64581	0	umls:C0021390	64581	ALL	0	umls:C0021390	64581	ALL	39
C0021390	Inflammatory Bowel Diseases	Abnormality of the abdomen; Abnormality of the immune system		umls:C0021390	Inflammatory Bowel Diseases	Disease or Syndrome	C0021390	D015212	Digestive System Diseases	disease	disease of anatomical entity	disease	Digestive System Diseases	Disease or Syndrome	C0021390	Inflammatory Bowel Diseases	3683	ITGAL	3683	ITGAL	P20701	integrin, alpha L (antigen CD11A (p180), lymphocyte function-associated antigen 1; alpha polypeptide)	Extracellular matrix organization; Hemostasis; Immune System		3683	ITGAL	0.53986	0.777778	0.00263847	0.00263847	umls:C0021390	2	3683	umls:C0021390	3683	2	umls:C0021390	2	2	3683	1	umls:C0021390	3683	ALL	1	umls:C0021390	3683	ALL	85
C0021390	Inflammatory Bowel Diseases	Abnormality of the abdomen; Abnormality of the immune system		umls:C0021390	Inflammatory Bowel Diseases	Disease or Syndrome	C0021390	D015212	Digestive System Diseases	disease	disease of anatomical entity	disease	Digestive System Diseases	Disease or Syndrome	C0021390	Inflammatory Bowel Diseases	4548	MTR	4548	MTR	Q99707	5-methyltetrahydrofolate-homocysteine methyltransferase	Metabolism	transferase; oxidoreductase; lyase	4548	MTR	0.451264	0.851852	0.00263847	0.00263847	umls:C0021390	1	4548	umls:C0021390	4548	1	umls:C0021390	1	1	4548	1	umls:C0021390	4548	ALL	1	umls:C0021390	4548	ALL	217
C0021390	Inflammatory Bowel Diseases	Abnormality of the abdomen; Abnormality of the immune system		umls:C0021390	Inflammatory Bowel Diseases	Disease or Syndrome	C0021390	D015212	Digestive System Diseases	disease	disease of anatomical entity	disease	Digestive System Diseases	Disease or Syndrome	C0021390	Inflammatory Bowel Diseases	3690	ITGB3	3690	ITGB3	P05106	integrin, beta 3 (platelet glycoprotein IIIa, antigen CD61)	Developmental Biology; Extracellular matrix organization; Hemostasis; Immune System; Signal Transduction	cell adhesion molecule; extracellular matrix protein; receptor	3690	ITGB3	0.46071	0.814815	0.00263847	0.00263847	umls:C0021390	2	3690	umls:C0021390	3690	2	umls:C0021390	2	2	3690	1	umls:C0021390	3690	ALL	1	umls:C0021390	3690	ALL	227
C0021390	Inflammatory Bowel Diseases	Abnormality of the abdomen; Abnormality of the immune system		umls:C0021390	Inflammatory Bowel Diseases	Disease or Syndrome	C0021390	D015212	Digestive System Diseases	disease	disease of anatomical entity	disease	Digestive System Diseases	Disease or Syndrome	C0021390	Inflammatory Bowel Diseases	8929	PHOX2B	8929	PHOX2B	Q99453	paired-like homeobox 2b		transcription factor; nucleic acid binding	8929	PHOX2B	0.615303	0.555556	0.00263847	0.00263847	umls:C0021390	2	8929	umls:C0021390	8929	2	umls:C0021390	2	2	8929	1	umls:C0021390	8929	ALL	1	umls:C0021390	8929	ALL	53
C0021390	Inflammatory Bowel Diseases	Abnormality of the abdomen; Abnormality of the immune system		umls:C0021390	Inflammatory Bowel Diseases	Disease or Syndrome	C0021390	D015212	Digestive System Diseases	disease	disease of anatomical entity	disease	Digestive System Diseases	Disease or Syndrome	C0021390	Inflammatory Bowel Diseases	2651	GCNT2	2651	GCNT2	Q8N0V5;Q06430;Q8NFS9	glucosaminyl (N-acetyl) transferase 2, I-branching enzyme (I blood group)		transferase	2651	GCNT2	0.394291	0.888889	0.00244298	0.00244298	umls:C0021390	9	2651	umls:C0021390	2651	9	umls:C0021390	9	9	2651	0	umls:C0021390	2651	ALL	0	umls:C0021390	2651	ALL	350
C0021390	Inflammatory Bowel Diseases	Abnormality of the abdomen; Abnormality of the immune system		umls:C0021390	Inflammatory Bowel Diseases	Disease or Syndrome	C0021390	D015212	Digestive System Diseases	disease	disease of anatomical entity	disease	Digestive System Diseases	Disease or Syndrome	C0021390	Inflammatory Bowel Diseases	50943	FOXP3	50943	FOXP3	Q9BZS1	forkhead box P3		transcription factor; nucleic acid binding	50943	FOXP3	0.409823	0.851852	0.00244298	0.00244298	umls:C0021390	9	50943	umls:C0021390	50943	9	umls:C0021390	9	9	50943	0	umls:C0021390	50943	ALL	0	umls:C0021390	50943	ALL	307
C0021390	Inflammatory Bowel Diseases	Abnormality of the abdomen; Abnormality of the immune system		umls:C0021390	Inflammatory Bowel Diseases	Disease or Syndrome	C0021390	D015212	Digestive System Diseases	disease	disease of anatomical entity	disease	Digestive System Diseases	Disease or Syndrome	C0021390	Inflammatory Bowel Diseases	3606	IL18	3606	IL18	Q14116	interleukin 18	Immune System		3606	IL18	0.386088	1	0.00244298	0.00244298	umls:C0021390	9	3606	umls:C0021390	3606	9	umls:C0021390	9	9	3606	0	umls:C0021390	3606	ALL	0	umls:C0021390	3606	ALL	417
C0021390	Inflammatory Bowel Diseases	Abnormality of the abdomen; Abnormality of the immune system		umls:C0021390	Inflammatory Bowel Diseases	Disease or Syndrome	C0021390	D015212	Digestive System Diseases	disease	disease of anatomical entity	disease	Digestive System Diseases	Disease or Syndrome	C0021390	Inflammatory Bowel Diseases	4092	SMAD7	4092	SMAD7	O15105	SMAD family member 7	Gene Expression; Signal Transduction	transcription factor	4092	SMAD7	0.508347	0.814815	0.00244298	0.00244298	umls:C0021390	9	4092	umls:C0021390	4092	9	umls:C0021390	9	9	4092	0	umls:C0021390	4092	ALL	0	umls:C0021390	4092	ALL	119
C0021390	Inflammatory Bowel Diseases	Abnormality of the abdomen; Abnormality of the immune system		umls:C0021390	Inflammatory Bowel Diseases	Disease or Syndrome	C0021390	D015212	Digestive System Diseases	disease	disease of anatomical entity	disease	Digestive System Diseases	Disease or Syndrome	C0021390	Inflammatory Bowel Diseases	59067	IL21	59067	IL21	Q9HBE4	interleukin 21			59067	IL21	0.499049	0.777778	0.00244298	0.00244298	umls:C0021390	9	59067	umls:C0021390	59067	9	umls:C0021390	9	9	59067	0	umls:C0021390	59067	ALL	0	umls:C0021390	59067	ALL	127
C0021390	Inflammatory Bowel Diseases	Abnormality of the abdomen; Abnormality of the immune system		umls:C0021390	Inflammatory Bowel Diseases	Disease or Syndrome	C0021390	D015212	Digestive System Diseases	disease	disease of anatomical entity	disease	Digestive System Diseases	Disease or Syndrome	C0021390	Inflammatory Bowel Diseases	339479	BRINP3	339479	BRINP3	Q76B58	bone morphogenetic protein/retinoic acid inducible neural-specific 3			339479	BRINP3	0.758214	0.185185	0.00236703	0.00236703	umls:C0021390	1	339479	umls:C0021390	339479	1	umls:C0021390	1	1	339479	3	umls:C0021390	339479	ALL	3	umls:C0021390	339479	ALL	12
C0021390	Inflammatory Bowel Diseases	Abnormality of the abdomen; Abnormality of the immune system		umls:C0021390	Inflammatory Bowel Diseases	Disease or Syndrome	C0021390	D015212	Digestive System Diseases	disease	disease of anatomical entity	disease	Digestive System Diseases	Disease or Syndrome	C0021390	Inflammatory Bowel Diseases	51375	SNX7	51375	SNX7	Q9UNH6	sorting nexin 7		membrane traffic protein	51375	SNX7	0.927215	0.111111	0.00236703	0.00236703	umls:C0021390	1	51375	umls:C0021390	51375	1	umls:C0021390	1	1	51375	1	umls:C0021390	51375	ALL	1	umls:C0021390	51375	ALL	2
C0021390	Inflammatory Bowel Diseases	Abnormality of the abdomen; Abnormality of the immune system		umls:C0021390	Inflammatory Bowel Diseases	Disease or Syndrome	C0021390	D015212	Digestive System Diseases	disease	disease of anatomical entity	disease	Digestive System Diseases	Disease or Syndrome	C0021390	Inflammatory Bowel Diseases	8924	HERC2	8924	HERC2	O95714	HECT and RLD domain containing E3 ubiquitin protein ligase 2	Cell Cycle; DNA Repair; Immune System; Metabolism of proteins	ligase	8924	HERC2	0.680306	0.555556	0.00236703	0.00236703	umls:C0021390	1	8924	umls:C0021390	8924	1	umls:C0021390	1	1	8924	0	umls:C0021390	8924	ALL	0	umls:C0021390	8924	ALL	24
C0021390	Inflammatory Bowel Diseases	Abnormality of the abdomen; Abnormality of the immune system		umls:C0021390	Inflammatory Bowel Diseases	Disease or Syndrome	C0021390	D015212	Digestive System Diseases	disease	disease of anatomical entity	disease	Digestive System Diseases	Disease or Syndrome	C0021390	Inflammatory Bowel Diseases	2205	FCER1A	2205	FCER1A	P12319	Fc fragment of IgE, high affinity I, receptor for; alpha polypeptide	Immune System	cell adhesion molecule	2205	FCER1A	0.68543	0.407407	0.00236703	0.00236703	umls:C0021390	1	2205	umls:C0021390	2205	1	umls:C0021390	1	1	2205	0	umls:C0021390	2205	ALL	0	umls:C0021390	2205	ALL	23
C0021390	Inflammatory Bowel Diseases	Abnormality of the abdomen; Abnormality of the immune system		umls:C0021390	Inflammatory Bowel Diseases	Disease or Syndrome	C0021390	D015212	Digestive System Diseases	disease	disease of anatomical entity	disease	Digestive System Diseases	Disease or Syndrome	C0021390	Inflammatory Bowel Diseases	2244	FGB	2244	FGB	P02675	fibrinogen beta chain	Developmental Biology; Extracellular matrix organization; Hemostasis; Immune System; Signal Transduction	signaling molecule	2244	FGB	0.552392	0.666667	0.00236703	0.00236703	umls:C0021390	1	2244	umls:C0021390	2244	1	umls:C0021390	1	1	2244	0	umls:C0021390	2244	ALL	0	umls:C0021390	2244	ALL	102
C0021390	Inflammatory Bowel Diseases	Abnormality of the abdomen; Abnormality of the immune system		umls:C0021390	Inflammatory Bowel Diseases	Disease or Syndrome	C0021390	D015212	Digestive System Diseases	disease	disease of anatomical entity	disease	Digestive System Diseases	Disease or Syndrome	C0021390	Inflammatory Bowel Diseases	401014	TEX41	401014	TEX41		testis expressed 41 (non-protein coding)			401014	TEX41	1	0.037037	0.00236703	0.00236703	umls:C0021390	1	401014	umls:C0021390	401014	1	umls:C0021390	1	1	401014	1	umls:C0021390	401014	ALL	1	umls:C0021390	401014	ALL	1
C0021390	Inflammatory Bowel Diseases	Abnormality of the abdomen; Abnormality of the immune system		umls:C0021390	Inflammatory Bowel Diseases	Disease or Syndrome	C0021390	D015212	Digestive System Diseases	disease	disease of anatomical entity	disease	Digestive System Diseases	Disease or Syndrome	C0021390	Inflammatory Bowel Diseases	1540	CYLD	1540	CYLD	Q9NQC7	cylindromatosis (turban tumor syndrome)	Immune System; Signal Transduction	nucleic acid binding	1540	CYLD	0.563292	0.555556	0.00236703	0.00236703	umls:C0021390	1	1540	umls:C0021390	1540	1	umls:C0021390	1	1	1540	1	umls:C0021390	1540	ALL	1	umls:C0021390	1540	ALL	77
C0021390	Inflammatory Bowel Diseases	Abnormality of the abdomen; Abnormality of the immune system		umls:C0021390	Inflammatory Bowel Diseases	Disease or Syndrome	C0021390	D015212	Digestive System Diseases	disease	disease of anatomical entity	disease	Digestive System Diseases	Disease or Syndrome	C0021390	Inflammatory Bowel Diseases	8995	TNFSF18	8995	TNFSF18	Q9UNG2	tumor necrosis factor (ligand) superfamily, member 18	Immune System		8995	TNFSF18	0.748206	0.37037	0.00236703	0.00236703	umls:C0021390	1	8995	umls:C0021390	8995	1	umls:C0021390	1	1	8995	0	umls:C0021390	8995	ALL	0	umls:C0021390	8995	ALL	12
C0021390	Inflammatory Bowel Diseases	Abnormality of the abdomen; Abnormality of the immune system		umls:C0021390	Inflammatory Bowel Diseases	Disease or Syndrome	C0021390	D015212	Digestive System Diseases	disease	disease of anatomical entity	disease	Digestive System Diseases	Disease or Syndrome	C0021390	Inflammatory Bowel Diseases	5923	RASGRF1	5923	RASGRF1	Q13972	Ras protein-specific guanine nucleotide-releasing factor 1	Developmental Biology; Immune System; Neuronal System; Signal Transduction	enzyme modulator	5923	RASGRF1	0.568333	0.666667	0.00236703	0.00236703	umls:C0021390	1	5923	umls:C0021390	5923	1	umls:C0021390	1	1	5923	1	umls:C0021390	5923	ALL	1	umls:C0021390	5923	ALL	65
C0021390	Inflammatory Bowel Diseases	Abnormality of the abdomen; Abnormality of the immune system		umls:C0021390	Inflammatory Bowel Diseases	Disease or Syndrome	C0021390	D015212	Digestive System Diseases	disease	disease of anatomical entity	disease	Digestive System Diseases	Disease or Syndrome	C0021390	Inflammatory Bowel Diseases	4552	MTRR	4552	MTRR	Q9UBK8	5-methyltetrahydrofolate-homocysteine methyltransferase reductase	Metabolism		4552	MTRR	0.475262	0.851852	0.00236703	0.00236703	umls:C0021390	1	4552	umls:C0021390	4552	1	umls:C0021390	1	1	4552	0	umls:C0021390	4552	ALL	0	umls:C0021390	4552	ALL	171
C0021390	Inflammatory Bowel Diseases	Abnormality of the abdomen; Abnormality of the immune system		umls:C0021390	Inflammatory Bowel Diseases	Disease or Syndrome	C0021390	D015212	Digestive System Diseases	disease	disease of anatomical entity	disease	Digestive System Diseases	Disease or Syndrome	C0021390	Inflammatory Bowel Diseases	23274	CLEC16A	23274	CLEC16A	Q2KHT3	C-type lectin domain family 16, member A			23274	CLEC16A	0.632845	0.740741	0.00236703	0.00236703	umls:C0021390	1	23274	umls:C0021390	23274	1	umls:C0021390	1	1	23274	0	umls:C0021390	23274	ALL	0	umls:C0021390	23274	ALL	39
C0021390	Inflammatory Bowel Diseases	Abnormality of the abdomen; Abnormality of the immune system		umls:C0021390	Inflammatory Bowel Diseases	Disease or Syndrome	C0021390	D015212	Digestive System Diseases	disease	disease of anatomical entity	disease	Digestive System Diseases	Disease or Syndrome	C0021390	Inflammatory Bowel Diseases	54715	RBFOX1	54715	RBFOX1	Q9NWB1	RNA binding protein, fox-1 homolog (C. elegans) 1		nucleic acid binding	54715	RBFOX1	0.623708	0.592593	0.00236703	0.00236703	umls:C0021390	1	54715	umls:C0021390	54715	1	umls:C0021390	1	1	54715	1	umls:C0021390	54715	ALL	1	umls:C0021390	54715	ALL	38
C0021390	Inflammatory Bowel Diseases	Abnormality of the abdomen; Abnormality of the immune system		umls:C0021390	Inflammatory Bowel Diseases	Disease or Syndrome	C0021390	D015212	Digestive System Diseases	disease	disease of anatomical entity	disease	Digestive System Diseases	Disease or Syndrome	C0021390	Inflammatory Bowel Diseases	1893	ECM1	1893	ECM1	Q16610	extracellular matrix protein 1			1893	ECM1	0.65788	0.296296	0.00236703	0.00236703	umls:C0021390	1	1893	umls:C0021390	1893	1	umls:C0021390	1	1	1893	0	umls:C0021390	1893	ALL	0	umls:C0021390	1893	ALL	30
C0021390	Inflammatory Bowel Diseases	Abnormality of the abdomen; Abnormality of the immune system		umls:C0021390	Inflammatory Bowel Diseases	Disease or Syndrome	C0021390	D015212	Digestive System Diseases	disease	disease of anatomical entity	disease	Digestive System Diseases	Disease or Syndrome	C0021390	Inflammatory Bowel Diseases	401535	C9orf170	401535	C9orf170	A2RU37	chromosome 9 open reading frame 170			401535	C9orf170	1	0.037037	0.00236703	0.00236703	umls:C0021390	1	401535	umls:C0021390	401535	1	umls:C0021390	1	1	401535	2	umls:C0021390	401535	ALL	2	umls:C0021390	401535	ALL	2
C0021390	Inflammatory Bowel Diseases	Abnormality of the abdomen; Abnormality of the immune system		umls:C0021390	Inflammatory Bowel Diseases	Disease or Syndrome	C0021390	D015212	Digestive System Diseases	disease	disease of anatomical entity	disease	Digestive System Diseases	Disease or Syndrome	C0021390	Inflammatory Bowel Diseases	58472	SQRDL	58472	SQRDL	Q9Y6N5	sulfide quinone reductase-like (yeast)	Metabolism		58472	SQRDL	0.927215	0.111111	0.00236703	0.00236703	umls:C0021390	1	58472	umls:C0021390	58472	1	umls:C0021390	1	1	58472	1	umls:C0021390	58472	ALL	1	umls:C0021390	58472	ALL	2
C0021390	Inflammatory Bowel Diseases	Abnormality of the abdomen; Abnormality of the immune system		umls:C0021390	Inflammatory Bowel Diseases	Disease or Syndrome	C0021390	D015212	Digestive System Diseases	disease	disease of anatomical entity	disease	Digestive System Diseases	Disease or Syndrome	C0021390	Inflammatory Bowel Diseases	335	APOA1	335	APOA1	P02647	apolipoprotein A-I	Hemostasis; Metabolism; Metabolism of proteins; Signal Transduction; Transmembrane transport of small molecules; Vesicle-medi...		335	APOA1	0.469734	0.888889	0.00236703	0.00236703	umls:C0021390	1	335	umls:C0021390	335	1	umls:C0021390	1	1	335	0	umls:C0021390	335	ALL	0	umls:C0021390	335	ALL	203
C0021390	Inflammatory Bowel Diseases	Abnormality of the abdomen; Abnormality of the immune system		umls:C0021390	Inflammatory Bowel Diseases	Disease or Syndrome	C0021390	D015212	Digestive System Diseases	disease	disease of anatomical entity	disease	Digestive System Diseases	Disease or Syndrome	C0021390	Inflammatory Bowel Diseases	387715	ARMS2	387715	ARMS2	P0C7Q2	age-related maculopathy susceptibility 2			387715	ARMS2	0.653917	0.333333	0.00236703	0.00236703	umls:C0021390	1	387715	umls:C0021390	387715	1	umls:C0021390	1	1	387715	0	umls:C0021390	387715	ALL	0	umls:C0021390	387715	ALL	37
C0021390	Inflammatory Bowel Diseases	Abnormality of the abdomen; Abnormality of the immune system		umls:C0021390	Inflammatory Bowel Diseases	Disease or Syndrome	C0021390	D015212	Digestive System Diseases	disease	disease of anatomical entity	disease	Digestive System Diseases	Disease or Syndrome	C0021390	Inflammatory Bowel Diseases	5175	PECAM1	5175	PECAM1	P16284	platelet/endothelial cell adhesion molecule 1	Extracellular matrix organization; Hemostasis	cell adhesion molecule	5175	PECAM1	0.471089	0.777778	0.00236703	0.00236703	umls:C0021390	1	5175	umls:C0021390	5175	1	umls:C0021390	1	1	5175	0	umls:C0021390	5175	ALL	0	umls:C0021390	5175	ALL	192
C0021390	Inflammatory Bowel Diseases	Abnormality of the abdomen; Abnormality of the immune system		umls:C0021390	Inflammatory Bowel Diseases	Disease or Syndrome	C0021390	D015212	Digestive System Diseases	disease	disease of anatomical entity	disease	Digestive System Diseases	Disease or Syndrome	C0021390	Inflammatory Bowel Diseases	8624	PSMG1	8624	PSMG1	O95456	proteasome (prosome, macropain) assembly chaperone 1			8624	PSMG1	0.63941	0.62963	0.00236703	0.00236703	umls:C0021390	1	8624	umls:C0021390	8624	1	umls:C0021390	1	1	8624	1	umls:C0021390	8624	ALL	1	umls:C0021390	8624	ALL	35
C0021390	Inflammatory Bowel Diseases	Abnormality of the abdomen; Abnormality of the immune system		umls:C0021390	Inflammatory Bowel Diseases	Disease or Syndrome	C0021390	D015212	Digestive System Diseases	disease	disease of anatomical entity	disease	Digestive System Diseases	Disease or Syndrome	C0021390	Inflammatory Bowel Diseases	65999	LRRC61	65999	LRRC61	Q9BV99	leucine rich repeat containing 61		extracellular matrix protein; receptor	65999	LRRC61	1	0.037037	0.00236703	0.00236703	umls:C0021390	1	65999	umls:C0021390	65999	1	umls:C0021390	1	1	65999	1	umls:C0021390	65999	ALL	1	umls:C0021390	65999	ALL	1
C0021390	Inflammatory Bowel Diseases	Abnormality of the abdomen; Abnormality of the immune system		umls:C0021390	Inflammatory Bowel Diseases	Disease or Syndrome	C0021390	D015212	Digestive System Diseases	disease	disease of anatomical entity	disease	Digestive System Diseases	Disease or Syndrome	C0021390	Inflammatory Bowel Diseases	8660	IRS2	8660	IRS2	Q9Y4H2	insulin receptor substrate 2	Developmental Biology; Immune System; Signal Transduction		8660	IRS2	0.548047	0.62963	0.00236703	0.00236703	umls:C0021390	1	8660	umls:C0021390	8660	1	umls:C0021390	1	1	8660	1	umls:C0021390	8660	ALL	1	umls:C0021390	8660	ALL	91
C0021390	Inflammatory Bowel Diseases	Abnormality of the abdomen; Abnormality of the immune system		umls:C0021390	Inflammatory Bowel Diseases	Disease or Syndrome	C0021390	D015212	Digestive System Diseases	disease	disease of anatomical entity	disease	Digestive System Diseases	Disease or Syndrome	C0021390	Inflammatory Bowel Diseases	64787	EPS8L2	64787	EPS8L2	Q9H6S3	EPS8-like 2		transmembrane receptor regulatory/adaptor protein	64787	EPS8L2	1	0.037037	0.00236703	0.00236703	umls:C0021390	1	64787	umls:C0021390	64787	1	umls:C0021390	1	1	64787	1	umls:C0021390	64787	ALL	1	umls:C0021390	64787	ALL	1
C0021390	Inflammatory Bowel Diseases	Abnormality of the abdomen; Abnormality of the immune system		umls:C0021390	Inflammatory Bowel Diseases	Disease or Syndrome	C0021390	D015212	Digestive System Diseases	disease	disease of anatomical entity	disease	Digestive System Diseases	Disease or Syndrome	C0021390	Inflammatory Bowel Diseases	2162	F13A1	2162	F13A1	P00488	coagulation factor XIII, A1 polypeptide	Hemostasis	transferase	2162	F13A1	0.549475	0.777778	0.00236703	0.00236703	umls:C0021390	1	2162	umls:C0021390	2162	1	umls:C0021390	1	1	2162	0	umls:C0021390	2162	ALL	0	umls:C0021390	2162	ALL	98
C0021390	Inflammatory Bowel Diseases	Abnormality of the abdomen; Abnormality of the immune system		umls:C0021390	Inflammatory Bowel Diseases	Disease or Syndrome	C0021390	D015212	Digestive System Diseases	disease	disease of anatomical entity	disease	Digestive System Diseases	Disease or Syndrome	C0021390	Inflammatory Bowel Diseases	2166	FAAH	2166	FAAH	O00519	fatty acid amide hydrolase	Metabolism	transferase; ligase; hydrolase	2166	FAAH	0.56006	0.62963	0.00236703	0.00236703	umls:C0021390	1	2166	umls:C0021390	2166	1	umls:C0021390	1	1	2166	0	umls:C0021390	2166	ALL	0	umls:C0021390	2166	ALL	81
C0021390	Inflammatory Bowel Diseases	Abnormality of the abdomen; Abnormality of the immune system		umls:C0021390	Inflammatory Bowel Diseases	Disease or Syndrome	C0021390	D015212	Digestive System Diseases	disease	disease of anatomical entity	disease	Digestive System Diseases	Disease or Syndrome	C0021390	Inflammatory Bowel Diseases	64084	CLSTN2	64084	CLSTN2	Q9H4D0	calsyntenin 2		cell adhesion molecule; calcium-binding protein	64084	CLSTN2	0.722883	0.407407	0.00236703	0.00236703	umls:C0021390	1	64084	umls:C0021390	64084	1	umls:C0021390	1	1	64084	1	umls:C0021390	64084	ALL	1	umls:C0021390	64084	ALL	15
C0021390	Inflammatory Bowel Diseases	Abnormality of the abdomen; Abnormality of the immune system		umls:C0021390	Inflammatory Bowel Diseases	Disease or Syndrome	C0021390	D015212	Digestive System Diseases	disease	disease of anatomical entity	disease	Digestive System Diseases	Disease or Syndrome	C0021390	Inflammatory Bowel Diseases	5236	PGM1	5236	PGM1	P36871	phosphoglucomutase 1	Metabolism	transferase; isomerase	5236	PGM1	0.696493	0.518519	0.00236703	0.00236703	umls:C0021390	1	5236	umls:C0021390	5236	1	umls:C0021390	1	1	5236	1	umls:C0021390	5236	ALL	1	umls:C0021390	5236	ALL	19
C0021390	Inflammatory Bowel Diseases	Abnormality of the abdomen; Abnormality of the immune system		umls:C0021390	Inflammatory Bowel Diseases	Disease or Syndrome	C0021390	D015212	Digestive System Diseases	disease	disease of anatomical entity	disease	Digestive System Diseases	Disease or Syndrome	C0021390	Inflammatory Bowel Diseases	54014	BRWD1	54014	BRWD1	Q9NSI6	bromodomain and WD repeat domain containing 1			54014	BRWD1	0.795667	0.259259	0.00236703	0.00236703	umls:C0021390	1	54014	umls:C0021390	54014	1	umls:C0021390	1	1	54014	0	umls:C0021390	54014	ALL	0	umls:C0021390	54014	ALL	9
C0021390	Inflammatory Bowel Diseases	Abnormality of the abdomen; Abnormality of the immune system		umls:C0021390	Inflammatory Bowel Diseases	Disease or Syndrome	C0021390	D015212	Digestive System Diseases	disease	disease of anatomical entity	disease	Digestive System Diseases	Disease or Syndrome	C0021390	Inflammatory Bowel Diseases	22904	SBNO2	22904	SBNO2	Q9Y2G9	strawberry notch homolog 2 (Drosophila)		nucleic acid binding	22904	SBNO2	0.795667	0.259259	0.00236703	0.00236703	umls:C0021390	1	22904	umls:C0021390	22904	1	umls:C0021390	1	1	22904	0	umls:C0021390	22904	ALL	0	umls:C0021390	22904	ALL	7
C0021390	Inflammatory Bowel Diseases	Abnormality of the abdomen; Abnormality of the immune system		umls:C0021390	Inflammatory Bowel Diseases	Disease or Syndrome	C0021390	D015212	Digestive System Diseases	disease	disease of anatomical entity	disease	Digestive System Diseases	Disease or Syndrome	C0021390	Inflammatory Bowel Diseases	339512	C1orf110	339512	C1orf110	Q86UF4	chromosome 1 open reading frame 110			339512	C1orf110	0.884639	0.148148	0.00236703	0.00236703	umls:C0021390	1	339512	umls:C0021390	339512	1	umls:C0021390	1	1	339512	4	umls:C0021390	339512	ALL	4	umls:C0021390	339512	ALL	3
C0021390	Inflammatory Bowel Diseases	Abnormality of the abdomen; Abnormality of the immune system		umls:C0021390	Inflammatory Bowel Diseases	Disease or Syndrome	C0021390	D015212	Digestive System Diseases	disease	disease of anatomical entity	disease	Digestive System Diseases	Disease or Syndrome	C0021390	Inflammatory Bowel Diseases	341152	OR2AT4	341152	OR2AT4	A6NND4	olfactory receptor, family 2, subfamily AT, member 4	Signal Transduction		341152	OR2AT4	1	0.037037	0.00236703	0.00236703	umls:C0021390	1	341152	umls:C0021390	341152	1	umls:C0021390	1	1	341152	1	umls:C0021390	341152	ALL	1	umls:C0021390	341152	ALL	1
C0021390	Inflammatory Bowel Diseases	Abnormality of the abdomen; Abnormality of the immune system		umls:C0021390	Inflammatory Bowel Diseases	Disease or Syndrome	C0021390	D015212	Digestive System Diseases	disease	disease of anatomical entity	disease	Digestive System Diseases	Disease or Syndrome	C0021390	Inflammatory Bowel Diseases	1601	DAB2	1601	DAB2	P98082	Dab, mitogen-responsive phosphoprotein, homolog 2 (Drosophila)	Vesicle-mediated transport	signaling molecule	1601	DAB2	0.583095	0.666667	0.00236703	0.00236703	umls:C0021390	1	1601	umls:C0021390	1601	1	umls:C0021390	1	1	1601	1	umls:C0021390	1601	ALL	1	umls:C0021390	1601	ALL	62
C0021390	Inflammatory Bowel Diseases	Abnormality of the abdomen; Abnormality of the immune system		umls:C0021390	Inflammatory Bowel Diseases	Disease or Syndrome	C0021390	D015212	Digestive System Diseases	disease	disease of anatomical entity	disease	Digestive System Diseases	Disease or Syndrome	C0021390	Inflammatory Bowel Diseases	316	AOX1	316	AOX1	Q06278	aldehyde oxidase 1	Metabolism	oxidoreductase	316	AOX1	0.811854	0.296296	0.00236703	0.00236703	umls:C0021390	1	316	umls:C0021390	316	1	umls:C0021390	1	1	316	0	umls:C0021390	316	ALL	0	umls:C0021390	316	ALL	12
C0021390	Inflammatory Bowel Diseases	Abnormality of the abdomen; Abnormality of the immune system		umls:C0021390	Inflammatory Bowel Diseases	Disease or Syndrome	C0021390	D015212	Digestive System Diseases	disease	disease of anatomical entity	disease	Digestive System Diseases	Disease or Syndrome	C0021390	Inflammatory Bowel Diseases	23116	FAM179B	23116	FAM179B	Q9Y4F4	family with sequence similarity 179, member B		structural protein	23116	FAM179B	1	0.037037	0.00236703	0.00236703	umls:C0021390	1	23116	umls:C0021390	23116	1	umls:C0021390	1	1	23116	1	umls:C0021390	23116	ALL	1	umls:C0021390	23116	ALL	1
C0021390	Inflammatory Bowel Diseases	Abnormality of the abdomen; Abnormality of the immune system		umls:C0021390	Inflammatory Bowel Diseases	Disease or Syndrome	C0021390	D015212	Digestive System Diseases	disease	disease of anatomical entity	disease	Digestive System Diseases	Disease or Syndrome	C0021390	Inflammatory Bowel Diseases	80216	ALPK1	80216	ALPK1	Q96QP1	alpha-kinase 1		transferase; kinase; chaperone	80216	ALPK1	0.73907	0.407407	0.00236703	0.00236703	umls:C0021390	1	80216	umls:C0021390	80216	1	umls:C0021390	1	1	80216	1	umls:C0021390	80216	ALL	1	umls:C0021390	80216	ALL	15
C0021390	Inflammatory Bowel Diseases	Abnormality of the abdomen; Abnormality of the immune system		umls:C0021390	Inflammatory Bowel Diseases	Disease or Syndrome	C0021390	D015212	Digestive System Diseases	disease	disease of anatomical entity	disease	Digestive System Diseases	Disease or Syndrome	C0021390	Inflammatory Bowel Diseases	80031	SEMA6D	80031	SEMA6D	Q8NFY4	sema domain, transmembrane domain (TM), and cytoplasmic domain, (semaphorin) 6D	Developmental Biology	signaling molecule	80031	SEMA6D	0.795667	0.222222	0.00236703	0.00236703	umls:C0021390	1	80031	umls:C0021390	80031	1	umls:C0021390	1	1	80031	1	umls:C0021390	80031	ALL	1	umls:C0021390	80031	ALL	7
C0021390	Inflammatory Bowel Diseases	Abnormality of the abdomen; Abnormality of the immune system		umls:C0021390	Inflammatory Bowel Diseases	Disease or Syndrome	C0021390	D015212	Digestive System Diseases	disease	disease of anatomical entity	disease	Digestive System Diseases	Disease or Syndrome	C0021390	Inflammatory Bowel Diseases	2165	F13B	2165	F13B	P05160	coagulation factor XIII, B polypeptide	Hemostasis	cell adhesion molecule; transfer/carrier protein; protease; hydrolase; defense/immunity protein; receptor	2165	F13B	0.68543	0.37037	0.00236703	0.00236703	umls:C0021390	1	2165	umls:C0021390	2165	1	umls:C0021390	1	1	2165	0	umls:C0021390	2165	ALL	0	umls:C0021390	2165	ALL	30
C0021390	Inflammatory Bowel Diseases	Abnormality of the abdomen; Abnormality of the immune system		umls:C0021390	Inflammatory Bowel Diseases	Disease or Syndrome	C0021390	D015212	Digestive System Diseases	disease	disease of anatomical entity	disease	Digestive System Diseases	Disease or Syndrome	C0021390	Inflammatory Bowel Diseases	55959	SULF2	55959	SULF2	Q8IWU5	sulfatase 2		hydrolase	55959	SULF2	0.610052	0.592593	0.00236703	0.00236703	umls:C0021390	1	55959	umls:C0021390	55959	1	umls:C0021390	1	1	55959	1	umls:C0021390	55959	ALL	1	umls:C0021390	55959	ALL	44
C0021390	Inflammatory Bowel Diseases	Abnormality of the abdomen; Abnormality of the immune system		umls:C0021390	Inflammatory Bowel Diseases	Disease or Syndrome	C0021390	D015212	Digestive System Diseases	disease	disease of anatomical entity	disease	Digestive System Diseases	Disease or Syndrome	C0021390	Inflammatory Bowel Diseases	55801	IL26	55801	IL26	Q9NPH9	interleukin 26		signaling molecule	55801	IL26	0.68543	0.518519	0.00236703	0.00236703	umls:C0021390	1	55801	umls:C0021390	55801	1	umls:C0021390	1	1	55801	0	umls:C0021390	55801	ALL	0	umls:C0021390	55801	ALL	21
C0021390	Inflammatory Bowel Diseases	Abnormality of the abdomen; Abnormality of the immune system		umls:C0021390	Inflammatory Bowel Diseases	Disease or Syndrome	C0021390	D015212	Digestive System Diseases	disease	disease of anatomical entity	disease	Digestive System Diseases	Disease or Syndrome	C0021390	Inflammatory Bowel Diseases	10320	IKZF1	10320	IKZF1	Q13422	IKAROS family zinc finger 1 (Ikaros)		transcription factor	10320	IKZF1	0.581132	0.62963	0.00236703	0.00236703	umls:C0021390	1	10320	umls:C0021390	10320	1	umls:C0021390	1	1	10320	0	umls:C0021390	10320	ALL	0	umls:C0021390	10320	ALL	59
C0021390	Inflammatory Bowel Diseases	Abnormality of the abdomen; Abnormality of the immune system		umls:C0021390	Inflammatory Bowel Diseases	Disease or Syndrome	C0021390	D015212	Digestive System Diseases	disease	disease of anatomical entity	disease	Digestive System Diseases	Disease or Syndrome	C0021390	Inflammatory Bowel Diseases	775	CACNA1C	775	CACNA1C	Q13936	calcium channel, voltage-dependent, L type, alpha 1C subunit	Developmental Biology; Metabolism; Muscle contraction	transporter	775	CACNA1C	0.564945	0.62963	0.00236703	0.00236703	umls:C0021390	1	775	umls:C0021390	775	1	umls:C0021390	1	1	775	1	umls:C0021390	775	ALL	1	umls:C0021390	775	ALL	74
C0021390	Inflammatory Bowel Diseases	Abnormality of the abdomen; Abnormality of the immune system		umls:C0021390	Inflammatory Bowel Diseases	Disease or Syndrome	C0021390	D015212	Digestive System Diseases	disease	disease of anatomical entity	disease	Digestive System Diseases	Disease or Syndrome	C0021390	Inflammatory Bowel Diseases	10221	TRIB1	10221	TRIB1	Q96RU8	tribbles pseudokinase 1		transferase; kinase	10221	TRIB1	0.646413	0.333333	0.00236703	0.00236703	umls:C0021390	1	10221	umls:C0021390	10221	1	umls:C0021390	1	1	10221	0	umls:C0021390	10221	ALL	0	umls:C0021390	10221	ALL	35
C0021390	Inflammatory Bowel Diseases	Abnormality of the abdomen; Abnormality of the immune system		umls:C0021390	Inflammatory Bowel Diseases	Disease or Syndrome	C0021390	D015212	Digestive System Diseases	disease	disease of anatomical entity	disease	Digestive System Diseases	Disease or Syndrome	C0021390	Inflammatory Bowel Diseases	114784	CSMD2	114784	CSMD2	Q7Z408	CUB and Sushi multiple domains 2		cell adhesion molecule; transfer/carrier protein; protease; hydrolase; defense/immunity protein; receptor	114784	CSMD2	0.769278	0.148148	0.00236703	0.00236703	umls:C0021390	1	114784	umls:C0021390	114784	1	umls:C0021390	1	1	114784	1	umls:C0021390	114784	ALL	1	umls:C0021390	114784	ALL	13
C0021390	Inflammatory Bowel Diseases	Abnormality of the abdomen; Abnormality of the immune system		umls:C0021390	Inflammatory Bowel Diseases	Disease or Syndrome	C0021390	D015212	Digestive System Diseases	disease	disease of anatomical entity	disease	Digestive System Diseases	Disease or Syndrome	C0021390	Inflammatory Bowel Diseases	50508	NOX3	50508	NOX3	Q9HBY0	NADPH oxidase 3	Signal Transduction	oxidoreductase	50508	NOX3	0.781646	0.481481	0.00236703	0.00236703	umls:C0021390	1	50508	umls:C0021390	50508	1	umls:C0021390	1	1	50508	1	umls:C0021390	50508	ALL	1	umls:C0021390	50508	ALL	9
C0021390	Inflammatory Bowel Diseases	Abnormality of the abdomen; Abnormality of the immune system		umls:C0021390	Inflammatory Bowel Diseases	Disease or Syndrome	C0021390	D015212	Digestive System Diseases	disease	disease of anatomical entity	disease	Digestive System Diseases	Disease or Syndrome	C0021390	Inflammatory Bowel Diseases	10775	POP4	10775	POP4	O95707	processing of precursor 4, ribonuclease P/MRP subunit (S. cerevisiae)	Gene Expression	nucleic acid binding; hydrolase	10775	POP4	0.927215	0.148148	0.00236703	0.00236703	umls:C0021390	1	10775	umls:C0021390	10775	1	umls:C0021390	1	1	10775	1	umls:C0021390	10775	ALL	1	umls:C0021390	10775	ALL	2
C0021390	Inflammatory Bowel Diseases	Abnormality of the abdomen; Abnormality of the immune system		umls:C0021390	Inflammatory Bowel Diseases	Disease or Syndrome	C0021390	D015212	Digestive System Diseases	disease	disease of anatomical entity	disease	Digestive System Diseases	Disease or Syndrome	C0021390	Inflammatory Bowel Diseases	7128	TNFAIP3	7128	TNFAIP3	P21580	tumor necrosis factor, alpha-induced protein 3	Immune System; Signal Transduction	nucleic acid binding; hydrolase	7128	TNFAIP3	0.538556	0.777778	0.00236703	0.00236703	umls:C0021390	1	7128	umls:C0021390	7128	1	umls:C0021390	1	1	7128	0	umls:C0021390	7128	ALL	0	umls:C0021390	7128	ALL	87
C0021390	Inflammatory Bowel Diseases	Abnormality of the abdomen; Abnormality of the immune system		umls:C0021390	Inflammatory Bowel Diseases	Disease or Syndrome	C0021390	D015212	Digestive System Diseases	disease	disease of anatomical entity	disease	Digestive System Diseases	Disease or Syndrome	C0021390	Inflammatory Bowel Diseases	56946	C11orf30	56946	C11orf30	Q7Z589	chromosome 11 open reading frame 30			56946	C11orf30	0.670754	0.481481	0.00236703	0.00236703	umls:C0021390	1	56946	umls:C0021390	56946	1	umls:C0021390	1	1	56946	0	umls:C0021390	56946	ALL	0	umls:C0021390	56946	ALL	26
C0021390	Inflammatory Bowel Diseases	Abnormality of the abdomen; Abnormality of the immune system		umls:C0021390	Inflammatory Bowel Diseases	Disease or Syndrome	C0021390	D015212	Digestive System Diseases	disease	disease of anatomical entity	disease	Digestive System Diseases	Disease or Syndrome	C0021390	Inflammatory Bowel Diseases	744	MPPED2	744	MPPED2	Q15777	metallophosphoesterase domain containing 2		hydrolase	744	MPPED2	0.795667	0.407407	0.00236703	0.00236703	umls:C0021390	1	744	umls:C0021390	744	1	umls:C0021390	1	1	744	1	umls:C0021390	744	ALL	1	umls:C0021390	744	ALL	9
C0021390	Inflammatory Bowel Diseases	Abnormality of the abdomen; Abnormality of the immune system		umls:C0021390	Inflammatory Bowel Diseases	Disease or Syndrome	C0021390	D015212	Digestive System Diseases	disease	disease of anatomical entity	disease	Digestive System Diseases	Disease or Syndrome	C0021390	Inflammatory Bowel Diseases	57128	LYRM4	57128	LYRM4	Q9HD34	LYR motif containing 4	Metabolism		57128	LYRM4	0.795667	0.148148	0.00236703	0.00236703	umls:C0021390	1	57128	umls:C0021390	57128	1	umls:C0021390	1	1	57128	0	umls:C0021390	57128	ALL	0	umls:C0021390	57128	ALL	10
C0021390	Inflammatory Bowel Diseases	Abnormality of the abdomen; Abnormality of the immune system		umls:C0021390	Inflammatory Bowel Diseases	Disease or Syndrome	C0021390	D015212	Digestive System Diseases	disease	disease of anatomical entity	disease	Digestive System Diseases	Disease or Syndrome	C0021390	Inflammatory Bowel Diseases	56301	SLC7A10	56301	SLC7A10	Q9NS82	solute carrier family 7 (neutral amino acid transporter light chain, asc system), member 10	Hemostasis; Transmembrane transport of small molecules	transporter	56301	SLC7A10	0.781646	0.296296	0.00236703	0.00236703	umls:C0021390	1	56301	umls:C0021390	56301	1	umls:C0021390	1	1	56301	1	umls:C0021390	56301	ALL	1	umls:C0021390	56301	ALL	8
C0021390	Inflammatory Bowel Diseases	Abnormality of the abdomen; Abnormality of the immune system		umls:C0021390	Inflammatory Bowel Diseases	Disease or Syndrome	C0021390	D015212	Digestive System Diseases	disease	disease of anatomical entity	disease	Digestive System Diseases	Disease or Syndrome	C0021390	Inflammatory Bowel Diseases	3459	IFNGR1	3459	IFNGR1	P15260	interferon gamma receptor 1	Immune System	defense/immunity protein; receptor	3459	IFNGR1	0.519627	0.740741	0.00236703	0.00236703	umls:C0021390	1	3459	umls:C0021390	3459	1	umls:C0021390	1	1	3459	0	umls:C0021390	3459	ALL	0	umls:C0021390	3459	ALL	115
C0021390	Inflammatory Bowel Diseases	Abnormality of the abdomen; Abnormality of the immune system		umls:C0021390	Inflammatory Bowel Diseases	Disease or Syndrome	C0021390	D015212	Digestive System Diseases	disease	disease of anatomical entity	disease	Digestive System Diseases	Disease or Syndrome	C0021390	Inflammatory Bowel Diseases	6885	MAP3K7	6885	MAP3K7	O43318	mitogen-activated protein kinase kinase kinase 7	Immune System; Signal Transduction	transferase; kinase	6885	MAP3K7	0.577313	0.740741	0.00236703	0.00236703	umls:C0021390	1	6885	umls:C0021390	6885	1	umls:C0021390	1	1	6885	0	umls:C0021390	6885	ALL	0	umls:C0021390	6885	ALL	62
C0021390	Inflammatory Bowel Diseases	Abnormality of the abdomen; Abnormality of the immune system		umls:C0021390	Inflammatory Bowel Diseases	Disease or Syndrome	C0021390	D015212	Digestive System Diseases	disease	disease of anatomical entity	disease	Digestive System Diseases	Disease or Syndrome	C0021390	Inflammatory Bowel Diseases	7006	TEC	7006	TEC	P42680	tec protein tyrosine kinase	Immune System; Signal Transduction	transferase; kinase	7006	TEC	0.690816	0.407407	0.00236703	0.00236703	umls:C0021390	1	7006	umls:C0021390	7006	1	umls:C0021390	1	1	7006	1	umls:C0021390	7006	ALL	1	umls:C0021390	7006	ALL	19
C0021390	Inflammatory Bowel Diseases	Abnormality of the abdomen; Abnormality of the immune system		umls:C0021390	Inflammatory Bowel Diseases	Disease or Syndrome	C0021390	D015212	Digestive System Diseases	disease	disease of anatomical entity	disease	Digestive System Diseases	Disease or Syndrome	C0021390	Inflammatory Bowel Diseases	55876	GSDMB	55876	GSDMB	Q8TAX9	gasdermin B			55876	GSDMB	0.680306	0.407407	0.00236703	0.00236703	umls:C0021390	1	55876	umls:C0021390	55876	1	umls:C0021390	1	1	55876	0	umls:C0021390	55876	ALL	0	umls:C0021390	55876	ALL	29
C0021390	Inflammatory Bowel Diseases	Abnormality of the abdomen; Abnormality of the immune system		umls:C0021390	Inflammatory Bowel Diseases	Disease or Syndrome	C0021390	D015212	Digestive System Diseases	disease	disease of anatomical entity	disease	Digestive System Diseases	Disease or Syndrome	C0021390	Inflammatory Bowel Diseases	7018	TF	7018	TF	P02787	transferrin	Hemostasis; Transmembrane transport of small molecules	transfer/carrier protein; protease; hydrolase	7018	TF	0.570069	0.814815	0.00236703	0.00236703	umls:C0021390	1	7018	umls:C0021390	7018	1	umls:C0021390	1	1	7018	0	umls:C0021390	7018	ALL	0	umls:C0021390	7018	ALL	79
C0021390	Inflammatory Bowel Diseases	Abnormality of the abdomen; Abnormality of the immune system		umls:C0021390	Inflammatory Bowel Diseases	Disease or Syndrome	C0021390	D015212	Digestive System Diseases	disease	disease of anatomical entity	disease	Digestive System Diseases	Disease or Syndrome	C0021390	Inflammatory Bowel Diseases	6860	SYT4	6860	SYT4	Q9H2B2	synaptotagmin IV		membrane traffic protein	6860	SYT4	0.854431	0.185185	0.00236703	0.00236703	umls:C0021390	1	6860	umls:C0021390	6860	1	umls:C0021390	1	1	6860	1	umls:C0021390	6860	ALL	1	umls:C0021390	6860	ALL	8
C0021390	Inflammatory Bowel Diseases	Abnormality of the abdomen; Abnormality of the immune system		umls:C0021390	Inflammatory Bowel Diseases	Disease or Syndrome	C0021390	D015212	Digestive System Diseases	disease	disease of anatomical entity	disease	Digestive System Diseases	Disease or Syndrome	C0021390	Inflammatory Bowel Diseases	3567	IL5	3567	IL5	P05113	interleukin 5	Developmental Biology; Hemostasis; Immune System; Signal Transduction	signaling molecule	3567	IL5	0.451831	0.851852	0.00236703	0.00236703	umls:C0021390	1	3567	umls:C0021390	3567	1	umls:C0021390	1	1	3567	0	umls:C0021390	3567	ALL	0	umls:C0021390	3567	ALL	220
C0021390	Inflammatory Bowel Diseases	Abnormality of the abdomen; Abnormality of the immune system		umls:C0021390	Inflammatory Bowel Diseases	Disease or Syndrome	C0021390	D015212	Digestive System Diseases	disease	disease of anatomical entity	disease	Digestive System Diseases	Disease or Syndrome	C0021390	Inflammatory Bowel Diseases	133619	PRRC1	133619	PRRC1	Q96M27	proline-rich coiled-coil 1			133619	PRRC1	0.854431	0.259259	0.00236703	0.00236703	umls:C0021390	1	133619	umls:C0021390	133619	1	umls:C0021390	1	1	133619	1	umls:C0021390	133619	ALL	1	umls:C0021390	133619	ALL	5
C0021390	Inflammatory Bowel Diseases	Abnormality of the abdomen; Abnormality of the immune system		umls:C0021390	Inflammatory Bowel Diseases	Disease or Syndrome	C0021390	D015212	Digestive System Diseases	disease	disease of anatomical entity	disease	Digestive System Diseases	Disease or Syndrome	C0021390	Inflammatory Bowel Diseases	144811	LACC1	144811	LACC1	Q8IV20	laccase (multicopper oxidoreductase) domain containing 1			144811	LACC1	0.781646	0.333333	0.00236703	0.00236703	umls:C0021390	1	144811	umls:C0021390	144811	1	umls:C0021390	1	1	144811	0	umls:C0021390	144811	ALL	0	umls:C0021390	144811	ALL	8
C0021390	Inflammatory Bowel Diseases	Abnormality of the abdomen; Abnormality of the immune system		umls:C0021390	Inflammatory Bowel Diseases	Disease or Syndrome	C0021390	D015212	Digestive System Diseases	disease	disease of anatomical entity	disease	Digestive System Diseases	Disease or Syndrome	C0021390	Inflammatory Bowel Diseases	29761	USP25	29761	USP25	Q9UHP3	ubiquitin specific peptidase 25			29761	USP25	0.781646	0.333333	0.00236703	0.00236703	umls:C0021390	1	29761	umls:C0021390	29761	1	umls:C0021390	1	1	29761	0	umls:C0021390	29761	ALL	0	umls:C0021390	29761	ALL	11
C0021390	Inflammatory Bowel Diseases	Abnormality of the abdomen; Abnormality of the immune system		umls:C0021390	Inflammatory Bowel Diseases	Disease or Syndrome	C0021390	D015212	Digestive System Diseases	disease	disease of anatomical entity	disease	Digestive System Diseases	Disease or Syndrome	C0021390	Inflammatory Bowel Diseases	124460	SNX20	124460	SNX20	Q7Z614	sorting nexin 20			124460	SNX20	0.884639	0.148148	0.00236703	0.00236703	umls:C0021390	1	124460	umls:C0021390	124460	1	umls:C0021390	1	1	124460	1	umls:C0021390	124460	ALL	1	umls:C0021390	124460	ALL	3
C0021390	Inflammatory Bowel Diseases	Abnormality of the abdomen; Abnormality of the immune system		umls:C0021390	Inflammatory Bowel Diseases	Disease or Syndrome	C0021390	D015212	Digestive System Diseases	disease	disease of anatomical entity	disease	Digestive System Diseases	Disease or Syndrome	C0021390	Inflammatory Bowel Diseases	3695	ITGB7	3695	ITGB7	P26010	integrin, beta 7	Extracellular matrix organization; Immune System	cell adhesion molecule; extracellular matrix protein; receptor	3695	ITGB7	0.730665	0.296296	0.00236703	0.00236703	umls:C0021390	1	3695	umls:C0021390	3695	1	umls:C0021390	1	1	3695	0	umls:C0021390	3695	ALL	0	umls:C0021390	3695	ALL	13
C0021390	Inflammatory Bowel Diseases	Abnormality of the abdomen; Abnormality of the immune system		umls:C0021390	Inflammatory Bowel Diseases	Disease or Syndrome	C0021390	D015212	Digestive System Diseases	disease	disease of anatomical entity	disease	Digestive System Diseases	Disease or Syndrome	C0021390	Inflammatory Bowel Diseases	3998	LMAN1	3998	LMAN1	P49257	lectin, mannose-binding, 1	Metabolism of proteins; Vesicle-mediated transport	membrane traffic protein	3998	LMAN1	0.670754	0.555556	0.00236703	0.00236703	umls:C0021390	1	3998	umls:C0021390	3998	1	umls:C0021390	1	1	3998	0	umls:C0021390	3998	ALL	0	umls:C0021390	3998	ALL	29
C0021390	Inflammatory Bowel Diseases	Abnormality of the abdomen; Abnormality of the immune system		umls:C0021390	Inflammatory Bowel Diseases	Disease or Syndrome	C0021390	D015212	Digestive System Diseases	disease	disease of anatomical entity	disease	Digestive System Diseases	Disease or Syndrome	C0021390	Inflammatory Bowel Diseases	3107	HLA-C	3107	HLA-C	P04222;P10321	major histocompatibility complex, class I, C	Immune System		3107	HLA-C	0.442081	0.888889	0.00236703	0.00236703	umls:C0021390	1	3107	umls:C0021390	3107	1	umls:C0021390	1	1	3107	0	umls:C0021390	3107	ALL	0	umls:C0021390	3107	ALL	228
C0021390	Inflammatory Bowel Diseases	Abnormality of the abdomen; Abnormality of the immune system		umls:C0021390	Inflammatory Bowel Diseases	Disease or Syndrome	C0021390	D015212	Digestive System Diseases	disease	disease of anatomical entity	disease	Digestive System Diseases	Disease or Syndrome	C0021390	Inflammatory Bowel Diseases	221074	SLC39A12	221074	SLC39A12	Q504Y0	solute carrier family 39 (zinc transporter), member 12		transporter	221074	SLC39A12	0.830999	0.222222	0.00236703	0.00236703	umls:C0021390	1	221074	umls:C0021390	221074	1	umls:C0021390	1	1	221074	1	umls:C0021390	221074	ALL	1	umls:C0021390	221074	ALL	8
C0021390	Inflammatory Bowel Diseases	Abnormality of the abdomen; Abnormality of the immune system		umls:C0021390	Inflammatory Bowel Diseases	Disease or Syndrome	C0021390	D015212	Digestive System Diseases	disease	disease of anatomical entity	disease	Digestive System Diseases	Disease or Syndrome	C0021390	Inflammatory Bowel Diseases	491	ATP2B2	491	ATP2B2	Q01814	ATPase, Ca++ transporting, plasma membrane 2	Hemostasis; Muscle contraction; Transmembrane transport of small molecules	transporter; hydrolase	491	ATP2B2	0.696493	0.37037	0.00236703	0.00236703	umls:C0021390	1	491	umls:C0021390	491	1	umls:C0021390	1	1	491	1	umls:C0021390	491	ALL	1	umls:C0021390	491	ALL	19
C0021390	Inflammatory Bowel Diseases	Abnormality of the abdomen; Abnormality of the immune system		umls:C0021390	Inflammatory Bowel Diseases	Disease or Syndrome	C0021390	D015212	Digestive System Diseases	disease	disease of anatomical entity	disease	Digestive System Diseases	Disease or Syndrome	C0021390	Inflammatory Bowel Diseases	252983	STXBP4	252983	STXBP4	Q6ZWJ1	syntaxin binding protein 4			252983	STXBP4	0.854431	0.185185	0.00236703	0.00236703	umls:C0021390	1	252983	umls:C0021390	252983	1	umls:C0021390	1	1	252983	2	umls:C0021390	252983	ALL	2	umls:C0021390	252983	ALL	4
C0021390	Inflammatory Bowel Diseases	Abnormality of the abdomen; Abnormality of the immune system		umls:C0021390	Inflammatory Bowel Diseases	Disease or Syndrome	C0021390	D015212	Digestive System Diseases	disease	disease of anatomical entity	disease	Digestive System Diseases	Disease or Syndrome	C0021390	Inflammatory Bowel Diseases	2646	GCKR	2646	GCKR	Q14397	glucokinase (hexokinase 4) regulator	Metabolism; Transmembrane transport of small molecules		2646	GCKR	0.615303	0.518519	0.00236703	0.00236703	umls:C0021390	1	2646	umls:C0021390	2646	1	umls:C0021390	1	1	2646	0	umls:C0021390	2646	ALL	0	umls:C0021390	2646	ALL	47
C0021390	Inflammatory Bowel Diseases	Abnormality of the abdomen; Abnormality of the immune system		umls:C0021390	Inflammatory Bowel Diseases	Disease or Syndrome	C0021390	D015212	Digestive System Diseases	disease	disease of anatomical entity	disease	Digestive System Diseases	Disease or Syndrome	C0021390	Inflammatory Bowel Diseases	219771	CCNY	219771	CCNY	Q8ND76	cyclin Y			219771	CCNY	0.748206	0.333333	0.00236703	0.00236703	umls:C0021390	1	219771	umls:C0021390	219771	1	umls:C0021390	1	1	219771	0	umls:C0021390	219771	ALL	0	umls:C0021390	219771	ALL	13
C0021390	Inflammatory Bowel Diseases	Abnormality of the abdomen; Abnormality of the immune system		umls:C0021390	Inflammatory Bowel Diseases	Disease or Syndrome	C0021390	D015212	Digestive System Diseases	disease	disease of anatomical entity	disease	Digestive System Diseases	Disease or Syndrome	C0021390	Inflammatory Bowel Diseases	9668	ZNF432	9668	ZNF432	O94892	zinc finger protein 432	Gene Expression		9668	ZNF432	0.884639	0.111111	0.00236703	0.00236703	umls:C0021390	1	9668	umls:C0021390	9668	1	umls:C0021390	1	1	9668	1	umls:C0021390	9668	ALL	1	umls:C0021390	9668	ALL	3
C0021390	Inflammatory Bowel Diseases	Abnormality of the abdomen; Abnormality of the immune system		umls:C0021390	Inflammatory Bowel Diseases	Disease or Syndrome	C0021390	D015212	Digestive System Diseases	disease	disease of anatomical entity	disease	Digestive System Diseases	Disease or Syndrome	C0021390	Inflammatory Bowel Diseases	2627	GATA6	2627	GATA6	Q92908	GATA binding protein 6	Hemostasis; Metabolism of proteins	transcription factor; nucleic acid binding	2627	GATA6	0.535995	0.592593	0.00236703	0.00236703	umls:C0021390	1	2627	umls:C0021390	2627	1	umls:C0021390	1	1	2627	0	umls:C0021390	2627	ALL	0	umls:C0021390	2627	ALL	91
C0021390	Inflammatory Bowel Diseases	Abnormality of the abdomen; Abnormality of the immune system		umls:C0021390	Inflammatory Bowel Diseases	Disease or Syndrome	C0021390	D015212	Digestive System Diseases	disease	disease of anatomical entity	disease	Digestive System Diseases	Disease or Syndrome	C0021390	Inflammatory Bowel Diseases	7443	VRK1	7443	VRK1	Q99986	vaccinia related kinase 1	Cell Cycle	transferase; kinase	7443	VRK1	0.722883	0.407407	0.00236703	0.00236703	umls:C0021390	1	7443	umls:C0021390	7443	1	umls:C0021390	1	1	7443	1	umls:C0021390	7443	ALL	1	umls:C0021390	7443	ALL	17
C0021390	Inflammatory Bowel Diseases	Abnormality of the abdomen; Abnormality of the immune system		umls:C0021390	Inflammatory Bowel Diseases	Disease or Syndrome	C0021390	D015212	Digestive System Diseases	disease	disease of anatomical entity	disease	Digestive System Diseases	Disease or Syndrome	C0021390	Inflammatory Bowel Diseases	6304	SATB1	6304	SATB1	Q01826	SATB homeobox 1	Programmed Cell Death	transcription factor; nucleic acid binding	6304	SATB1	0.579205	0.62963	0.00236703	0.00236703	umls:C0021390	1	6304	umls:C0021390	6304	1	umls:C0021390	1	1	6304	1	umls:C0021390	6304	ALL	1	umls:C0021390	6304	ALL	61
C0021390	Inflammatory Bowel Diseases	Abnormality of the abdomen; Abnormality of the immune system		umls:C0021390	Inflammatory Bowel Diseases	Disease or Syndrome	C0021390	D015212	Digestive System Diseases	disease	disease of anatomical entity	disease	Digestive System Diseases	Disease or Syndrome	C0021390	Inflammatory Bowel Diseases	7903	ST8SIA4	7903	ST8SIA4	Q92187	ST8 alpha-N-acetyl-neuraminide alpha-2,8-sialyltransferase 4	Developmental Biology; Metabolism of proteins		7903	ST8SIA4	0.591335	0.703704	0.00236703	0.00236703	umls:C0021390	1	7903	umls:C0021390	7903	1	umls:C0021390	1	1	7903	1	umls:C0021390	7903	ALL	1	umls:C0021390	7903	ALL	58
C0021390	Inflammatory Bowel Diseases	Abnormality of the abdomen; Abnormality of the immune system		umls:C0021390	Inflammatory Bowel Diseases	Disease or Syndrome	C0021390	D015212	Digestive System Diseases	disease	disease of anatomical entity	disease	Digestive System Diseases	Disease or Syndrome	C0021390	Inflammatory Bowel Diseases	4486	MST1R	4486	MST1R	Q04912	macrophage stimulating 1 receptor (c-met-related tyrosine kinase)			4486	MST1R	0.56006	0.444444	0.00236703	0.00236703	umls:C0021390	1	4486	umls:C0021390	4486	1	umls:C0021390	1	1	4486	0	umls:C0021390	4486	ALL	0	umls:C0021390	4486	ALL	79
C0021390	Inflammatory Bowel Diseases	Abnormality of the abdomen; Abnormality of the immune system		umls:C0021390	Inflammatory Bowel Diseases	Disease or Syndrome	C0021390	D015212	Digestive System Diseases	disease	disease of anatomical entity	disease	Digestive System Diseases	Disease or Syndrome	C0021390	Inflammatory Bowel Diseases	6295	SAG	6295	SAG	P10523	S-antigen; retina and pineal gland (arrestin)	Signal Transduction	enzyme modulator	6295	SAG	0.666285	0.703704	0.00236703	0.00236703	umls:C0021390	1	6295	umls:C0021390	6295	1	umls:C0021390	1	1	6295	1	umls:C0021390	6295	ALL	1	umls:C0021390	6295	ALL	27
C0021390	Inflammatory Bowel Diseases	Abnormality of the abdomen; Abnormality of the immune system		umls:C0021390	Inflammatory Bowel Diseases	Disease or Syndrome	C0021390	D015212	Digestive System Diseases	disease	disease of anatomical entity	disease	Digestive System Diseases	Disease or Syndrome	C0021390	Inflammatory Bowel Diseases	4283	CXCL9	4283	CXCL9	Q07325	chemokine (C-X-C motif) ligand 9	Signal Transduction	signaling molecule	4283	CXCL9	0.549475	0.777778	0.00236703	0.00236703	umls:C0021390	1	4283	umls:C0021390	4283	1	umls:C0021390	1	1	4283	0	umls:C0021390	4283	ALL	0	umls:C0021390	4283	ALL	88
C0021390	Inflammatory Bowel Diseases	Abnormality of the abdomen; Abnormality of the immune system		umls:C0021390	Inflammatory Bowel Diseases	Disease or Syndrome	C0021390	D015212	Digestive System Diseases	disease	disease of anatomical entity	disease	Digestive System Diseases	Disease or Syndrome	C0021390	Inflammatory Bowel Diseases	166336	PRICKLE2	166336	PRICKLE2	Q7Z3G6	prickle homolog 2 (Drosophila)		cytoskeletal protein; structural protein	166336	PRICKLE2	0.811854	0.111111	0.00236703	0.00236703	umls:C0021390	1	166336	umls:C0021390	166336	1	umls:C0021390	1	1	166336	1	umls:C0021390	166336	ALL	1	umls:C0021390	166336	ALL	7
C0021390	Inflammatory Bowel Diseases	Abnormality of the abdomen; Abnormality of the immune system		umls:C0021390	Inflammatory Bowel Diseases	Disease or Syndrome	C0021390	D015212	Digestive System Diseases	disease	disease of anatomical entity	disease	Digestive System Diseases	Disease or Syndrome	C0021390	Inflammatory Bowel Diseases	4087	SMAD2	4087	SMAD2	Q15796	SMAD family member 2	Developmental Biology; Gene Expression; Signal Transduction	transcription factor	4087	SMAD2	0.491331	0.777778	0.00236703	0.00236703	umls:C0021390	1	4087	umls:C0021390	4087	1	umls:C0021390	1	1	4087	0	umls:C0021390	4087	ALL	0	umls:C0021390	4087	ALL	141
C0021390	Inflammatory Bowel Diseases	Abnormality of the abdomen; Abnormality of the immune system		umls:C0021390	Inflammatory Bowel Diseases	Disease or Syndrome	C0021390	D015212	Digestive System Diseases	disease	disease of anatomical entity	disease	Digestive System Diseases	Disease or Syndrome	C0021390	Inflammatory Bowel Diseases	100049579	OCTN3	100049579	OCTN3		organic cation transporter 3			100049579	OCTN3	0.884639	0.148148	0.00236703	0.00236703	umls:C0021390	1	100049579	umls:C0021390	100049579	1	umls:C0021390	1	1	100049579	0	umls:C0021390	100049579	ALL	0	umls:C0021390	100049579	ALL	3
C0021390	Inflammatory Bowel Diseases	Abnormality of the abdomen; Abnormality of the immune system		umls:C0021390	Inflammatory Bowel Diseases	Disease or Syndrome	C0021390	D015212	Digestive System Diseases	disease	disease of anatomical entity	disease	Digestive System Diseases	Disease or Syndrome	C0021390	Inflammatory Bowel Diseases	3075	CFH	3075	CFH	P08603	complement factor H	Immune System	cell adhesion molecule; transfer/carrier protein; protease; hydrolase; defense/immunity protein; receptor	3075	CFH	0.446842	0.851852	0.00236703	0.00236703	umls:C0021390	1	3075	umls:C0021390	3075	1	umls:C0021390	1	1	3075	0	umls:C0021390	3075	ALL	0	umls:C0021390	3075	ALL	235
C0021390	Inflammatory Bowel Diseases	Abnormality of the abdomen; Abnormality of the immune system		umls:C0021390	Inflammatory Bowel Diseases	Disease or Syndrome	C0021390	D015212	Digestive System Diseases	disease	disease of anatomical entity	disease	Digestive System Diseases	Disease or Syndrome	C0021390	Inflammatory Bowel Diseases	55205	ZNF532	55205	ZNF532	Q9HCE3	zinc finger protein 532		transcription factor	55205	ZNF532	0.884639	0.148148	0.00236703	0.00236703	umls:C0021390	1	55205	umls:C0021390	55205	1	umls:C0021390	1	1	55205	1	umls:C0021390	55205	ALL	1	umls:C0021390	55205	ALL	3
C0021390	Inflammatory Bowel Diseases	Abnormality of the abdomen; Abnormality of the immune system		umls:C0021390	Inflammatory Bowel Diseases	Disease or Syndrome	C0021390	D015212	Digestive System Diseases	disease	disease of anatomical entity	disease	Digestive System Diseases	Disease or Syndrome	C0021390	Inflammatory Bowel Diseases	55034	MOCOS	55034	MOCOS	Q96EN8	molybdenum cofactor sulfurase	Metabolism		55034	MOCOS	0.650098	0.518519	0.00236703	0.00236703	umls:C0021390	1	55034	umls:C0021390	55034	1	umls:C0021390	1	1	55034	0	umls:C0021390	55034	ALL	0	umls:C0021390	55034	ALL	31
C0021390	Inflammatory Bowel Diseases	Abnormality of the abdomen; Abnormality of the immune system		umls:C0021390	Inflammatory Bowel Diseases	Disease or Syndrome	C0021390	D015212	Digestive System Diseases	disease	disease of anatomical entity	disease	Digestive System Diseases	Disease or Syndrome	C0021390	Inflammatory Bowel Diseases	717	C2	717	C2	P06681	complement component 2	Immune System	cell adhesion molecule; transfer/carrier protein; protease; hydrolase; defense/immunity protein; receptor	717	C2	0.623708	0.740741	0.00236703	0.00236703	umls:C0021390	1	717	umls:C0021390	717	1	umls:C0021390	1	1	717	0	umls:C0021390	717	ALL	0	umls:C0021390	717	ALL	43
C0021390	Inflammatory Bowel Diseases	Abnormality of the abdomen; Abnormality of the immune system		umls:C0021390	Inflammatory Bowel Diseases	Disease or Syndrome	C0021390	D015212	Digestive System Diseases	disease	disease of anatomical entity	disease	Digestive System Diseases	Disease or Syndrome	C0021390	Inflammatory Bowel Diseases	442117	GALNTL6	442117	GALNTL6	Q49A17	polypeptide N-acetylgalactosaminyltransferase-like 6	Metabolism of proteins	transferase	442117	GALNTL6	0.927215	0.111111	0.00236703	0.00236703	umls:C0021390	1	442117	umls:C0021390	442117	1	umls:C0021390	1	1	442117	1	umls:C0021390	442117	ALL	1	umls:C0021390	442117	ALL	6
C0021390	Inflammatory Bowel Diseases	Abnormality of the abdomen; Abnormality of the immune system		umls:C0021390	Inflammatory Bowel Diseases	Disease or Syndrome	C0021390	D015212	Digestive System Diseases	disease	disease of anatomical entity	disease	Digestive System Diseases	Disease or Syndrome	C0021390	Inflammatory Bowel Diseases	160335	TMTC2	160335	TMTC2	Q8N394	transmembrane and tetratricopeptide repeat containing 2		transferase	160335	TMTC2	0.854431	0.222222	0.00236703	0.00236703	umls:C0021390	1	160335	umls:C0021390	160335	1	umls:C0021390	1	1	160335	1	umls:C0021390	160335	ALL	1	umls:C0021390	160335	ALL	4
C0021390	Inflammatory Bowel Diseases	Abnormality of the abdomen; Abnormality of the immune system		umls:C0021390	Inflammatory Bowel Diseases	Disease or Syndrome	C0021390	D015212	Digestive System Diseases	disease	disease of anatomical entity	disease	Digestive System Diseases	Disease or Syndrome	C0021390	Inflammatory Bowel Diseases	29117	BRD7	29117	BRD7	Q9NPI1	bromodomain containing 7		nucleic acid binding	29117	BRD7	0.696493	0.37037	0.00236703	0.00236703	umls:C0021390	1	29117	umls:C0021390	29117	1	umls:C0021390	1	1	29117	2	umls:C0021390	29117	ALL	2	umls:C0021390	29117	ALL	19
C0021390	Inflammatory Bowel Diseases	Abnormality of the abdomen; Abnormality of the immune system		umls:C0021390	Inflammatory Bowel Diseases	Disease or Syndrome	C0021390	D015212	Digestive System Diseases	disease	disease of anatomical entity	disease	Digestive System Diseases	Disease or Syndrome	C0021390	Inflammatory Bowel Diseases	6863	TAC1	6863	TAC1	P20366	tachykinin, precursor 1	Signal Transduction	signaling molecule	6863	TAC1	0.475974	0.888889	0.00217153	0.00217153	umls:C0021390	8	6863	umls:C0021390	6863	8	umls:C0021390	8	8	6863	0	umls:C0021390	6863	ALL	0	umls:C0021390	6863	ALL	188
C0021390	Inflammatory Bowel Diseases	Abnormality of the abdomen; Abnormality of the immune system		umls:C0021390	Inflammatory Bowel Diseases	Disease or Syndrome	C0021390	D015212	Digestive System Diseases	disease	disease of anatomical entity	disease	Digestive System Diseases	Disease or Syndrome	C0021390	Inflammatory Bowel Diseases	3587	IL10RA	3587	IL10RA	Q13651	interleukin 10 receptor, alpha		defense/immunity protein; receptor	3587	IL10RA	0.571833	0.740741	0.00217153	0.00217153	umls:C0021390	8	3587	umls:C0021390	3587	8	umls:C0021390	8	8	3587	0	umls:C0021390	3587	ALL	0	umls:C0021390	3587	ALL	77
C0021390	Inflammatory Bowel Diseases	Abnormality of the abdomen; Abnormality of the immune system		umls:C0021390	Inflammatory Bowel Diseases	Disease or Syndrome	C0021390	D015212	Digestive System Diseases	disease	disease of anatomical entity	disease	Digestive System Diseases	Disease or Syndrome	C0021390	Inflammatory Bowel Diseases	7038	TG	7038	TG	P01266	thyroglobulin		hydrolase	7038	TG	0.531052	0.62963	0.00190009	0.00190009	umls:C0021390	7	7038	umls:C0021390	7038	7	umls:C0021390	7	7	7038	0	umls:C0021390	7038	ALL	0	umls:C0021390	7038	ALL	102
C0021390	Inflammatory Bowel Diseases	Abnormality of the abdomen; Abnormality of the immune system		umls:C0021390	Inflammatory Bowel Diseases	Disease or Syndrome	C0021390	D015212	Digestive System Diseases	disease	disease of anatomical entity	disease	Digestive System Diseases	Disease or Syndrome	C0021390	Inflammatory Bowel Diseases	27189	IL17C	27189	IL17C	Q9P0M4	interleukin 17C		signaling molecule	27189	IL17C	0.525184	0.777778	0.00190009	0.00190009	umls:C0021390	7	27189	umls:C0021390	27189	7	umls:C0021390	7	7	27189	0	umls:C0021390	27189	ALL	0	umls:C0021390	27189	ALL	99
C0021390	Inflammatory Bowel Diseases	Abnormality of the abdomen; Abnormality of the immune system		umls:C0021390	Inflammatory Bowel Diseases	Disease or Syndrome	C0021390	D015212	Digestive System Diseases	disease	disease of anatomical entity	disease	Digestive System Diseases	Disease or Syndrome	C0021390	Inflammatory Bowel Diseases	90865	IL33	90865	IL33	O95760	interleukin 33			90865	IL33	0.513325	0.851852	0.00190009	0.00190009	umls:C0021390	7	90865	umls:C0021390	90865	7	umls:C0021390	7	7	90865	0	umls:C0021390	90865	ALL	0	umls:C0021390	90865	ALL	121
C0021390	Inflammatory Bowel Diseases	Abnormality of the abdomen; Abnormality of the immune system		umls:C0021390	Inflammatory Bowel Diseases	Disease or Syndrome	C0021390	D015212	Digestive System Diseases	disease	disease of anatomical entity	disease	Digestive System Diseases	Disease or Syndrome	C0021390	Inflammatory Bowel Diseases	27178	IL37	27178	IL37	Q9NZH6	interleukin 37		signaling molecule	27178	IL37	0.618031	0.62963	0.00162865	0.00162865	umls:C0021390	6	27178	umls:C0021390	27178	6	umls:C0021390	6	6	27178	0	umls:C0021390	27178	ALL	0	umls:C0021390	27178	ALL	45
C0021390	Inflammatory Bowel Diseases	Abnormality of the abdomen; Abnormality of the immune system		umls:C0021390	Inflammatory Bowel Diseases	Disease or Syndrome	C0021390	D015212	Digestive System Diseases	disease	disease of anatomical entity	disease	Digestive System Diseases	Disease or Syndrome	C0021390	Inflammatory Bowel Diseases	22900	CARD8	22900	CARD8	Q9Y2G2	caspase recruitment domain family, member 8		transcription factor; nucleic acid binding	22900	CARD8	0.623708	0.62963	0.00162865	0.00162865	umls:C0021390	6	22900	umls:C0021390	22900	6	umls:C0021390	6	6	22900	1	umls:C0021390	22900	ALL	1	umls:C0021390	22900	ALL	38
C0021390	Inflammatory Bowel Diseases	Abnormality of the abdomen; Abnormality of the immune system		umls:C0021390	Inflammatory Bowel Diseases	Disease or Syndrome	C0021390	D015212	Digestive System Diseases	disease	disease of anatomical entity	disease	Digestive System Diseases	Disease or Syndrome	C0021390	Inflammatory Bowel Diseases	7097	TLR2	7097	TLR2	O60603	toll-like receptor 2	Immune System	extracellular matrix protein; receptor	7097	TLR2	0.37542	0.962963	0.00162865	0.00162865	umls:C0021390	6	7097	umls:C0021390	7097	6	umls:C0021390	6	6	7097	0	umls:C0021390	7097	ALL	0	umls:C0021390	7097	ALL	434
C0021390	Inflammatory Bowel Diseases	Abnormality of the abdomen; Abnormality of the immune system		umls:C0021390	Inflammatory Bowel Diseases	Disease or Syndrome	C0021390	D015212	Digestive System Diseases	disease	disease of anatomical entity	disease	Digestive System Diseases	Disease or Syndrome	C0021390	Inflammatory Bowel Diseases	1401	CRP	1401	CRP	P02741	C-reactive protein, pentraxin-related	Immune System	defense/immunity protein	1401	CRP	0.381341	0.962963	0.00162865	0.00162865	umls:C0021390	6	1401	umls:C0021390	1401	6	umls:C0021390	6	6	1401	0	umls:C0021390	1401	ALL	0	umls:C0021390	1401	ALL	437
C0021390	Inflammatory Bowel Diseases	Abnormality of the abdomen; Abnormality of the immune system		umls:C0021390	Inflammatory Bowel Diseases	Disease or Syndrome	C0021390	D015212	Digestive System Diseases	disease	disease of anatomical entity	disease	Digestive System Diseases	Disease or Syndrome	C0021390	Inflammatory Bowel Diseases	1437	CSF2	1437	CSF2	P04141	colony stimulating factor 2 (granulocyte-macrophage)	Developmental Biology; Hemostasis; Immune System; Signal Transduction	signaling molecule	1437	CSF2	0.347009	0.962963	0.00162865	0.00162865	umls:C0021390	6	1437	umls:C0021390	1437	6	umls:C0021390	6	6	1437	0	umls:C0021390	1437	ALL	0	umls:C0021390	1437	ALL	578
C0021390	Inflammatory Bowel Diseases	Abnormality of the abdomen; Abnormality of the immune system		umls:C0021390	Inflammatory Bowel Diseases	Disease or Syndrome	C0021390	D015212	Digestive System Diseases	disease	disease of anatomical entity	disease	Digestive System Diseases	Disease or Syndrome	C0021390	Inflammatory Bowel Diseases	4695	NDUFA2	4695	NDUFA2	O43678	NADH dehydrogenase (ubiquinone) 1 alpha subcomplex, 2, 8kDa	Metabolism	oxidoreductase	4695	NDUFA2	0.43081	0.851852	0.00162865	0.00162865	umls:C0021390	6	4695	umls:C0021390	4695	6	umls:C0021390	6	6	4695	4	umls:C0021390	4695	ALL	4	umls:C0021390	4695	ALL	254
C0021390	Inflammatory Bowel Diseases	Abnormality of the abdomen; Abnormality of the immune system		umls:C0021390	Inflammatory Bowel Diseases	Disease or Syndrome	C0021390	D015212	Digestive System Diseases	disease	disease of anatomical entity	disease	Digestive System Diseases	Disease or Syndrome	C0021390	Inflammatory Bowel Diseases	52	ACP1	52	ACP1	P24666	acid phosphatase 1, soluble		oxidoreductase; phosphatase; hydrolase	52	ACP1	0.492161	0.777778	0.00162865	0.00162865	umls:C0021390	6	52	umls:C0021390	52	6	umls:C0021390	6	6	52	1	umls:C0021390	52	ALL	1	umls:C0021390	52	ALL	144
C0021390	Inflammatory Bowel Diseases	Abnormality of the abdomen; Abnormality of the immune system		umls:C0021390	Inflammatory Bowel Diseases	Disease or Syndrome	C0021390	D015212	Digestive System Diseases	disease	disease of anatomical entity	disease	Digestive System Diseases	Disease or Syndrome	C0021390	Inflammatory Bowel Diseases	3669	ISG20	3669	ISG20	Q96AZ6	interferon stimulated exonuclease gene 20kDa	Immune System	nucleic acid binding	3669	ISG20	0.439526	0.814815	0.00135721	0.00135721	umls:C0021390	5	3669	umls:C0021390	3669	5	umls:C0021390	5	5	3669	0	umls:C0021390	3669	ALL	0	umls:C0021390	3669	ALL	228
C0021390	Inflammatory Bowel Diseases	Abnormality of the abdomen; Abnormality of the immune system		umls:C0021390	Inflammatory Bowel Diseases	Disease or Syndrome	C0021390	D015212	Digestive System Diseases	disease	disease of anatomical entity	disease	Digestive System Diseases	Disease or Syndrome	C0021390	Inflammatory Bowel Diseases	4282	MIF	4282	MIF	P14174	macrophage migration inhibitory factor (glycosylation-inhibiting factor)	Hemostasis		4282	MIF	0.447931	0.925926	0.00135721	0.00135721	umls:C0021390	5	4282	umls:C0021390	4282	5	umls:C0021390	5	5	4282	0	umls:C0021390	4282	ALL	0	umls:C0021390	4282	ALL	230
C0021390	Inflammatory Bowel Diseases	Abnormality of the abdomen; Abnormality of the immune system		umls:C0021390	Inflammatory Bowel Diseases	Disease or Syndrome	C0021390	D015212	Digestive System Diseases	disease	disease of anatomical entity	disease	Digestive System Diseases	Disease or Syndrome	C0021390	Inflammatory Bowel Diseases	6387	CXCL12	6387	CXCL12	P48061	chemokine (C-X-C motif) ligand 12	Signal Transduction		6387	CXCL12	0.398646	0.851852	0.00135721	0.00135721	umls:C0021390	5	6387	umls:C0021390	6387	5	umls:C0021390	5	5	6387	0	umls:C0021390	6387	ALL	0	umls:C0021390	6387	ALL	345
C0021390	Inflammatory Bowel Diseases	Abnormality of the abdomen; Abnormality of the immune system		umls:C0021390	Inflammatory Bowel Diseases	Disease or Syndrome	C0021390	D015212	Digestive System Diseases	disease	disease of anatomical entity	disease	Digestive System Diseases	Disease or Syndrome	C0021390	Inflammatory Bowel Diseases	1594	CYP27B1	1594	CYP27B1	O15528	cytochrome P450, family 27, subfamily B, polypeptide 1	Metabolism	oxidoreductase	1594	CYP27B1	0.43316	0.814815	0.00135721	0.00135721	umls:C0021390	5	1594	umls:C0021390	1594	5	umls:C0021390	5	5	1594	0	umls:C0021390	1594	ALL	0	umls:C0021390	1594	ALL	245
C0021390	Inflammatory Bowel Diseases	Abnormality of the abdomen; Abnormality of the immune system		umls:C0021390	Inflammatory Bowel Diseases	Disease or Syndrome	C0021390	D015212	Digestive System Diseases	disease	disease of anatomical entity	disease	Digestive System Diseases	Disease or Syndrome	C0021390	Inflammatory Bowel Diseases	3133	HLA-E	3133	HLA-E	P13747	major histocompatibility complex, class I, E	Immune System	defense/immunity protein; receptor	3133	HLA-E	0.374873	0.925926	0.00135721	0.00135721	umls:C0021390	5	3133	umls:C0021390	3133	5	umls:C0021390	5	5	3133	0	umls:C0021390	3133	ALL	0	umls:C0021390	3133	ALL	429
C0021390	Inflammatory Bowel Diseases	Abnormality of the abdomen; Abnormality of the immune system		umls:C0021390	Inflammatory Bowel Diseases	Disease or Syndrome	C0021390	D015212	Digestive System Diseases	disease	disease of anatomical entity	disease	Digestive System Diseases	Disease or Syndrome	C0021390	Inflammatory Bowel Diseases	3126	HLA-DRB4	3126	HLA-DRB4	P13762	major histocompatibility complex, class II, DR beta 4	Immune System	defense/immunity protein	3126	HLA-DRB4	0.404628	1	0.00135721	0.00135721	umls:C0021390	5	3126	umls:C0021390	3126	5	umls:C0021390	5	5	3126	0	umls:C0021390	3126	ALL	0	umls:C0021390	3126	ALL	316
C0021390	Inflammatory Bowel Diseases	Abnormality of the abdomen; Abnormality of the immune system		umls:C0021390	Inflammatory Bowel Diseases	Disease or Syndrome	C0021390	D015212	Digestive System Diseases	disease	disease of anatomical entity	disease	Digestive System Diseases	Disease or Syndrome	C0021390	Inflammatory Bowel Diseases	3596	IL13	3596	IL13	P35225	interleukin 13			3596	IL13	0.404628	0.888889	0.00135721	0.00135721	umls:C0021390	5	3596	umls:C0021390	3596	5	umls:C0021390	5	5	3596	0	umls:C0021390	3596	ALL	0	umls:C0021390	3596	ALL	342
C0021390	Inflammatory Bowel Diseases	Abnormality of the abdomen; Abnormality of the immune system		umls:C0021390	Inflammatory Bowel Diseases	Disease or Syndrome	C0021390	D015212	Digestive System Diseases	disease	disease of anatomical entity	disease	Digestive System Diseases	Disease or Syndrome	C0021390	Inflammatory Bowel Diseases	7494	XBP1	7494	XBP1	P17861	X-box binding protein 1	Metabolism of proteins		7494	XBP1	0.520715	0.777778	0.00135721	0.00135721	umls:C0021390	5	7494	umls:C0021390	7494	5	umls:C0021390	5	5	7494	0	umls:C0021390	7494	ALL	0	umls:C0021390	7494	ALL	105
C0021390	Inflammatory Bowel Diseases	Abnormality of the abdomen; Abnormality of the immune system		umls:C0021390	Inflammatory Bowel Diseases	Disease or Syndrome	C0021390	D015212	Digestive System Diseases	disease	disease of anatomical entity	disease	Digestive System Diseases	Disease or Syndrome	C0021390	Inflammatory Bowel Diseases	3603	IL16	3603	IL16	Q14005	interleukin 16		signaling molecule	3603	IL16	0.522926	0.740741	0.00108577	0.00108577	umls:C0021390	4	3603	umls:C0021390	3603	4	umls:C0021390	4	4	3603	0	umls:C0021390	3603	ALL	0	umls:C0021390	3603	ALL	110
C0021390	Inflammatory Bowel Diseases	Abnormality of the abdomen; Abnormality of the immune system		umls:C0021390	Inflammatory Bowel Diseases	Disease or Syndrome	C0021390	D015212	Digestive System Diseases	disease	disease of anatomical entity	disease	Digestive System Diseases	Disease or Syndrome	C0021390	Inflammatory Bowel Diseases	4582	MUC1	4582	MUC1	P15941	mucin 1, cell surface associated	Metabolism of proteins		4582	MUC1	0.419376	0.888889	0.00108577	0.00108577	umls:C0021390	4	4582	umls:C0021390	4582	4	umls:C0021390	4	4	4582	0	umls:C0021390	4582	ALL	0	umls:C0021390	4582	ALL	281
C0021390	Inflammatory Bowel Diseases	Abnormality of the abdomen; Abnormality of the immune system		umls:C0021390	Inflammatory Bowel Diseases	Disease or Syndrome	C0021390	D015212	Digestive System Diseases	disease	disease of anatomical entity	disease	Digestive System Diseases	Disease or Syndrome	C0021390	Inflammatory Bowel Diseases	3600	IL15	3600	IL15	P40933	interleukin 15		signaling molecule	3600	IL15	0.454708	0.851852	0.00108577	0.00108577	umls:C0021390	4	3600	umls:C0021390	3600	4	umls:C0021390	4	4	3600	0	umls:C0021390	3600	ALL	0	umls:C0021390	3600	ALL	215
C0021390	Inflammatory Bowel Diseases	Abnormality of the abdomen; Abnormality of the immune system		umls:C0021390	Inflammatory Bowel Diseases	Disease or Syndrome	C0021390	D015212	Digestive System Diseases	disease	disease of anatomical entity	disease	Digestive System Diseases	Disease or Syndrome	C0021390	Inflammatory Bowel Diseases	4827	NM	4827	NM		neutrophil migration			4827	NM	0.527492	0.740741	0.00108577	0.00108577	umls:C0021390	4	4827	umls:C0021390	4827	4	umls:C0021390	4	4	4827	0	umls:C0021390	4827	ALL	0	umls:C0021390	4827	ALL	105
C0021390	Inflammatory Bowel Diseases	Abnormality of the abdomen; Abnormality of the immune system		umls:C0021390	Inflammatory Bowel Diseases	Disease or Syndrome	C0021390	D015212	Digestive System Diseases	disease	disease of anatomical entity	disease	Digestive System Diseases	Disease or Syndrome	C0021390	Inflammatory Bowel Diseases	5967	REG1A	5967	REG1A	P05451	regenerating islet-derived 1 alpha		signaling molecule	5967	REG1A	0.495548	0.888889	0.00108577	0.00108577	umls:C0021390	4	5967	umls:C0021390	5967	4	umls:C0021390	4	4	5967	0	umls:C0021390	5967	ALL	0	umls:C0021390	5967	ALL	134
C0021390	Inflammatory Bowel Diseases	Abnormality of the abdomen; Abnormality of the immune system		umls:C0021390	Inflammatory Bowel Diseases	Disease or Syndrome	C0021390	D015212	Digestive System Diseases	disease	disease of anatomical entity	disease	Digestive System Diseases	Disease or Syndrome	C0021390	Inflammatory Bowel Diseases	100133941	CD24	100133941	CD24	P25063	CD24 molecule	Developmental Biology		100133941	CD24	0.529852	0.666667	0.00108577	0.00108577	umls:C0021390	4	100133941	umls:C0021390	100133941	4	umls:C0021390	4	4	100133941	0	umls:C0021390	100133941	ALL	0	umls:C0021390	100133941	ALL	106
C0021390	Inflammatory Bowel Diseases	Abnormality of the abdomen; Abnormality of the immune system		umls:C0021390	Inflammatory Bowel Diseases	Disease or Syndrome	C0021390	D015212	Digestive System Diseases	disease	disease of anatomical entity	disease	Digestive System Diseases	Disease or Syndrome	C0021390	Inflammatory Bowel Diseases	4153	MBL2	4153	MBL2	P11226	mannose-binding lectin (protein C) 2, soluble	Immune System	defense/immunity protein	4153	MBL2	0.374329	0.925926	0.00108577	0.00108577	umls:C0021390	4	4153	umls:C0021390	4153	4	umls:C0021390	4	4	4153	0	umls:C0021390	4153	ALL	0	umls:C0021390	4153	ALL	453
C0021390	Inflammatory Bowel Diseases	Abnormality of the abdomen; Abnormality of the immune system		umls:C0021390	Inflammatory Bowel Diseases	Disease or Syndrome	C0021390	D015212	Digestive System Diseases	disease	disease of anatomical entity	disease	Digestive System Diseases	Disease or Syndrome	C0021390	Inflammatory Bowel Diseases	3589	IL11	3589	IL11	P20809	interleukin 11	Immune System		3589	IL11	0.538556	0.666667	0.00108577	0.00108577	umls:C0021390	4	3589	umls:C0021390	3589	4	umls:C0021390	4	4	3589	0	umls:C0021390	3589	ALL	0	umls:C0021390	3589	ALL	99
C0021390	Inflammatory Bowel Diseases	Abnormality of the abdomen; Abnormality of the immune system		umls:C0021390	Inflammatory Bowel Diseases	Disease or Syndrome	C0021390	D015212	Digestive System Diseases	disease	disease of anatomical entity	disease	Digestive System Diseases	Disease or Syndrome	C0021390	Inflammatory Bowel Diseases	7852	CXCR4	7852	CXCR4	P61073	chemokine (C-X-C motif) receptor 4	Signal Transduction	cell adhesion molecule; phosphatase; hydrolase; defense/immunity protein; receptor	7852	CXCR4	0.398988	0.851852	0.00108577	0.00108577	umls:C0021390	4	7852	umls:C0021390	7852	4	umls:C0021390	4	4	7852	0	umls:C0021390	7852	ALL	0	umls:C0021390	7852	ALL	349
C0021390	Inflammatory Bowel Diseases	Abnormality of the abdomen; Abnormality of the immune system		umls:C0021390	Inflammatory Bowel Diseases	Disease or Syndrome	C0021390	D015212	Digestive System Diseases	disease	disease of anatomical entity	disease	Digestive System Diseases	Disease or Syndrome	C0021390	Inflammatory Bowel Diseases	7495	XBP1P1	7495	XBP1P1		X-box binding protein 1 pseudogene 1			7495	XBP1P1	0.566625	0.703704	0.00108577	0.00108577	umls:C0021390	4	7495	umls:C0021390	7495	4	umls:C0021390	4	4	7495	0	umls:C0021390	7495	ALL	0	umls:C0021390	7495	ALL	66
C0021390	Inflammatory Bowel Diseases	Abnormality of the abdomen; Abnormality of the immune system		umls:C0021390	Inflammatory Bowel Diseases	Disease or Syndrome	C0021390	D015212	Digestive System Diseases	disease	disease of anatomical entity	disease	Digestive System Diseases	Disease or Syndrome	C0021390	Inflammatory Bowel Diseases	7422	VEGFA	7422	VEGFA	P15692	vascular endothelial growth factor A	Cellular responses to stress; Developmental Biology; Hemostasis; Signal Transduction	signaling molecule	7422	VEGFA	0.286762	0.962963	0.00108577	0.00108577	umls:C0021390	4	7422	umls:C0021390	7422	4	umls:C0021390	4	4	7422	0	umls:C0021390	7422	ALL	0	umls:C0021390	7422	ALL	1035
C0021390	Inflammatory Bowel Diseases	Abnormality of the abdomen; Abnormality of the immune system		umls:C0021390	Inflammatory Bowel Diseases	Disease or Syndrome	C0021390	D015212	Digestive System Diseases	disease	disease of anatomical entity	disease	Digestive System Diseases	Disease or Syndrome	C0021390	Inflammatory Bowel Diseases	2252	FGF7	2252	FGF7	P21781	fibroblast growth factor 7	Developmental Biology; Immune System; Signal Transduction	signaling molecule	2252	FGF7	0.532266	0.62963	0.00108577	0.00108577	umls:C0021390	4	2252	umls:C0021390	2252	4	umls:C0021390	4	4	2252	0	umls:C0021390	2252	ALL	0	umls:C0021390	2252	ALL	99
C0021390	Inflammatory Bowel Diseases	Abnormality of the abdomen; Abnormality of the immune system		umls:C0021390	Inflammatory Bowel Diseases	Disease or Syndrome	C0021390	D015212	Digestive System Diseases	disease	disease of anatomical entity	disease	Digestive System Diseases	Disease or Syndrome	C0021390	Inflammatory Bowel Diseases	7100	TLR5	7100	TLR5	O60602	toll-like receptor 5	Immune System	extracellular matrix protein; receptor	7100	TLR5	0.546637	0.851852	0.00108577	0.00108577	umls:C0021390	4	7100	umls:C0021390	7100	4	umls:C0021390	4	4	7100	0	umls:C0021390	7100	ALL	0	umls:C0021390	7100	ALL	93
C0021390	Inflammatory Bowel Diseases	Abnormality of the abdomen; Abnormality of the immune system		umls:C0021390	Inflammatory Bowel Diseases	Disease or Syndrome	C0021390	D015212	Digestive System Diseases	disease	disease of anatomical entity	disease	Digestive System Diseases	Disease or Syndrome	C0021390	Inflammatory Bowel Diseases	9235	IL32	9235	IL32	P24001	interleukin 32			9235	IL32	0.531052	0.62963	0.000814326	0.000814326	umls:C0021390	3	9235	umls:C0021390	9235	3	umls:C0021390	3	3	9235	0	umls:C0021390	9235	ALL	0	umls:C0021390	9235	ALL	102
C0021390	Inflammatory Bowel Diseases	Abnormality of the abdomen; Abnormality of the immune system		umls:C0021390	Inflammatory Bowel Diseases	Disease or Syndrome	C0021390	D015212	Digestive System Diseases	disease	disease of anatomical entity	disease	Digestive System Diseases	Disease or Syndrome	C0021390	Inflammatory Bowel Diseases	406991	MIR21	406991	MIR21		microRNA 21			406991	MIR21	0.409823	0.814815	0.000814326	0.000814326	umls:C0021390	3	406991	umls:C0021390	406991	3	umls:C0021390	3	3	406991	0	umls:C0021390	406991	ALL	0	umls:C0021390	406991	ALL	310
C0021390	Inflammatory Bowel Diseases	Abnormality of the abdomen; Abnormality of the immune system		umls:C0021390	Inflammatory Bowel Diseases	Disease or Syndrome	C0021390	D015212	Digestive System Diseases	disease	disease of anatomical entity	disease	Digestive System Diseases	Disease or Syndrome	C0021390	Inflammatory Bowel Diseases	3579	CXCR2	3579	CXCR2	P25025	chemokine (C-X-C motif) receptor 2	Signal Transduction	cell adhesion molecule; phosphatase; hydrolase; defense/immunity protein; receptor	3579	CXCR2	0.475974	0.888889	0.000814326	0.000814326	umls:C0021390	3	3579	umls:C0021390	3579	3	umls:C0021390	3	3	3579	0	umls:C0021390	3579	ALL	0	umls:C0021390	3579	ALL	171
C0021390	Inflammatory Bowel Diseases	Abnormality of the abdomen; Abnormality of the immune system		umls:C0021390	Inflammatory Bowel Diseases	Disease or Syndrome	C0021390	D015212	Digestive System Diseases	disease	disease of anatomical entity	disease	Digestive System Diseases	Disease or Syndrome	C0021390	Inflammatory Bowel Diseases	1465	CSRP1	1465	CSRP1	P21291	cysteine and glycine-rich protein 1		cytoskeletal protein	1465	CSRP1	0.499049	0.814815	0.000814326	0.000814326	umls:C0021390	3	1465	umls:C0021390	1465	3	umls:C0021390	3	3	1465	0	umls:C0021390	1465	ALL	0	umls:C0021390	1465	ALL	133
C0021390	Inflammatory Bowel Diseases	Abnormality of the abdomen; Abnormality of the immune system		umls:C0021390	Inflammatory Bowel Diseases	Disease or Syndrome	C0021390	D015212	Digestive System Diseases	disease	disease of anatomical entity	disease	Digestive System Diseases	Disease or Syndrome	C0021390	Inflammatory Bowel Diseases	969	CD69	969	CD69	Q07108	CD69 molecule		defense/immunity protein; signaling molecule; receptor	969	CD69	0.579205	0.666667	0.000814326	0.000814326	umls:C0021390	3	969	umls:C0021390	969	3	umls:C0021390	3	3	969	0	umls:C0021390	969	ALL	0	umls:C0021390	969	ALL	62
C0021390	Inflammatory Bowel Diseases	Abnormality of the abdomen; Abnormality of the immune system		umls:C0021390	Inflammatory Bowel Diseases	Disease or Syndrome	C0021390	D015212	Digestive System Diseases	disease	disease of anatomical entity	disease	Digestive System Diseases	Disease or Syndrome	C0021390	Inflammatory Bowel Diseases	6520	SLC3A2	6520	SLC3A2	P08195	solute carrier family 3 (amino acid transporter heavy chain), member 2	Hemostasis; Transmembrane transport of small molecules	hydrolase	6520	SLC3A2	0.397625	0.888889	0.000814326	0.000814326	umls:C0021390	3	6520	umls:C0021390	6520	3	umls:C0021390	3	3	6520	0	umls:C0021390	6520	ALL	0	umls:C0021390	6520	ALL	333
C0021390	Inflammatory Bowel Diseases	Abnormality of the abdomen; Abnormality of the immune system		umls:C0021390	Inflammatory Bowel Diseases	Disease or Syndrome	C0021390	D015212	Digestive System Diseases	disease	disease of anatomical entity	disease	Digestive System Diseases	Disease or Syndrome	C0021390	Inflammatory Bowel Diseases	407035	MIR31	407035	MIR31		microRNA 31			407035	MIR31	0.531052	0.703704	0.000814326	0.000814326	umls:C0021390	3	407035	umls:C0021390	407035	3	umls:C0021390	3	3	407035	0	umls:C0021390	407035	ALL	0	umls:C0021390	407035	ALL	98
C0021390	Inflammatory Bowel Diseases	Abnormality of the abdomen; Abnormality of the immune system		umls:C0021390	Inflammatory Bowel Diseases	Disease or Syndrome	C0021390	D015212	Digestive System Diseases	disease	disease of anatomical entity	disease	Digestive System Diseases	Disease or Syndrome	C0021390	Inflammatory Bowel Diseases	129831	RBM45	129831	RBM45	Q8IUH3	RNA binding motif protein 45			129831	RBM45	0.396278	0.888889	0.000814326	0.000814326	umls:C0021390	3	129831	umls:C0021390	129831	3	umls:C0021390	3	3	129831	0	umls:C0021390	129831	ALL	0	umls:C0021390	129831	ALL	337
C0021390	Inflammatory Bowel Diseases	Abnormality of the abdomen; Abnormality of the immune system		umls:C0021390	Inflammatory Bowel Diseases	Disease or Syndrome	C0021390	D015212	Digestive System Diseases	disease	disease of anatomical entity	disease	Digestive System Diseases	Disease or Syndrome	C0021390	Inflammatory Bowel Diseases	9034	CCRL2	9034	CCRL2	O00421	chemokine (C-C motif) receptor-like 2	Signal Transduction	cell adhesion molecule; phosphatase; hydrolase; defense/immunity protein; receptor	9034	CCRL2	0.553882	0.740741	0.000814326	0.000814326	umls:C0021390	3	9034	umls:C0021390	9034	3	umls:C0021390	3	3	9034	0	umls:C0021390	9034	ALL	0	umls:C0021390	9034	ALL	78
C0021390	Inflammatory Bowel Diseases	Abnormality of the abdomen; Abnormality of the immune system		umls:C0021390	Inflammatory Bowel Diseases	Disease or Syndrome	C0021390	D015212	Digestive System Diseases	disease	disease of anatomical entity	disease	Digestive System Diseases	Disease or Syndrome	C0021390	Inflammatory Bowel Diseases	3146	HMGB1	3146	HMGB1	P09429	high mobility group box 1	Immune System; Programmed Cell Death	transcription factor; signaling molecule; nucleic acid binding	3146	HMGB1	0.433636	0.888889	0.000814326	0.000814326	umls:C0021390	3	3146	umls:C0021390	3146	3	umls:C0021390	3	3	3146	0	umls:C0021390	3146	ALL	0	umls:C0021390	3146	ALL	253
C0021390	Inflammatory Bowel Diseases	Abnormality of the abdomen; Abnormality of the immune system		umls:C0021390	Inflammatory Bowel Diseases	Disease or Syndrome	C0021390	D015212	Digestive System Diseases	disease	disease of anatomical entity	disease	Digestive System Diseases	Disease or Syndrome	C0021390	Inflammatory Bowel Diseases	3172	HNF4A	3172	HNF4A	P41235	hepatocyte nuclear factor 4, alpha	Developmental Biology; Gene Expression	transcription factor; receptor; nucleic acid binding	3172	HNF4A	0.487276	0.777778	0.000814326	0.000814326	umls:C0021390	3	3172	umls:C0021390	3172	3	umls:C0021390	3	3	3172	0	umls:C0021390	3172	ALL	0	umls:C0021390	3172	ALL	149
C0021390	Inflammatory Bowel Diseases	Abnormality of the abdomen; Abnormality of the immune system		umls:C0021390	Inflammatory Bowel Diseases	Disease or Syndrome	C0021390	D015212	Digestive System Diseases	disease	disease of anatomical entity	disease	Digestive System Diseases	Disease or Syndrome	C0021390	Inflammatory Bowel Diseases	7098	TLR3	7098	TLR3	O15455	toll-like receptor 3	Immune System; Programmed Cell Death	extracellular matrix protein; receptor	7098	TLR3	0.458267	0.925926	0.000814326	0.000814326	umls:C0021390	3	7098	umls:C0021390	7098	3	umls:C0021390	3	3	7098	0	umls:C0021390	7098	ALL	0	umls:C0021390	7098	ALL	210
C0021390	Inflammatory Bowel Diseases	Abnormality of the abdomen; Abnormality of the immune system		umls:C0021390	Inflammatory Bowel Diseases	Disease or Syndrome	C0021390	D015212	Digestive System Diseases	disease	disease of anatomical entity	disease	Digestive System Diseases	Disease or Syndrome	C0021390	Inflammatory Bowel Diseases	2150	F2RL1	2150	F2RL1	P55085	coagulation factor II (thrombin) receptor-like 1	Signal Transduction	receptor	2150	F2RL1	0.506421	0.666667	0.000814326	0.000814326	umls:C0021390	3	2150	umls:C0021390	2150	3	umls:C0021390	3	3	2150	0	umls:C0021390	2150	ALL	0	umls:C0021390	2150	ALL	142
C0021390	Inflammatory Bowel Diseases	Abnormality of the abdomen; Abnormality of the immune system		umls:C0021390	Inflammatory Bowel Diseases	Disease or Syndrome	C0021390	D015212	Digestive System Diseases	disease	disease of anatomical entity	disease	Digestive System Diseases	Disease or Syndrome	C0021390	Inflammatory Bowel Diseases	7078	TIMP3	7078	TIMP3	P35625	TIMP metallopeptidase inhibitor 3		enzyme modulator	7078	TIMP3	0.458267	0.851852	0.000814326	0.000814326	umls:C0021390	3	7078	umls:C0021390	7078	3	umls:C0021390	3	3	7078	0	umls:C0021390	7078	ALL	0	umls:C0021390	7078	ALL	207
C0021390	Inflammatory Bowel Diseases	Abnormality of the abdomen; Abnormality of the immune system		umls:C0021390	Inflammatory Bowel Diseases	Disease or Syndrome	C0021390	D015212	Digestive System Diseases	disease	disease of anatomical entity	disease	Digestive System Diseases	Disease or Syndrome	C0021390	Inflammatory Bowel Diseases	373156	GSTK1	373156	GSTK1	Q9Y2Q3	glutathione S-transferase kappa 1	Metabolism	transfer/carrier protein	373156	GSTK1	0.431744	0.925926	0.000814326	0.000814326	umls:C0021390	3	373156	umls:C0021390	373156	3	umls:C0021390	3	3	373156	0	umls:C0021390	373156	ALL	0	umls:C0021390	373156	ALL	252
C0021390	Inflammatory Bowel Diseases	Abnormality of the abdomen; Abnormality of the immune system		umls:C0021390	Inflammatory Bowel Diseases	Disease or Syndrome	C0021390	D015212	Digestive System Diseases	disease	disease of anatomical entity	disease	Digestive System Diseases	Disease or Syndrome	C0021390	Inflammatory Bowel Diseases	388007	SERPINA13P	388007	SERPINA13P	Q6UXR4	serpin peptidase inhibitor, clade A (alpha-1 antiproteinase, antitrypsin), member 13, pseudogene		enzyme modulator	388007	SERPINA13P	0.490507	0.814815	0.000814326	0.000814326	umls:C0021390	3	388007	umls:C0021390	388007	3	umls:C0021390	3	3	388007	0	umls:C0021390	388007	ALL	0	umls:C0021390	388007	ALL	150
C0021390	Inflammatory Bowel Diseases	Abnormality of the abdomen; Abnormality of the immune system		umls:C0021390	Inflammatory Bowel Diseases	Disease or Syndrome	C0021390	D015212	Digestive System Diseases	disease	disease of anatomical entity	disease	Digestive System Diseases	Disease or Syndrome	C0021390	Inflammatory Bowel Diseases	140913	PPIAP10	140913	PPIAP10		peptidylprolyl isomerase A (cyclophilin A) pseudogene 10			140913	PPIAP10	0.504529	0.740741	0.000814326	0.000814326	umls:C0021390	3	140913	umls:C0021390	140913	3	umls:C0021390	3	3	140913	0	umls:C0021390	140913	ALL	0	umls:C0021390	140913	ALL	128
C0021390	Inflammatory Bowel Diseases	Abnormality of the abdomen; Abnormality of the immune system		umls:C0021390	Inflammatory Bowel Diseases	Disease or Syndrome	C0021390	D015212	Digestive System Diseases	disease	disease of anatomical entity	disease	Digestive System Diseases	Disease or Syndrome	C0021390	Inflammatory Bowel Diseases	3572	IL6ST	3572	IL6ST	P40189	interleukin 6 signal transducer	Immune System; Signal Transduction	defense/immunity protein; signaling molecule; receptor	3572	IL6ST	0.529852	0.777778	0.000814326	0.000814326	umls:C0021390	3	3572	umls:C0021390	3572	3	umls:C0021390	3	3	3572	0	umls:C0021390	3572	ALL	0	umls:C0021390	3572	ALL	109
C0021390	Inflammatory Bowel Diseases	Abnormality of the abdomen; Abnormality of the immune system		umls:C0021390	Inflammatory Bowel Diseases	Disease or Syndrome	C0021390	D015212	Digestive System Diseases	disease	disease of anatomical entity	disease	Digestive System Diseases	Disease or Syndrome	C0021390	Inflammatory Bowel Diseases	133482	SLCO6A1	133482	SLCO6A1	Q86UG4	solute carrier organic anion transporter family, member 6A1		transporter	133482	SLCO6A1	0.430347	0.925926	0.000814326	0.000814326	umls:C0021390	3	133482	umls:C0021390	133482	3	umls:C0021390	3	3	133482	0	umls:C0021390	133482	ALL	0	umls:C0021390	133482	ALL	257
C0021390	Inflammatory Bowel Diseases	Abnormality of the abdomen; Abnormality of the immune system		umls:C0021390	Inflammatory Bowel Diseases	Disease or Syndrome	C0021390	D015212	Digestive System Diseases	disease	disease of anatomical entity	disease	Digestive System Diseases	Disease or Syndrome	C0021390	Inflammatory Bowel Diseases	1786	DNMT1	1786	DNMT1	P26358	DNA (cytosine-5-)-methyltransferase 1	Gene Expression		1786	DNMT1	0.453547	0.814815	0.000814326	0.000814326	umls:C0021390	3	1786	umls:C0021390	1786	3	umls:C0021390	3	3	1786	0	umls:C0021390	1786	ALL	0	umls:C0021390	1786	ALL	202
C0021390	Inflammatory Bowel Diseases	Abnormality of the abdomen; Abnormality of the immune system		umls:C0021390	Inflammatory Bowel Diseases	Disease or Syndrome	C0021390	D015212	Digestive System Diseases	disease	disease of anatomical entity	disease	Digestive System Diseases	Disease or Syndrome	C0021390	Inflammatory Bowel Diseases	1755	DMBT1	1755	DMBT1	Q9UGM3	deleted in malignant brain tumors 1	Metabolism of proteins	protease; oxidoreductase; receptor; hydrolase	1755	DMBT1	0.543874	0.703704	0.000814326	0.000814326	umls:C0021390	3	1755	umls:C0021390	1755	3	umls:C0021390	3	3	1755	0	umls:C0021390	1755	ALL	0	umls:C0021390	1755	ALL	84
C0021390	Inflammatory Bowel Diseases	Abnormality of the abdomen; Abnormality of the immune system		umls:C0021390	Inflammatory Bowel Diseases	Disease or Syndrome	C0021390	D015212	Digestive System Diseases	disease	disease of anatomical entity	disease	Digestive System Diseases	Disease or Syndrome	C0021390	Inflammatory Bowel Diseases	1672	DEFB1	1672	DEFB1	P60022	defensin, beta 1	Immune System		1672	DEFB1	0.529852	0.740741	0.000814326	0.000814326	umls:C0021390	3	1672	umls:C0021390	1672	3	umls:C0021390	3	3	1672	0	umls:C0021390	1672	ALL	0	umls:C0021390	1672	ALL	107
C0021390	Inflammatory Bowel Diseases	Abnormality of the abdomen; Abnormality of the immune system		umls:C0021390	Inflammatory Bowel Diseases	Disease or Syndrome	C0021390	D015212	Digestive System Diseases	disease	disease of anatomical entity	disease	Digestive System Diseases	Disease or Syndrome	C0021390	Inflammatory Bowel Diseases	9027	NAT8	9027	NAT8	Q9UHE5	N-acetyltransferase 8 (GCN5-related, putative)	Metabolism of proteins		9027	NAT8	0.585095	0.777778	0.000814326	0.000814326	umls:C0021390	3	9027	umls:C0021390	9027	3	umls:C0021390	3	3	9027	0	umls:C0021390	9027	ALL	0	umls:C0021390	9027	ALL	57
C0021390	Inflammatory Bowel Diseases	Abnormality of the abdomen; Abnormality of the immune system		umls:C0021390	Inflammatory Bowel Diseases	Disease or Syndrome	C0021390	D015212	Digestive System Diseases	disease	disease of anatomical entity	disease	Digestive System Diseases	Disease or Syndrome	C0021390	Inflammatory Bowel Diseases	3082	HGF	3082	HGF	P14210	hepatocyte growth factor (hepapoietin A; scatter factor)	Hemostasis; Immune System	protease; enzyme modulator; hydrolase; signaling molecule; calcium-binding protein; receptor	3082	HGF	0.381632	0.814815	0.000814326	0.000814326	umls:C0021390	3	3082	umls:C0021390	3082	3	umls:C0021390	3	3	3082	0	umls:C0021390	3082	ALL	0	umls:C0021390	3082	ALL	421
C0021390	Inflammatory Bowel Diseases	Abnormality of the abdomen; Abnormality of the immune system		umls:C0021390	Inflammatory Bowel Diseases	Disease or Syndrome	C0021390	D015212	Digestive System Diseases	disease	disease of anatomical entity	disease	Digestive System Diseases	Disease or Syndrome	C0021390	Inflammatory Bowel Diseases	960	CD44	960	CD44	P16070	CD44 molecule (Indian blood group)	Extracellular matrix organization; Hemostasis; Immune System; Metabolism		960	CD44	0.387002	0.888889	0.000814326	0.000814326	umls:C0021390	3	960	umls:C0021390	960	3	umls:C0021390	3	3	960	0	umls:C0021390	960	ALL	0	umls:C0021390	960	ALL	385
C0021390	Inflammatory Bowel Diseases	Abnormality of the abdomen; Abnormality of the immune system		umls:C0021390	Inflammatory Bowel Diseases	Disease or Syndrome	C0021390	D015212	Digestive System Diseases	disease	disease of anatomical entity	disease	Digestive System Diseases	Disease or Syndrome	C0021390	Inflammatory Bowel Diseases	4513	COX2	4513	COX2	P00403	cytochrome c oxidase subunit II	Gene Expression; Metabolism	oxidoreductase	4513	COX2	0.389481	0.888889	0.000814326	0.000814326	umls:C0021390	3	4513	umls:C0021390	4513	3	umls:C0021390	3	3	4513	0	umls:C0021390	4513	ALL	0	umls:C0021390	4513	ALL	385
C0021390	Inflammatory Bowel Diseases	Abnormality of the abdomen; Abnormality of the immune system		umls:C0021390	Inflammatory Bowel Diseases	Disease or Syndrome	C0021390	D015212	Digestive System Diseases	disease	disease of anatomical entity	disease	Digestive System Diseases	Disease or Syndrome	C0021390	Inflammatory Bowel Diseases	5319	PLA2G1B	5319	PLA2G1B	P04054	phospholipase A2, group IB (pancreas)	Metabolism	hydrolase	5319	PLA2G1B	0.488074	0.777778	0.000814326	0.000814326	umls:C0021390	3	5319	umls:C0021390	5319	3	umls:C0021390	3	3	5319	0	umls:C0021390	5319	ALL	0	umls:C0021390	5319	ALL	152
C0021390	Inflammatory Bowel Diseases	Abnormality of the abdomen; Abnormality of the immune system		umls:C0021390	Inflammatory Bowel Diseases	Disease or Syndrome	C0021390	D015212	Digestive System Diseases	disease	disease of anatomical entity	disease	Digestive System Diseases	Disease or Syndrome	C0021390	Inflammatory Bowel Diseases	57379	AICDA	57379	AICDA	Q9GZX7	activation-induced cytidine deaminase		nucleic acid binding; hydrolase	57379	AICDA	0.486483	0.925926	0.000814326	0.000814326	umls:C0021390	3	57379	umls:C0021390	57379	3	umls:C0021390	3	3	57379	0	umls:C0021390	57379	ALL	0	umls:C0021390	57379	ALL	148
C0021390	Inflammatory Bowel Diseases	Abnormality of the abdomen; Abnormality of the immune system		umls:C0021390	Inflammatory Bowel Diseases	Disease or Syndrome	C0021390	D015212	Digestive System Diseases	disease	disease of anatomical entity	disease	Digestive System Diseases	Disease or Syndrome	C0021390	Inflammatory Bowel Diseases	183	AGT	183	AGT	P01019	angiotensinogen (serpin peptidase inhibitor, clade A, member 8)	Metabolism; Metabolism of proteins; Signal Transduction	enzyme modulator	183	AGT	0.383096	0.925926	0.000814326	0.000814326	umls:C0021390	3	183	umls:C0021390	183	3	umls:C0021390	3	3	183	0	umls:C0021390	183	ALL	0	umls:C0021390	183	ALL	449
C0021390	Inflammatory Bowel Diseases	Abnormality of the abdomen; Abnormality of the immune system		umls:C0021390	Inflammatory Bowel Diseases	Disease or Syndrome	C0021390	D015212	Digestive System Diseases	disease	disease of anatomical entity	disease	Digestive System Diseases	Disease or Syndrome	C0021390	Inflammatory Bowel Diseases	5594	MAPK1	5594	MAPK1	P28482	mitogen-activated protein kinase 1	Cell Cycle; Cellular responses to stress; Developmental Biology; Hemostasis; Immune System; Neuronal System; Signal Transduction	transferase; kinase	5594	MAPK1	0.390425	0.925926	0.000814326	0.000814326	umls:C0021390	3	5594	umls:C0021390	5594	3	umls:C0021390	3	3	5594	0	umls:C0021390	5594	ALL	0	umls:C0021390	5594	ALL	376
C0021390	Inflammatory Bowel Diseases	Abnormality of the abdomen; Abnormality of the immune system		umls:C0021390	Inflammatory Bowel Diseases	Disease or Syndrome	C0021390	D015212	Digestive System Diseases	disease	disease of anatomical entity	disease	Digestive System Diseases	Disease or Syndrome	C0021390	Inflammatory Bowel Diseases	953	ENTPD1	953	ENTPD1	P49961	ectonucleoside triphosphate diphosphohydrolase 1		phosphatase; hydrolase	953	ENTPD1	0.587134	0.740741	0.000814326	0.000814326	umls:C0021390	3	953	umls:C0021390	953	3	umls:C0021390	3	3	953	0	umls:C0021390	953	ALL	0	umls:C0021390	953	ALL	59
C0021390	Inflammatory Bowel Diseases	Abnormality of the abdomen; Abnormality of the immune system		umls:C0021390	Inflammatory Bowel Diseases	Disease or Syndrome	C0021390	D015212	Digestive System Diseases	disease	disease of anatomical entity	disease	Digestive System Diseases	Disease or Syndrome	C0021390	Inflammatory Bowel Diseases	5245	PHB	5245	PHB	P35232	prohibitin	Developmental Biology; Immune System; Signal Transduction		5245	PHB	0.597969	0.481481	0.000814326	0.000814326	umls:C0021390	3	5245	umls:C0021390	5245	3	umls:C0021390	3	3	5245	0	umls:C0021390	5245	ALL	0	umls:C0021390	5245	ALL	55
C0021390	Inflammatory Bowel Diseases	Abnormality of the abdomen; Abnormality of the immune system		umls:C0021390	Inflammatory Bowel Diseases	Disease or Syndrome	C0021390	D015212	Digestive System Diseases	disease	disease of anatomical entity	disease	Digestive System Diseases	Disease or Syndrome	C0021390	Inflammatory Bowel Diseases	268	AMH	268	AMH	P03971	anti-Mullerian hormone			268	AMH	0.469063	0.851852	0.000814326	0.000814326	umls:C0021390	3	268	umls:C0021390	268	3	umls:C0021390	3	3	268	0	umls:C0021390	268	ALL	0	umls:C0021390	268	ALL	169
C0021390	Inflammatory Bowel Diseases	Abnormality of the abdomen; Abnormality of the immune system		umls:C0021390	Inflammatory Bowel Diseases	Disease or Syndrome	C0021390	D015212	Digestive System Diseases	disease	disease of anatomical entity	disease	Digestive System Diseases	Disease or Syndrome	C0021390	Inflammatory Bowel Diseases	83998	REG4	83998	REG4	Q9BYZ8	regenerating islet-derived family, member 4			83998	REG4	0.62971	0.222222	0.000814326	0.000814326	umls:C0021390	3	83998	umls:C0021390	83998	3	umls:C0021390	3	3	83998	0	umls:C0021390	83998	ALL	0	umls:C0021390	83998	ALL	41
C0021390	Inflammatory Bowel Diseases	Abnormality of the abdomen; Abnormality of the immune system		umls:C0021390	Inflammatory Bowel Diseases	Disease or Syndrome	C0021390	D015212	Digestive System Diseases	disease	disease of anatomical entity	disease	Digestive System Diseases	Disease or Syndrome	C0021390	Inflammatory Bowel Diseases	671	BPI	671	BPI	P17213	bactericidal/permeability-increasing protein	Immune System	defense/immunity protein; transfer/carrier protein	671	BPI	0.602637	0.666667	0.000814326	0.000814326	umls:C0021390	3	671	umls:C0021390	671	3	umls:C0021390	3	3	671	1	umls:C0021390	671	ALL	1	umls:C0021390	671	ALL	54
C0021390	Inflammatory Bowel Diseases	Abnormality of the abdomen; Abnormality of the immune system		umls:C0021390	Inflammatory Bowel Diseases	Disease or Syndrome	C0021390	D015212	Digestive System Diseases	disease	disease of anatomical entity	disease	Digestive System Diseases	Disease or Syndrome	C0021390	Inflammatory Bowel Diseases	6364	CCL20	6364	CCL20	P78556	chemokine (C-C motif) ligand 20	Signal Transduction	signaling molecule	6364	CCL20	0.538556	0.777778	0.000814326	0.000814326	umls:C0021390	3	6364	umls:C0021390	6364	3	umls:C0021390	3	3	6364	0	umls:C0021390	6364	ALL	0	umls:C0021390	6364	ALL	93
C0021390	Inflammatory Bowel Diseases	Abnormality of the abdomen; Abnormality of the immune system		umls:C0021390	Inflammatory Bowel Diseases	Disease or Syndrome	C0021390	D015212	Digestive System Diseases	disease	disease of anatomical entity	disease	Digestive System Diseases	Disease or Syndrome	C0021390	Inflammatory Bowel Diseases	4322	MMP13	4322	MMP13	P45452	matrix metallopeptidase 13 (collagenase 3)	Extracellular matrix organization		4322	MMP13	0.476691	0.814815	0.000814326	0.000814326	umls:C0021390	3	4322	umls:C0021390	4322	3	umls:C0021390	3	3	4322	0	umls:C0021390	4322	ALL	0	umls:C0021390	4322	ALL	165
C0021390	Inflammatory Bowel Diseases	Abnormality of the abdomen; Abnormality of the immune system		umls:C0021390	Inflammatory Bowel Diseases	Disease or Syndrome	C0021390	D015212	Digestive System Diseases	disease	disease of anatomical entity	disease	Digestive System Diseases	Disease or Syndrome	C0021390	Inflammatory Bowel Diseases	331	XIAP	331	XIAP	P98170	X-linked inhibitor of apoptosis, E3 ubiquitin protein ligase	Programmed Cell Death; Signal Transduction	enzyme modulator	331	XIAP	0.486483	0.740741	0.000814326	0.000814326	umls:C0021390	3	331	umls:C0021390	331	3	umls:C0021390	3	3	331	0	umls:C0021390	331	ALL	0	umls:C0021390	331	ALL	152
C0021390	Inflammatory Bowel Diseases	Abnormality of the abdomen; Abnormality of the immune system		umls:C0021390	Inflammatory Bowel Diseases	Disease or Syndrome	C0021390	D015212	Digestive System Diseases	disease	disease of anatomical entity	disease	Digestive System Diseases	Disease or Syndrome	C0021390	Inflammatory Bowel Diseases	57217	TTC7A	57217	TTC7A	Q9ULT0	tetratricopeptide repeat domain 7A		transferase	57217	TTC7A	0.795667	0.296296	0.000814326	0.000814326	umls:C0021390	3	57217	umls:C0021390	57217	3	umls:C0021390	3	3	57217	0	umls:C0021390	57217	ALL	0	umls:C0021390	57217	ALL	7
C0021390	Inflammatory Bowel Diseases	Abnormality of the abdomen; Abnormality of the immune system		umls:C0021390	Inflammatory Bowel Diseases	Disease or Syndrome	C0021390	D015212	Digestive System Diseases	disease	disease of anatomical entity	disease	Digestive System Diseases	Disease or Syndrome	C0021390	Inflammatory Bowel Diseases	19	ABCA1	19	ABCA1	O95477	ATP-binding cassette, sub-family A (ABC1), member 1	Metabolism	transporter	19	ABCA1	0.429426	0.925926	0.000814326	0.000814326	umls:C0021390	3	19	umls:C0021390	19	3	umls:C0021390	3	3	19	0	umls:C0021390	19	ALL	0	umls:C0021390	19	ALL	272
C0021390	Inflammatory Bowel Diseases	Abnormality of the abdomen; Abnormality of the immune system		umls:C0021390	Inflammatory Bowel Diseases	Disease or Syndrome	C0021390	D015212	Digestive System Diseases	disease	disease of anatomical entity	disease	Digestive System Diseases	Disease or Syndrome	C0021390	Inflammatory Bowel Diseases	5555	PRH2	5555	PRH2	P02810	proline-rich protein HaeIII subfamily 2			5555	PRH2	0.465125	0.777778	0.000814326	0.000814326	umls:C0021390	3	5555	umls:C0021390	5555	3	umls:C0021390	3	3	5555	0	umls:C0021390	5555	ALL	0	umls:C0021390	5555	ALL	182
C0021390	Inflammatory Bowel Diseases	Abnormality of the abdomen; Abnormality of the immune system		umls:C0021390	Inflammatory Bowel Diseases	Disease or Syndrome	C0021390	D015212	Digestive System Diseases	disease	disease of anatomical entity	disease	Digestive System Diseases	Disease or Syndrome	C0021390	Inflammatory Bowel Diseases	958	CD40	958	CD40	P25942	CD40 molecule, TNF receptor superfamily member 5	Immune System	receptor	958	CD40	0.417313	0.925926	0.000814326	0.000814326	umls:C0021390	3	958	umls:C0021390	958	3	umls:C0021390	3	3	958	0	umls:C0021390	958	ALL	0	umls:C0021390	958	ALL	285
C0021390	Inflammatory Bowel Diseases	Abnormality of the abdomen; Abnormality of the immune system		umls:C0021390	Inflammatory Bowel Diseases	Disease or Syndrome	C0021390	D015212	Digestive System Diseases	disease	disease of anatomical entity	disease	Digestive System Diseases	Disease or Syndrome	C0021390	Inflammatory Bowel Diseases	6352	CCL5	6352	CCL5	P13501	chemokine (C-C motif) ligand 5	Signal Transduction	signaling molecule	6352	CCL5	0.41529	0.888889	0.000814326	0.000814326	umls:C0021390	3	6352	umls:C0021390	6352	3	umls:C0021390	3	3	6352	0	umls:C0021390	6352	ALL	0	umls:C0021390	6352	ALL	315
C0021390	Inflammatory Bowel Diseases	Abnormality of the abdomen; Abnormality of the immune system		umls:C0021390	Inflammatory Bowel Diseases	Disease or Syndrome	C0021390	D015212	Digestive System Diseases	disease	disease of anatomical entity	disease	Digestive System Diseases	Disease or Syndrome	C0021390	Inflammatory Bowel Diseases	5554	PRH1	5554	PRH1	P02810	proline-rich protein HaeIII subfamily 1			5554	PRH1	0.46321	0.888889	0.000814326	0.000814326	umls:C0021390	3	5554	umls:C0021390	5554	3	umls:C0021390	3	3	5554	0	umls:C0021390	5554	ALL	0	umls:C0021390	5554	ALL	185
C0021390	Inflammatory Bowel Diseases	Abnormality of the abdomen; Abnormality of the immune system		umls:C0021390	Inflammatory Bowel Diseases	Disease or Syndrome	C0021390	D015212	Digestive System Diseases	disease	disease of anatomical entity	disease	Digestive System Diseases	Disease or Syndrome	C0021390	Inflammatory Bowel Diseases	1791	DNTT	1791	DNTT	P04053	DNA nucleotidylexotransferase		nucleic acid binding	1791	DNTT	0.626667	0.62963	0.000814326	0.000814326	umls:C0021390	3	1791	umls:C0021390	1791	3	umls:C0021390	3	3	1791	0	umls:C0021390	1791	ALL	0	umls:C0021390	1791	ALL	36
C0021390	Inflammatory Bowel Diseases	Abnormality of the abdomen; Abnormality of the immune system		umls:C0021390	Inflammatory Bowel Diseases	Disease or Syndrome	C0021390	D015212	Digestive System Diseases	disease	disease of anatomical entity	disease	Digestive System Diseases	Disease or Syndrome	C0021390	Inflammatory Bowel Diseases	864	RUNX3	864	RUNX3	Q13761	runt-related transcription factor 3		transcription factor; nucleic acid binding	864	RUNX3	0.482608	0.740741	0.000814326	0.000814326	umls:C0021390	3	864	umls:C0021390	864	3	umls:C0021390	3	3	864	0	umls:C0021390	864	ALL	0	umls:C0021390	864	ALL	153
C0021390	Inflammatory Bowel Diseases	Abnormality of the abdomen; Abnormality of the immune system		umls:C0021390	Inflammatory Bowel Diseases	Disease or Syndrome	C0021390	D015212	Digestive System Diseases	disease	disease of anatomical entity	disease	Digestive System Diseases	Disease or Syndrome	C0021390	Inflammatory Bowel Diseases	100289462	DEFB4B	100289462	DEFB4B	O15263	defensin, beta 4B	Immune System	defense/immunity protein	100289462	DEFB4B	0.527492	0.814815	0.000814326	0.000814326	umls:C0021390	3	100289462	umls:C0021390	100289462	3	umls:C0021390	3	3	100289462	0	umls:C0021390	100289462	ALL	0	umls:C0021390	100289462	ALL	97
C0021390	Inflammatory Bowel Diseases	Abnormality of the abdomen; Abnormality of the immune system		umls:C0021390	Inflammatory Bowel Diseases	Disease or Syndrome	C0021390	D015212	Digestive System Diseases	disease	disease of anatomical entity	disease	Digestive System Diseases	Disease or Syndrome	C0021390	Inflammatory Bowel Diseases	410	ARSA	410	ARSA	P15289	arylsulfatase A	Metabolism; Metabolism of proteins	hydrolase	410	ARSA	0.56006	0.740741	0.000814326	0.000814326	umls:C0021390	3	410	umls:C0021390	410	3	umls:C0021390	3	3	410	0	umls:C0021390	410	ALL	0	umls:C0021390	410	ALL	75
C0021390	Inflammatory Bowel Diseases	Abnormality of the abdomen; Abnormality of the immune system		umls:C0021390	Inflammatory Bowel Diseases	Disease or Syndrome	C0021390	D015212	Digestive System Diseases	disease	disease of anatomical entity	disease	Digestive System Diseases	Disease or Syndrome	C0021390	Inflammatory Bowel Diseases	189	AGXT	189	AGXT	P21549	alanine-glyoxylate aminotransferase	Metabolism	transferase	189	AGXT	0.519627	0.777778	0.000542884	0.000542884	umls:C0021390	2	189	umls:C0021390	189	2	umls:C0021390	2	2	189	0	umls:C0021390	189	ALL	0	umls:C0021390	189	ALL	106
C0021390	Inflammatory Bowel Diseases	Abnormality of the abdomen; Abnormality of the immune system		umls:C0021390	Inflammatory Bowel Diseases	Disease or Syndrome	C0021390	D015212	Digestive System Diseases	disease	disease of anatomical entity	disease	Digestive System Diseases	Disease or Syndrome	C0021390	Inflammatory Bowel Diseases	196	AHR	196	AHR	P35869	aryl hydrocarbon receptor		transcription factor; receptor	196	AHR	0.46321	0.851852	0.000542884	0.000542884	umls:C0021390	2	196	umls:C0021390	196	2	umls:C0021390	2	2	196	0	umls:C0021390	196	ALL	0	umls:C0021390	196	ALL	208
C0021390	Inflammatory Bowel Diseases	Abnormality of the abdomen; Abnormality of the immune system		umls:C0021390	Inflammatory Bowel Diseases	Disease or Syndrome	C0021390	D015212	Digestive System Diseases	disease	disease of anatomical entity	disease	Digestive System Diseases	Disease or Syndrome	C0021390	Inflammatory Bowel Diseases	8740	TNFSF14	8740	TNFSF14	O43557	tumor necrosis factor (ligand) superfamily, member 14	Immune System	signaling molecule	8740	TNFSF14	0.564945	0.62963	0.000542884	0.000542884	umls:C0021390	2	8740	umls:C0021390	8740	2	umls:C0021390	2	2	8740	0	umls:C0021390	8740	ALL	0	umls:C0021390	8740	ALL	71
C0021390	Inflammatory Bowel Diseases	Abnormality of the abdomen; Abnormality of the immune system		umls:C0021390	Inflammatory Bowel Diseases	Disease or Syndrome	C0021390	D015212	Digestive System Diseases	disease	disease of anatomical entity	disease	Digestive System Diseases	Disease or Syndrome	C0021390	Inflammatory Bowel Diseases	27306	HPGDS	27306	HPGDS	O60760	hematopoietic prostaglandin D synthase	Metabolism		27306	HPGDS	0.400023	0.888889	0.000542884	0.000542884	umls:C0021390	2	27306	umls:C0021390	27306	2	umls:C0021390	2	2	27306	0	umls:C0021390	27306	ALL	0	umls:C0021390	27306	ALL	331
C0021390	Inflammatory Bowel Diseases	Abnormality of the abdomen; Abnormality of the immune system		umls:C0021390	Inflammatory Bowel Diseases	Disease or Syndrome	C0021390	D015212	Digestive System Diseases	disease	disease of anatomical entity	disease	Digestive System Diseases	Disease or Syndrome	C0021390	Inflammatory Bowel Diseases	2099	ESR1	2099	ESR1	P03372	estrogen receptor 1	Gene Expression; Signal Transduction		2099	ESR1	0.342105	0.888889	0.000542884	0.000542884	umls:C0021390	2	2099	umls:C0021390	2099	2	umls:C0021390	2	2	2099	0	umls:C0021390	2099	ALL	0	umls:C0021390	2099	ALL	633
C0021390	Inflammatory Bowel Diseases	Abnormality of the abdomen; Abnormality of the immune system		umls:C0021390	Inflammatory Bowel Diseases	Disease or Syndrome	C0021390	D015212	Digestive System Diseases	disease	disease of anatomical entity	disease	Digestive System Diseases	Disease or Syndrome	C0021390	Inflammatory Bowel Diseases	3304	HSPA1B	3304	HSPA1B	P08107	heat shock 70kDa protein 1B		chaperone	3304	HSPA1B	0.486483	0.888889	0.000542884	0.000542884	umls:C0021390	2	3304	umls:C0021390	3304	2	umls:C0021390	2	2	3304	0	umls:C0021390	3304	ALL	0	umls:C0021390	3304	ALL	160
C0021390	Inflammatory Bowel Diseases	Abnormality of the abdomen; Abnormality of the immune system		umls:C0021390	Inflammatory Bowel Diseases	Disease or Syndrome	C0021390	D015212	Digestive System Diseases	disease	disease of anatomical entity	disease	Digestive System Diseases	Disease or Syndrome	C0021390	Inflammatory Bowel Diseases	8809	IL18R1	8809	IL18R1	Q13478	interleukin 18 receptor 1		receptor	8809	IL18R1	0.525184	0.814815	0.000542884	0.000542884	umls:C0021390	2	8809	umls:C0021390	8809	2	umls:C0021390	2	2	8809	2	umls:C0021390	8809	ALL	2	umls:C0021390	8809	ALL	97
C0021390	Inflammatory Bowel Diseases	Abnormality of the abdomen; Abnormality of the immune system		umls:C0021390	Inflammatory Bowel Diseases	Disease or Syndrome	C0021390	D015212	Digestive System Diseases	disease	disease of anatomical entity	disease	Digestive System Diseases	Disease or Syndrome	C0021390	Inflammatory Bowel Diseases	54106	TLR9	54106	TLR9	Q9NR96	toll-like receptor 9	Immune System; Signal Transduction		54106	TLR9	0.434595	0.851852	0.000542884	0.000542884	umls:C0021390	2	54106	umls:C0021390	54106	2	umls:C0021390	2	2	54106	2	umls:C0021390	54106	ALL	2	umls:C0021390	54106	ALL	256
C0021390	Inflammatory Bowel Diseases	Abnormality of the abdomen; Abnormality of the immune system		umls:C0021390	Inflammatory Bowel Diseases	Disease or Syndrome	C0021390	D015212	Digestive System Diseases	disease	disease of anatomical entity	disease	Digestive System Diseases	Disease or Syndrome	C0021390	Inflammatory Bowel Diseases	23411	SIRT1	23411	SIRT1	Q96EB6	sirtuin 1	Cellular responses to stress; Circadian Clock; Gene Expression	nucleic acid binding; hydrolase	23411	SIRT1	0.437031	0.851852	0.000542884	0.000542884	umls:C0021390	2	23411	umls:C0021390	23411	2	umls:C0021390	2	2	23411	0	umls:C0021390	23411	ALL	0	umls:C0021390	23411	ALL	254
C0021390	Inflammatory Bowel Diseases	Abnormality of the abdomen; Abnormality of the immune system		umls:C0021390	Inflammatory Bowel Diseases	Disease or Syndrome	C0021390	D015212	Digestive System Diseases	disease	disease of anatomical entity	disease	Digestive System Diseases	Disease or Syndrome	C0021390	Inflammatory Bowel Diseases	2524	FUT2	2524	FUT2	Q10981	fucosyltransferase 2 (secretor status included)		transferase	2524	FUT2	0.583095	0.814815	0.000542884	0.000542884	umls:C0021390	2	2524	umls:C0021390	2524	2	umls:C0021390	2	2	2524	1	umls:C0021390	2524	ALL	1	umls:C0021390	2524	ALL	58
C0021390	Inflammatory Bowel Diseases	Abnormality of the abdomen; Abnormality of the immune system		umls:C0021390	Inflammatory Bowel Diseases	Disease or Syndrome	C0021390	D015212	Digestive System Diseases	disease	disease of anatomical entity	disease	Digestive System Diseases	Disease or Syndrome	C0021390	Inflammatory Bowel Diseases	317782	CELIAC2	317782	CELIAC2		celiac disease 2			317782	CELIAC2	0.795667	0.222222	0.000542884	0.000542884	umls:C0021390	2	317782	umls:C0021390	317782	2	umls:C0021390	2	2	317782	0	umls:C0021390	317782	ALL	0	umls:C0021390	317782	ALL	7
C0021390	Inflammatory Bowel Diseases	Abnormality of the abdomen; Abnormality of the immune system		umls:C0021390	Inflammatory Bowel Diseases	Disease or Syndrome	C0021390	D015212	Digestive System Diseases	disease	disease of anatomical entity	disease	Digestive System Diseases	Disease or Syndrome	C0021390	Inflammatory Bowel Diseases	2272	FHIT	2272	FHIT	P49789	fragile histidine triad		phosphatase; hydrolase	2272	FHIT	0.416094	0.888889	0.000542884	0.000542884	umls:C0021390	2	2272	umls:C0021390	2272	2	umls:C0021390	2	2	2272	0	umls:C0021390	2272	ALL	0	umls:C0021390	2272	ALL	288
C0021390	Inflammatory Bowel Diseases	Abnormality of the abdomen; Abnormality of the immune system		umls:C0021390	Inflammatory Bowel Diseases	Disease or Syndrome	C0021390	D015212	Digestive System Diseases	disease	disease of anatomical entity	disease	Digestive System Diseases	Disease or Syndrome	C0021390	Inflammatory Bowel Diseases	2215	FCGR3B	2215	FCGR3B	O75015	Fc fragment of IgG, low affinity IIIb, receptor (CD16b)		cell adhesion molecule	2215	FCGR3B	0.48185	0.851852	0.000542884	0.000542884	umls:C0021390	2	2215	umls:C0021390	2215	2	umls:C0021390	2	2	2215	0	umls:C0021390	2215	ALL	0	umls:C0021390	2215	ALL	154
C0021390	Inflammatory Bowel Diseases	Abnormality of the abdomen; Abnormality of the immune system		umls:C0021390	Inflammatory Bowel Diseases	Disease or Syndrome	C0021390	D015212	Digestive System Diseases	disease	disease of anatomical entity	disease	Digestive System Diseases	Disease or Syndrome	C0021390	Inflammatory Bowel Diseases	2214	FCGR3A	2214	FCGR3A	P08637	Fc fragment of IgG, low affinity IIIa, receptor (CD16a)	Immune System	cell adhesion molecule	2214	FCGR3A	0.460094	0.888889	0.000542884	0.000542884	umls:C0021390	2	2214	umls:C0021390	2214	2	umls:C0021390	2	2	2214	0	umls:C0021390	2214	ALL	0	umls:C0021390	2214	ALL	188
C0021390	Inflammatory Bowel Diseases	Abnormality of the abdomen; Abnormality of the immune system		umls:C0021390	Inflammatory Bowel Diseases	Disease or Syndrome	C0021390	D015212	Digestive System Diseases	disease	disease of anatomical entity	disease	Digestive System Diseases	Disease or Syndrome	C0021390	Inflammatory Bowel Diseases	2209	FCGR1A	2209	FCGR1A	P12314	Fc fragment of IgG, high affinity Ia, receptor (CD64)	Immune System	cell adhesion molecule	2209	FCGR1A	0.51231	0.740741	0.000542884	0.000542884	umls:C0021390	2	2209	umls:C0021390	2209	2	umls:C0021390	2	2	2209	0	umls:C0021390	2209	ALL	0	umls:C0021390	2209	ALL	115
C0021390	Inflammatory Bowel Diseases	Abnormality of the abdomen; Abnormality of the immune system		umls:C0021390	Inflammatory Bowel Diseases	Disease or Syndrome	C0021390	D015212	Digestive System Diseases	disease	disease of anatomical entity	disease	Digestive System Diseases	Disease or Syndrome	C0021390	Inflammatory Bowel Diseases	339541	C1orf228	339541	C1orf228	Q6PIY5	chromosome 1 open reading frame 228			339541	C1orf228	0.646413	0.518519	0.000542884	0.000542884	umls:C0021390	2	339541	umls:C0021390	339541	2	umls:C0021390	2	2	339541	0	umls:C0021390	339541	ALL	0	umls:C0021390	339541	ALL	31
C0021390	Inflammatory Bowel Diseases	Abnormality of the abdomen; Abnormality of the immune system		umls:C0021390	Inflammatory Bowel Diseases	Disease or Syndrome	C0021390	D015212	Digestive System Diseases	disease	disease of anatomical entity	disease	Digestive System Diseases	Disease or Syndrome	C0021390	Inflammatory Bowel Diseases	100653366	PSC	100653366	PSC		Cholangitis, primary sclerosing			100653366	PSC	0.708861	0.407407	0.000542884	0.000542884	umls:C0021390	2	100653366	umls:C0021390	100653366	2	umls:C0021390	2	2	100653366	0	umls:C0021390	100653366	ALL	0	umls:C0021390	100653366	ALL	17
C0021390	Inflammatory Bowel Diseases	Abnormality of the abdomen; Abnormality of the immune system		umls:C0021390	Inflammatory Bowel Diseases	Disease or Syndrome	C0021390	D015212	Digestive System Diseases	disease	disease of anatomical entity	disease	Digestive System Diseases	Disease or Syndrome	C0021390	Inflammatory Bowel Diseases	8626	TP63	8626	TP63	Q9H3D4	tumor protein p63	Gene Expression	transcription factor	8626	TP63	0.432214	0.888889	0.000542884	0.000542884	umls:C0021390	2	8626	umls:C0021390	8626	2	umls:C0021390	2	2	8626	0	umls:C0021390	8626	ALL	0	umls:C0021390	8626	ALL	242
C0021390	Inflammatory Bowel Diseases	Abnormality of the abdomen; Abnormality of the immune system		umls:C0021390	Inflammatory Bowel Diseases	Disease or Syndrome	C0021390	D015212	Digestive System Diseases	disease	disease of anatomical entity	disease	Digestive System Diseases	Disease or Syndrome	C0021390	Inflammatory Bowel Diseases	6285	S100B	6285	S100B	P04271	S100 calcium binding protein B	Immune System; Signal Transduction	signaling molecule; calcium-binding protein	6285	S100B	0.445765	0.851852	0.000542884	0.000542884	umls:C0021390	2	6285	umls:C0021390	6285	2	umls:C0021390	2	2	6285	0	umls:C0021390	6285	ALL	0	umls:C0021390	6285	ALL	234
C0021390	Inflammatory Bowel Diseases	Abnormality of the abdomen; Abnormality of the immune system		umls:C0021390	Inflammatory Bowel Diseases	Disease or Syndrome	C0021390	D015212	Digestive System Diseases	disease	disease of anatomical entity	disease	Digestive System Diseases	Disease or Syndrome	C0021390	Inflammatory Bowel Diseases	2194	FASN	2194	FASN	P49327	fatty acid synthase	Metabolism	oxidoreductase; hydrolase; transferase; ligase	2194	FASN	0.426264	0.888889	0.000542884	0.000542884	umls:C0021390	2	2194	umls:C0021390	2194	2	umls:C0021390	2	2	2194	0	umls:C0021390	2194	ALL	0	umls:C0021390	2194	ALL	263
C0021390	Inflammatory Bowel Diseases	Abnormality of the abdomen; Abnormality of the immune system		umls:C0021390	Inflammatory Bowel Diseases	Disease or Syndrome	C0021390	D015212	Digestive System Diseases	disease	disease of anatomical entity	disease	Digestive System Diseases	Disease or Syndrome	C0021390	Inflammatory Bowel Diseases	140	ADORA3	140	ADORA3	Q6P2N6;P33765	adenosine A3 receptor		receptor	140	ADORA3	0.702495	0.444444	0.000542884	0.000542884	umls:C0021390	2	140	umls:C0021390	140	2	umls:C0021390	2	2	140	0	umls:C0021390	140	ALL	0	umls:C0021390	140	ALL	21
C0021390	Inflammatory Bowel Diseases	Abnormality of the abdomen; Abnormality of the immune system		umls:C0021390	Inflammatory Bowel Diseases	Disease or Syndrome	C0021390	D015212	Digestive System Diseases	disease	disease of anatomical entity	disease	Digestive System Diseases	Disease or Syndrome	C0021390	Inflammatory Bowel Diseases	1956	EGFR	1956	EGFR	P00533	epidermal growth factor receptor	Developmental Biology; Immune System; Signal Transduction		1956	EGFR	0.316696	0.888889	0.000542884	0.000542884	umls:C0021390	2	1956	umls:C0021390	1956	2	umls:C0021390	2	2	1956	0	umls:C0021390	1956	ALL	0	umls:C0021390	1956	ALL	758
C0021390	Inflammatory Bowel Diseases	Abnormality of the abdomen; Abnormality of the immune system		umls:C0021390	Inflammatory Bowel Diseases	Disease or Syndrome	C0021390	D015212	Digestive System Diseases	disease	disease of anatomical entity	disease	Digestive System Diseases	Disease or Syndrome	C0021390	Inflammatory Bowel Diseases	729230	CCR2	729230	CCR2	P41597	chemokine (C-C motif) receptor 2	Immune System; Signal Transduction	cell adhesion molecule; phosphatase; hydrolase; defense/immunity protein; receptor	729230	CCR2	0.460094	0.888889	0.000542884	0.000542884	umls:C0021390	2	729230	umls:C0021390	729230	2	umls:C0021390	2	2	729230	0	umls:C0021390	729230	ALL	0	umls:C0021390	729230	ALL	200
C0021390	Inflammatory Bowel Diseases	Abnormality of the abdomen; Abnormality of the immune system		umls:C0021390	Inflammatory Bowel Diseases	Disease or Syndrome	C0021390	D015212	Digestive System Diseases	disease	disease of anatomical entity	disease	Digestive System Diseases	Disease or Syndrome	C0021390	Inflammatory Bowel Diseases	1490	CTGF	1490	CTGF	P29279	connective tissue growth factor	Gene Expression; Metabolism	signaling molecule	1490	CTGF	0.437525	0.888889	0.000542884	0.000542884	umls:C0021390	2	1490	umls:C0021390	1490	2	umls:C0021390	2	2	1490	0	umls:C0021390	1490	ALL	0	umls:C0021390	1490	ALL	243
C0021390	Inflammatory Bowel Diseases	Abnormality of the abdomen; Abnormality of the immune system		umls:C0021390	Inflammatory Bowel Diseases	Disease or Syndrome	C0021390	D015212	Digestive System Diseases	disease	disease of anatomical entity	disease	Digestive System Diseases	Disease or Syndrome	C0021390	Inflammatory Bowel Diseases	948	CD36	948	CD36	P16671	CD36 molecule (thrombospondin receptor)	Developmental Biology; Hemostasis; Immune System; Metabolism; Vesicle-mediated transport	receptor	948	CD36	0.499942	0.851852	0.000542884	0.000542884	umls:C0021390	2	948	umls:C0021390	948	2	umls:C0021390	2	2	948	0	umls:C0021390	948	ALL	0	umls:C0021390	948	ALL	143
C0021390	Inflammatory Bowel Diseases	Abnormality of the abdomen; Abnormality of the immune system		umls:C0021390	Inflammatory Bowel Diseases	Disease or Syndrome	C0021390	D015212	Digestive System Diseases	disease	disease of anatomical entity	disease	Digestive System Diseases	Disease or Syndrome	C0021390	Inflammatory Bowel Diseases	50506	DUOX2	50506	DUOX2	Q9NRD8	dual oxidase 2	Metabolism	oxidoreductase	50506	DUOX2	0.605051	0.481481	0.000542884	0.000542884	umls:C0021390	2	50506	umls:C0021390	50506	2	umls:C0021390	2	2	50506	0	umls:C0021390	50506	ALL	0	umls:C0021390	50506	ALL	47
C0021390	Inflammatory Bowel Diseases	Abnormality of the abdomen; Abnormality of the immune system		umls:C0021390	Inflammatory Bowel Diseases	Disease or Syndrome	C0021390	D015212	Digestive System Diseases	disease	disease of anatomical entity	disease	Digestive System Diseases	Disease or Syndrome	C0021390	Inflammatory Bowel Diseases	9429	ABCG2	9429	ABCG2	Q9UNQ0	ATP-binding cassette, sub-family G (WHITE), member 2 (Junior blood group)	Metabolism; Transmembrane transport of small molecules	transporter	9429	ABCG2	0.439526	0.888889	0.000542884	0.000542884	umls:C0021390	2	9429	umls:C0021390	9429	2	umls:C0021390	2	2	9429	0	umls:C0021390	9429	ALL	0	umls:C0021390	9429	ALL	246
C0021390	Inflammatory Bowel Diseases	Abnormality of the abdomen; Abnormality of the immune system		umls:C0021390	Inflammatory Bowel Diseases	Disease or Syndrome	C0021390	D015212	Digestive System Diseases	disease	disease of anatomical entity	disease	Digestive System Diseases	Disease or Syndrome	C0021390	Inflammatory Bowel Diseases	406938	MIR146A	406938	MIR146A		microRNA 146a			406938	MIR146A	0.457666	0.814815	0.000542884	0.000542884	umls:C0021390	2	406938	umls:C0021390	406938	2	umls:C0021390	2	2	406938	2	umls:C0021390	406938	ALL	2	umls:C0021390	406938	ALL	198
C0021390	Inflammatory Bowel Diseases	Abnormality of the abdomen; Abnormality of the immune system		umls:C0021390	Inflammatory Bowel Diseases	Disease or Syndrome	C0021390	D015212	Digestive System Diseases	disease	disease of anatomical entity	disease	Digestive System Diseases	Disease or Syndrome	C0021390	Inflammatory Bowel Diseases	406947	MIR155	406947	MIR155		microRNA 155			406947	MIR155	0.451264	0.777778	0.000542884	0.000542884	umls:C0021390	2	406947	umls:C0021390	406947	2	umls:C0021390	2	2	406947	0	umls:C0021390	406947	ALL	0	umls:C0021390	406947	ALL	210
C0021390	Inflammatory Bowel Diseases	Abnormality of the abdomen; Abnormality of the immune system		umls:C0021390	Inflammatory Bowel Diseases	Disease or Syndrome	C0021390	D015212	Digestive System Diseases	disease	disease of anatomical entity	disease	Digestive System Diseases	Disease or Syndrome	C0021390	Inflammatory Bowel Diseases	1269	CNR2	1269	CNR2	P34972	cannabinoid receptor 2 (macrophage)	Signal Transduction	receptor	1269	CNR2	0.570069	0.62963	0.000542884	0.000542884	umls:C0021390	2	1269	umls:C0021390	1269	2	umls:C0021390	2	2	1269	3	umls:C0021390	1269	ALL	3	umls:C0021390	1269	ALL	84
C0021390	Inflammatory Bowel Diseases	Abnormality of the abdomen; Abnormality of the immune system		umls:C0021390	Inflammatory Bowel Diseases	Disease or Syndrome	C0021390	D015212	Digestive System Diseases	disease	disease of anatomical entity	disease	Digestive System Diseases	Disease or Syndrome	C0021390	Inflammatory Bowel Diseases	9971	NR1H4	9971	NR1H4	Q96RI1	nuclear receptor subfamily 1, group H, member 4	Gene Expression; Metabolism	transcription factor; receptor; nucleic acid binding	9971	NR1H4	0.568333	0.62963	0.000542884	0.000542884	umls:C0021390	2	9971	umls:C0021390	9971	2	umls:C0021390	2	2	9971	0	umls:C0021390	9971	ALL	0	umls:C0021390	9971	ALL	75
C0021390	Inflammatory Bowel Diseases	Abnormality of the abdomen; Abnormality of the immune system		umls:C0021390	Inflammatory Bowel Diseases	Disease or Syndrome	C0021390	D015212	Digestive System Diseases	disease	disease of anatomical entity	disease	Digestive System Diseases	Disease or Syndrome	C0021390	Inflammatory Bowel Diseases	1116	CHI3L1	1116	CHI3L1	P36222	chitinase 3-like 1 (cartilage glycoprotein-39)		hydrolase	1116	CHI3L1	0.501753	0.740741	0.000542884	0.000542884	umls:C0021390	2	1116	umls:C0021390	1116	2	umls:C0021390	2	2	1116	0	umls:C0021390	1116	ALL	0	umls:C0021390	1116	ALL	141
C0021390	Inflammatory Bowel Diseases	Abnormality of the abdomen; Abnormality of the immune system		umls:C0021390	Inflammatory Bowel Diseases	Disease or Syndrome	C0021390	D015212	Digestive System Diseases	disease	disease of anatomical entity	disease	Digestive System Diseases	Disease or Syndrome	C0021390	Inflammatory Bowel Diseases	10128	LRPPRC	10128	LRPPRC	P42704	leucine-rich pentatricopeptide repeat containing	Gene Expression; Metabolism	transporter; transferase; kinase; receptor; nucleic acid binding	10128	LRPPRC	0.553882	0.777778	0.000542884	0.000542884	umls:C0021390	2	10128	umls:C0021390	10128	2	umls:C0021390	2	2	10128	0	umls:C0021390	10128	ALL	0	umls:C0021390	10128	ALL	85
C0021390	Inflammatory Bowel Diseases	Abnormality of the abdomen; Abnormality of the immune system		umls:C0021390	Inflammatory Bowel Diseases	Disease or Syndrome	C0021390	D015212	Digestive System Diseases	disease	disease of anatomical entity	disease	Digestive System Diseases	Disease or Syndrome	C0021390	Inflammatory Bowel Diseases	1057	CELP	1057	CELP		carboxyl ester lipase pseudogene			1057	CELP	0.708861	0.407407	0.000542884	0.000542884	umls:C0021390	2	1057	umls:C0021390	1057	2	umls:C0021390	2	2	1057	0	umls:C0021390	1057	ALL	0	umls:C0021390	1057	ALL	17
C0021390	Inflammatory Bowel Diseases	Abnormality of the abdomen; Abnormality of the immune system		umls:C0021390	Inflammatory Bowel Diseases	Disease or Syndrome	C0021390	D015212	Digestive System Diseases	disease	disease of anatomical entity	disease	Digestive System Diseases	Disease or Syndrome	C0021390	Inflammatory Bowel Diseases	10333	TLR6	10333	TLR6	Q9Y2C9	toll-like receptor 6	Immune System	extracellular matrix protein; receptor	10333	TLR6	0.563292	0.777778	0.000542884	0.000542884	umls:C0021390	2	10333	umls:C0021390	10333	2	umls:C0021390	2	2	10333	0	umls:C0021390	10333	ALL	0	umls:C0021390	10333	ALL	76
C0021390	Inflammatory Bowel Diseases	Abnormality of the abdomen; Abnormality of the immune system		umls:C0021390	Inflammatory Bowel Diseases	Disease or Syndrome	C0021390	D015212	Digestive System Diseases	disease	disease of anatomical entity	disease	Digestive System Diseases	Disease or Syndrome	C0021390	Inflammatory Bowel Diseases	968	CD68	968	CD68	P34810	CD68 molecule		membrane traffic protein	968	CD68	0.501753	0.851852	0.000542884	0.000542884	umls:C0021390	2	968	umls:C0021390	968	2	umls:C0021390	2	2	968	0	umls:C0021390	968	ALL	0	umls:C0021390	968	ALL	133
C0021390	Inflammatory Bowel Diseases	Abnormality of the abdomen; Abnormality of the immune system		umls:C0021390	Inflammatory Bowel Diseases	Disease or Syndrome	C0021390	D015212	Digestive System Diseases	disease	disease of anatomical entity	disease	Digestive System Diseases	Disease or Syndrome	C0021390	Inflammatory Bowel Diseases	51311	TLR8	51311	TLR8	Q9NR97	toll-like receptor 8	Immune System	extracellular matrix protein; receptor	51311	TLR8	0.581132	0.740741	0.000542884	0.000542884	umls:C0021390	2	51311	umls:C0021390	51311	2	umls:C0021390	2	2	51311	0	umls:C0021390	51311	ALL	0	umls:C0021390	51311	ALL	66
C0021390	Inflammatory Bowel Diseases	Abnormality of the abdomen; Abnormality of the immune system		umls:C0021390	Inflammatory Bowel Diseases	Disease or Syndrome	C0021390	D015212	Digestive System Diseases	disease	disease of anatomical entity	disease	Digestive System Diseases	Disease or Syndrome	C0021390	Inflammatory Bowel Diseases	9181	ARHGEF2	9181	ARHGEF2	Q92974	Rho/Rac guanine nucleotide exchange factor (GEF) 2	Signal Transduction	enzyme modulator	9181	ARHGEF2	0.564945	0.777778	0.000542884	0.000542884	umls:C0021390	2	9181	umls:C0021390	9181	2	umls:C0021390	2	2	9181	0	umls:C0021390	9181	ALL	0	umls:C0021390	9181	ALL	67
C0021390	Inflammatory Bowel Diseases	Abnormality of the abdomen; Abnormality of the immune system		umls:C0021390	Inflammatory Bowel Diseases	Disease or Syndrome	C0021390	D015212	Digestive System Diseases	disease	disease of anatomical entity	disease	Digestive System Diseases	Disease or Syndrome	C0021390	Inflammatory Bowel Diseases	11009	IL24	11009	IL24	Q13007	interleukin 24		signaling molecule	11009	IL24	0.537267	0.555556	0.000542884	0.000542884	umls:C0021390	2	11009	umls:C0021390	11009	2	umls:C0021390	2	2	11009	0	umls:C0021390	11009	ALL	0	umls:C0021390	11009	ALL	97
C0021390	Inflammatory Bowel Diseases	Abnormality of the abdomen; Abnormality of the immune system		umls:C0021390	Inflammatory Bowel Diseases	Disease or Syndrome	C0021390	D015212	Digestive System Diseases	disease	disease of anatomical entity	disease	Digestive System Diseases	Disease or Syndrome	C0021390	Inflammatory Bowel Diseases	8870	IER3	8870	IER3	P46695	immediate early response 3			8870	IER3	0.618031	0.62963	0.000542884	0.000542884	umls:C0021390	2	8870	umls:C0021390	8870	2	umls:C0021390	2	2	8870	0	umls:C0021390	8870	ALL	0	umls:C0021390	8870	ALL	44
C0021390	Inflammatory Bowel Diseases	Abnormality of the abdomen; Abnormality of the immune system		umls:C0021390	Inflammatory Bowel Diseases	Disease or Syndrome	C0021390	D015212	Digestive System Diseases	disease	disease of anatomical entity	disease	Digestive System Diseases	Disease or Syndrome	C0021390	Inflammatory Bowel Diseases	1906	EDN1	1906	EDN1	P05305	endothelin 1	Signal Transduction	signaling molecule	1906	EDN1	0.406823	0.814815	0.000542884	0.000542884	umls:C0021390	2	1906	umls:C0021390	1906	2	umls:C0021390	2	2	1906	0	umls:C0021390	1906	ALL	0	umls:C0021390	1906	ALL	356
C0021390	Inflammatory Bowel Diseases	Abnormality of the abdomen; Abnormality of the immune system		umls:C0021390	Inflammatory Bowel Diseases	Disease or Syndrome	C0021390	D015212	Digestive System Diseases	disease	disease of anatomical entity	disease	Digestive System Diseases	Disease or Syndrome	C0021390	Inflammatory Bowel Diseases	29072	SETD2	29072	SETD2	Q9BYW2	SET domain containing 2	Chromatin organization	transferase; nucleic acid binding	29072	SETD2	0.481097	0.740741	0.000542884	0.000542884	umls:C0021390	2	29072	umls:C0021390	29072	2	umls:C0021390	2	2	29072	0	umls:C0021390	29072	ALL	0	umls:C0021390	29072	ALL	163
C0021390	Inflammatory Bowel Diseases	Abnormality of the abdomen; Abnormality of the immune system		umls:C0021390	Inflammatory Bowel Diseases	Disease or Syndrome	C0021390	D015212	Digestive System Diseases	disease	disease of anatomical entity	disease	Digestive System Diseases	Disease or Syndrome	C0021390	Inflammatory Bowel Diseases	1829	DSG2	1829	DSG2	Q14126	desmoglein 2	Programmed Cell Death	cell adhesion molecule; cell junction protein	1829	DSG2	0.666285	0.444444	0.000542884	0.000542884	umls:C0021390	2	1829	umls:C0021390	1829	2	umls:C0021390	2	2	1829	0	umls:C0021390	1829	ALL	0	umls:C0021390	1829	ALL	30
C0021390	Inflammatory Bowel Diseases	Abnormality of the abdomen; Abnormality of the immune system		umls:C0021390	Inflammatory Bowel Diseases	Disease or Syndrome	C0021390	D015212	Digestive System Diseases	disease	disease of anatomical entity	disease	Digestive System Diseases	Disease or Syndrome	C0021390	Inflammatory Bowel Diseases	1268	CNR1	1268	CNR1	P21554	cannabinoid receptor 1 (brain)	Signal Transduction	receptor	1268	CNR1	0.478871	0.777778	0.000542884	0.000542884	umls:C0021390	2	1268	umls:C0021390	1268	2	umls:C0021390	2	2	1268	0	umls:C0021390	1268	ALL	0	umls:C0021390	1268	ALL	179
C0021390	Inflammatory Bowel Diseases	Abnormality of the abdomen; Abnormality of the immune system		umls:C0021390	Inflammatory Bowel Diseases	Disease or Syndrome	C0021390	D015212	Digestive System Diseases	disease	disease of anatomical entity	disease	Digestive System Diseases	Disease or Syndrome	C0021390	Inflammatory Bowel Diseases	10969	EBNA1BP2	10969	EBNA1BP2	Q99848	EBNA1 binding protein 2			10969	EBNA1BP2	0.63941	0.518519	0.000542884	0.000542884	umls:C0021390	2	10969	umls:C0021390	10969	2	umls:C0021390	2	2	10969	0	umls:C0021390	10969	ALL	0	umls:C0021390	10969	ALL	34
C0021390	Inflammatory Bowel Diseases	Abnormality of the abdomen; Abnormality of the immune system		umls:C0021390	Inflammatory Bowel Diseases	Disease or Syndrome	C0021390	D015212	Digestive System Diseases	disease	disease of anatomical entity	disease	Digestive System Diseases	Disease or Syndrome	C0021390	Inflammatory Bowel Diseases	718	C3	718	C3	P01024	complement component 3	Immune System; Signal Transduction	defense/immunity protein; signaling molecule; enzyme modulator	718	C3	0.484141	0.888889	0.000542884	0.000542884	umls:C0021390	2	718	umls:C0021390	718	2	umls:C0021390	2	2	718	0	umls:C0021390	718	ALL	0	umls:C0021390	718	ALL	156
C0021390	Inflammatory Bowel Diseases	Abnormality of the abdomen; Abnormality of the immune system		umls:C0021390	Inflammatory Bowel Diseases	Disease or Syndrome	C0021390	D015212	Digestive System Diseases	disease	disease of anatomical entity	disease	Digestive System Diseases	Disease or Syndrome	C0021390	Inflammatory Bowel Diseases	834	CASP1	834	CASP1	P29466	caspase 1, apoptosis-related cysteine peptidase	Immune System	protease; enzyme modulator; hydrolase	834	CASP1	0.475974	0.851852	0.000542884	0.000542884	umls:C0021390	2	834	umls:C0021390	834	2	umls:C0021390	2	2	834	0	umls:C0021390	834	ALL	0	umls:C0021390	834	ALL	171
C0021390	Inflammatory Bowel Diseases	Abnormality of the abdomen; Abnormality of the immune system		umls:C0021390	Inflammatory Bowel Diseases	Disease or Syndrome	C0021390	D015212	Digestive System Diseases	disease	disease of anatomical entity	disease	Digestive System Diseases	Disease or Syndrome	C0021390	Inflammatory Bowel Diseases	1666	DECR1	1666	DECR1	Q16698	2,4-dienoyl CoA reductase 1, mitochondrial	Metabolism	oxidoreductase	1666	DECR1	0.463844	0.851852	0.000542884	0.000542884	umls:C0021390	2	1666	umls:C0021390	1666	2	umls:C0021390	2	2	1666	0	umls:C0021390	1666	ALL	0	umls:C0021390	1666	ALL	185
C0021390	Inflammatory Bowel Diseases	Abnormality of the abdomen; Abnormality of the immune system		umls:C0021390	Inflammatory Bowel Diseases	Disease or Syndrome	C0021390	D015212	Digestive System Diseases	disease	disease of anatomical entity	disease	Digestive System Diseases	Disease or Syndrome	C0021390	Inflammatory Bowel Diseases	10314	LANCL1	10314	LANCL1	O43813	LanC lantibiotic synthetase component C-like 1 (bacterial)			10314	LANCL1	0.646413	0.518519	0.000542884	0.000542884	umls:C0021390	2	10314	umls:C0021390	10314	2	umls:C0021390	2	2	10314	0	umls:C0021390	10314	ALL	0	umls:C0021390	10314	ALL	31
C0021390	Inflammatory Bowel Diseases	Abnormality of the abdomen; Abnormality of the immune system		umls:C0021390	Inflammatory Bowel Diseases	Disease or Syndrome	C0021390	D015212	Digestive System Diseases	disease	disease of anatomical entity	disease	Digestive System Diseases	Disease or Syndrome	C0021390	Inflammatory Bowel Diseases	922	CD5L	922	CD5L	O43866	CD5 molecule-like		protease; oxidoreductase; receptor; hydrolase	922	CD5L	0.722883	0.555556	0.000542884	0.000542884	umls:C0021390	2	922	umls:C0021390	922	2	umls:C0021390	2	2	922	0	umls:C0021390	922	ALL	0	umls:C0021390	922	ALL	15
C0021390	Inflammatory Bowel Diseases	Abnormality of the abdomen; Abnormality of the immune system		umls:C0021390	Inflammatory Bowel Diseases	Disease or Syndrome	C0021390	D015212	Digestive System Diseases	disease	disease of anatomical entity	disease	Digestive System Diseases	Disease or Syndrome	C0021390	Inflammatory Bowel Diseases	30846	EHD2	30846	EHD2	Q9NZN4	EH-domain containing 2	Hemostasis	calcium-binding protein; membrane traffic protein; enzyme modulator	30846	EHD2	0.553882	0.740741	0.000542884	0.000542884	umls:C0021390	2	30846	umls:C0021390	30846	2	umls:C0021390	2	2	30846	0	umls:C0021390	30846	ALL	0	umls:C0021390	30846	ALL	77
C0021390	Inflammatory Bowel Diseases	Abnormality of the abdomen; Abnormality of the immune system		umls:C0021390	Inflammatory Bowel Diseases	Disease or Syndrome	C0021390	D015212	Digestive System Diseases	disease	disease of anatomical entity	disease	Digestive System Diseases	Disease or Syndrome	C0021390	Inflammatory Bowel Diseases	10244	RABEPK	10244	RABEPK	Q7Z6M1	Rab9 effector protein with kelch motifs			10244	RABEPK	0.642853	0.592593	0.000542884	0.000542884	umls:C0021390	2	10244	umls:C0021390	10244	2	umls:C0021390	2	2	10244	0	umls:C0021390	10244	ALL	0	umls:C0021390	10244	ALL	33
C0021390	Inflammatory Bowel Diseases	Abnormality of the abdomen; Abnormality of the immune system		umls:C0021390	Inflammatory Bowel Diseases	Disease or Syndrome	C0021390	D015212	Digestive System Diseases	disease	disease of anatomical entity	disease	Digestive System Diseases	Disease or Syndrome	C0021390	Inflammatory Bowel Diseases	6696	SPP1	6696	SPP1	P10451	secreted phosphoprotein 1	Extracellular matrix organization; Signal Transduction		6696	SPP1	0.381051	0.888889	0.000542884	0.000542884	umls:C0021390	2	6696	umls:C0021390	6696	2	umls:C0021390	2	2	6696	0	umls:C0021390	6696	ALL	0	umls:C0021390	6696	ALL	415
C0021390	Inflammatory Bowel Diseases	Abnormality of the abdomen; Abnormality of the immune system		umls:C0021390	Inflammatory Bowel Diseases	Disease or Syndrome	C0021390	D015212	Digestive System Diseases	disease	disease of anatomical entity	disease	Digestive System Diseases	Disease or Syndrome	C0021390	Inflammatory Bowel Diseases	81539	SLC38A1	81539	SLC38A1	Q9H2H9	solute carrier family 38, member 1	Neuronal System; Transmembrane transport of small molecules	transporter	81539	SLC38A1	0.50738	0.814815	0.000542884	0.000542884	umls:C0021390	2	81539	umls:C0021390	81539	2	umls:C0021390	2	2	81539	0	umls:C0021390	81539	ALL	0	umls:C0021390	81539	ALL	122
C0021390	Inflammatory Bowel Diseases	Abnormality of the abdomen; Abnormality of the immune system		umls:C0021390	Inflammatory Bowel Diseases	Disease or Syndrome	C0021390	D015212	Digestive System Diseases	disease	disease of anatomical entity	disease	Digestive System Diseases	Disease or Syndrome	C0021390	Inflammatory Bowel Diseases	3578	IL9	3578	IL9	P15248	interleukin 9			3578	IL9	0.515384	0.814815	0.000542884	0.000542884	umls:C0021390	2	3578	umls:C0021390	3578	2	umls:C0021390	2	2	3578	0	umls:C0021390	3578	ALL	0	umls:C0021390	3578	ALL	123
C0021390	Inflammatory Bowel Diseases	Abnormality of the abdomen; Abnormality of the immune system		umls:C0021390	Inflammatory Bowel Diseases	Disease or Syndrome	C0021390	D015212	Digestive System Diseases	disease	disease of anatomical entity	disease	Digestive System Diseases	Disease or Syndrome	C0021390	Inflammatory Bowel Diseases	5879	RAC1	5879	RAC1	P63000	ras-related C3 botulinum toxin substrate 1 (rho family, small GTP binding protein Rac1)	Cell-Cell communication; Developmental Biology; Hemostasis; Immune System; Signal Transduction; Vesicle-mediated transport	enzyme modulator	5879	RAC1	0.483372	0.814815	0.000542884	0.000542884	umls:C0021390	2	5879	umls:C0021390	5879	2	umls:C0021390	2	2	5879	0	umls:C0021390	5879	ALL	0	umls:C0021390	5879	ALL	155
C0021390	Inflammatory Bowel Diseases	Abnormality of the abdomen; Abnormality of the immune system		umls:C0021390	Inflammatory Bowel Diseases	Disease or Syndrome	C0021390	D015212	Digestive System Diseases	disease	disease of anatomical entity	disease	Digestive System Diseases	Disease or Syndrome	C0021390	Inflammatory Bowel Diseases	7015	TERT	7015	TERT	O14746	telomerase reverse transcriptase	Cell Cycle; Signal Transduction	nucleic acid binding	7015	TERT	0.393637	0.814815	0.000542884	0.000542884	umls:C0021390	2	7015	umls:C0021390	7015	2	umls:C0021390	2	2	7015	0	umls:C0021390	7015	ALL	0	umls:C0021390	7015	ALL	351
C0021390	Inflammatory Bowel Diseases	Abnormality of the abdomen; Abnormality of the immune system		umls:C0021390	Inflammatory Bowel Diseases	Disease or Syndrome	C0021390	D015212	Digestive System Diseases	disease	disease of anatomical entity	disease	Digestive System Diseases	Disease or Syndrome	C0021390	Inflammatory Bowel Diseases	3952	LEP	3952	LEP	P41159	leptin	Developmental Biology; Metabolism of proteins; Signal Transduction		3952	LEP	0.395944	0.851852	0.000542884	0.000542884	umls:C0021390	2	3952	umls:C0021390	3952	2	umls:C0021390	2	2	3952	0	umls:C0021390	3952	ALL	0	umls:C0021390	3952	ALL	396
C0021390	Inflammatory Bowel Diseases	Abnormality of the abdomen; Abnormality of the immune system		umls:C0021390	Inflammatory Bowel Diseases	Disease or Syndrome	C0021390	D015212	Digestive System Diseases	disease	disease of anatomical entity	disease	Digestive System Diseases	Disease or Syndrome	C0021390	Inflammatory Bowel Diseases	3570	IL6R	3570	IL6R	P08887	interleukin 6 receptor	Immune System; Signal Transduction	defense/immunity protein; signaling molecule; receptor	3570	IL6R	0.500844	0.814815	0.000542884	0.000542884	umls:C0021390	2	3570	umls:C0021390	3570	2	umls:C0021390	2	2	3570	0	umls:C0021390	3570	ALL	0	umls:C0021390	3570	ALL	142
C0021390	Inflammatory Bowel Diseases	Abnormality of the abdomen; Abnormality of the immune system		umls:C0021390	Inflammatory Bowel Diseases	Disease or Syndrome	C0021390	D015212	Digestive System Diseases	disease	disease of anatomical entity	disease	Digestive System Diseases	Disease or Syndrome	C0021390	Inflammatory Bowel Diseases	79612	NAA16	79612	NAA16	Q6N069	N(alpha)-acetyltransferase 16, NatA auxiliary subunit		transferase	79612	NAA16	0.519627	0.777778	0.000542884	0.000542884	umls:C0021390	2	79612	umls:C0021390	79612	2	umls:C0021390	2	2	79612	0	umls:C0021390	79612	ALL	0	umls:C0021390	79612	ALL	109
C0021390	Inflammatory Bowel Diseases	Abnormality of the abdomen; Abnormality of the immune system		umls:C0021390	Inflammatory Bowel Diseases	Disease or Syndrome	C0021390	D015212	Digestive System Diseases	disease	disease of anatomical entity	disease	Digestive System Diseases	Disease or Syndrome	C0021390	Inflammatory Bowel Diseases	79148	MMP28	79148	MMP28	Q9H239	matrix metallopeptidase 28			79148	MMP28	0.781646	0.222222	0.000542884	0.000542884	umls:C0021390	2	79148	umls:C0021390	79148	2	umls:C0021390	2	2	79148	0	umls:C0021390	79148	ALL	0	umls:C0021390	79148	ALL	9
C0021390	Inflammatory Bowel Diseases	Abnormality of the abdomen; Abnormality of the immune system		umls:C0021390	Inflammatory Bowel Diseases	Disease or Syndrome	C0021390	D015212	Digestive System Diseases	disease	disease of anatomical entity	disease	Digestive System Diseases	Disease or Syndrome	C0021390	Inflammatory Bowel Diseases	3574	IL7	3574	IL7	P13232	interleukin 7	Immune System	signaling molecule	3574	IL7	0.50738	0.777778	0.000542884	0.000542884	umls:C0021390	2	3574	umls:C0021390	3574	2	umls:C0021390	2	2	3574	0	umls:C0021390	3574	ALL	0	umls:C0021390	3574	ALL	124
C0021390	Inflammatory Bowel Diseases	Abnormality of the abdomen; Abnormality of the immune system		umls:C0021390	Inflammatory Bowel Diseases	Disease or Syndrome	C0021390	D015212	Digestive System Diseases	disease	disease of anatomical entity	disease	Digestive System Diseases	Disease or Syndrome	C0021390	Inflammatory Bowel Diseases	3308	HSPA4	3308	HSPA4	P34932	heat shock 70kDa protein 4	Cellular responses to stress	chaperone	3308	HSPA4	0.434595	0.814815	0.000542884	0.000542884	umls:C0021390	2	3308	umls:C0021390	3308	2	umls:C0021390	2	2	3308	0	umls:C0021390	3308	ALL	0	umls:C0021390	3308	ALL	250
C0021390	Inflammatory Bowel Diseases	Abnormality of the abdomen; Abnormality of the immune system		umls:C0021390	Inflammatory Bowel Diseases	Disease or Syndrome	C0021390	D015212	Digestive System Diseases	disease	disease of anatomical entity	disease	Digestive System Diseases	Disease or Syndrome	C0021390	Inflammatory Bowel Diseases	6934	TCF7L2	6934	TCF7L2	Q9NQB0	transcription factor 7-like 2 (T-cell specific, HMG-box)	Metabolism of proteins; Signal Transduction	nucleic acid binding	6934	TCF7L2	0.483372	0.777778	0.000542884	0.000542884	umls:C0021390	2	6934	umls:C0021390	6934	2	umls:C0021390	2	2	6934	0	umls:C0021390	6934	ALL	0	umls:C0021390	6934	ALL	168
C0021390	Inflammatory Bowel Diseases	Abnormality of the abdomen; Abnormality of the immune system		umls:C0021390	Inflammatory Bowel Diseases	Disease or Syndrome	C0021390	D015212	Digestive System Diseases	disease	disease of anatomical entity	disease	Digestive System Diseases	Disease or Syndrome	C0021390	Inflammatory Bowel Diseases	6925	TCF4	6925	TCF4	P15884	transcription factor 4	Developmental Biology	transcription factor; nucleic acid binding	6925	TCF4	0.522926	0.703704	0.000542884	0.000542884	umls:C0021390	2	6925	umls:C0021390	6925	2	umls:C0021390	2	2	6925	0	umls:C0021390	6925	ALL	0	umls:C0021390	6925	ALL	108
C0021390	Inflammatory Bowel Diseases	Abnormality of the abdomen; Abnormality of the immune system		umls:C0021390	Inflammatory Bowel Diseases	Disease or Syndrome	C0021390	D015212	Digestive System Diseases	disease	disease of anatomical entity	disease	Digestive System Diseases	Disease or Syndrome	C0021390	Inflammatory Bowel Diseases	3934	LCN2	3934	LCN2	P80188	lipocalin 2	Transmembrane transport of small molecules	transfer/carrier protein; isomerase	3934	LCN2	0.46321	0.851852	0.000542884	0.000542884	umls:C0021390	2	3934	umls:C0021390	3934	2	umls:C0021390	2	2	3934	0	umls:C0021390	3934	ALL	0	umls:C0021390	3934	ALL	198
C0021390	Inflammatory Bowel Diseases	Abnormality of the abdomen; Abnormality of the immune system		umls:C0021390	Inflammatory Bowel Diseases	Disease or Syndrome	C0021390	D015212	Digestive System Diseases	disease	disease of anatomical entity	disease	Digestive System Diseases	Disease or Syndrome	C0021390	Inflammatory Bowel Diseases	4846	NOS3	4846	NOS3	P29474	nitric oxide synthase 3 (endothelial cell)	Hemostasis; Immune System; Metabolism; Signal Transduction		4846	NOS3	0.377917	0.925926	0.000542884	0.000542884	umls:C0021390	2	4846	umls:C0021390	4846	2	umls:C0021390	2	2	4846	0	umls:C0021390	4846	ALL	0	umls:C0021390	4846	ALL	485
C0021390	Inflammatory Bowel Diseases	Abnormality of the abdomen; Abnormality of the immune system		umls:C0021390	Inflammatory Bowel Diseases	Disease or Syndrome	C0021390	D015212	Digestive System Diseases	disease	disease of anatomical entity	disease	Digestive System Diseases	Disease or Syndrome	C0021390	Inflammatory Bowel Diseases	3662	IRF4	3662	IRF4	Q15306	interferon regulatory factor 4	Immune System		3662	IRF4	0.517484	0.518519	0.000542884	0.000542884	umls:C0021390	2	3662	umls:C0021390	3662	2	umls:C0021390	2	2	3662	0	umls:C0021390	3662	ALL	0	umls:C0021390	3662	ALL	115
C0021390	Inflammatory Bowel Diseases	Abnormality of the abdomen; Abnormality of the immune system		umls:C0021390	Inflammatory Bowel Diseases	Disease or Syndrome	C0021390	D015212	Digestive System Diseases	disease	disease of anatomical entity	disease	Digestive System Diseases	Disease or Syndrome	C0021390	Inflammatory Bowel Diseases	6654	SOS1	6654	SOS1	Q07889	son of sevenless homolog 1 (Drosophila)	Developmental Biology; Hemostasis; Immune System; Signal Transduction	enzyme modulator	6654	SOS1	0.445765	0.777778	0.000542884	0.000542884	umls:C0021390	2	6654	umls:C0021390	6654	2	umls:C0021390	2	2	6654	0	umls:C0021390	6654	ALL	0	umls:C0021390	6654	ALL	221
C0021390	Inflammatory Bowel Diseases	Abnormality of the abdomen; Abnormality of the immune system		umls:C0021390	Inflammatory Bowel Diseases	Disease or Syndrome	C0021390	D015212	Digestive System Diseases	disease	disease of anatomical entity	disease	Digestive System Diseases	Disease or Syndrome	C0021390	Inflammatory Bowel Diseases	6035	RNASE1	6035	RNASE1	P07998	ribonuclease, RNase A family, 1 (pancreatic)		enzyme modulator; nucleic acid binding; hydrolase	6035	RNASE1	0.490507	0.814815	0.000542884	0.000542884	umls:C0021390	2	6035	umls:C0021390	6035	2	umls:C0021390	2	2	6035	1	umls:C0021390	6035	ALL	1	umls:C0021390	6035	ALL	141
C0021390	Inflammatory Bowel Diseases	Abnormality of the abdomen; Abnormality of the immune system		umls:C0021390	Inflammatory Bowel Diseases	Disease or Syndrome	C0021390	D015212	Digestive System Diseases	disease	disease of anatomical entity	disease	Digestive System Diseases	Disease or Syndrome	C0021390	Inflammatory Bowel Diseases	6789	STK4	6789	STK4	Q13043	serine/threonine kinase 4	Signal Transduction		6789	STK4	0.600277	0.62963	0.000542884	0.000542884	umls:C0021390	2	6789	umls:C0021390	6789	2	umls:C0021390	2	2	6789	0	umls:C0021390	6789	ALL	0	umls:C0021390	6789	ALL	48
C0021390	Inflammatory Bowel Diseases	Abnormality of the abdomen; Abnormality of the immune system		umls:C0021390	Inflammatory Bowel Diseases	Disease or Syndrome	C0021390	D015212	Digestive System Diseases	disease	disease of anatomical entity	disease	Digestive System Diseases	Disease or Syndrome	C0021390	Inflammatory Bowel Diseases	80896	NPL	80896	NPL	Q9BXD5	N-acetylneuraminate pyruvate lyase (dihydrodipicolinate synthase)	Metabolism of proteins	lyase	80896	NPL	0.63941	0.555556	0.000542884	0.000542884	umls:C0021390	2	80896	umls:C0021390	80896	2	umls:C0021390	2	2	80896	0	umls:C0021390	80896	ALL	0	umls:C0021390	80896	ALL	33
C0021390	Inflammatory Bowel Diseases	Abnormality of the abdomen; Abnormality of the immune system		umls:C0021390	Inflammatory Bowel Diseases	Disease or Syndrome	C0021390	D015212	Digestive System Diseases	disease	disease of anatomical entity	disease	Digestive System Diseases	Disease or Syndrome	C0021390	Inflammatory Bowel Diseases	3921	RPSA	3921	RPSA	P08865	ribosomal protein SA	Gene Expression; Metabolism; Metabolism of proteins	nucleic acid binding	3921	RPSA	0.531052	0.703704	0.000542884	0.000542884	umls:C0021390	2	3921	umls:C0021390	3921	2	umls:C0021390	2	2	3921	0	umls:C0021390	3921	ALL	0	umls:C0021390	3921	ALL	95
C0021390	Inflammatory Bowel Diseases	Abnormality of the abdomen; Abnormality of the immune system		umls:C0021390	Inflammatory Bowel Diseases	Disease or Syndrome	C0021390	D015212	Digestive System Diseases	disease	disease of anatomical entity	disease	Digestive System Diseases	Disease or Syndrome	C0021390	Inflammatory Bowel Diseases	6868	ADAM17	6868	ADAM17	P78536	ADAM metallopeptidase domain 17	Extracellular matrix organization; Immune System; Signal Transduction		6868	ADAM17	0.50267	0.777778	0.000542884	0.000542884	umls:C0021390	2	6868	umls:C0021390	6868	2	umls:C0021390	2	2	6868	0	umls:C0021390	6868	ALL	0	umls:C0021390	6868	ALL	130
C0021390	Inflammatory Bowel Diseases	Abnormality of the abdomen; Abnormality of the immune system		umls:C0021390	Inflammatory Bowel Diseases	Disease or Syndrome	C0021390	D015212	Digestive System Diseases	disease	disease of anatomical entity	disease	Digestive System Diseases	Disease or Syndrome	C0021390	Inflammatory Bowel Diseases	4638	MYLK	4638	MYLK	Q15746	myosin light chain kinase	Muscle contraction; Signal Transduction	cell adhesion molecule; phosphatase; hydrolase; defense/immunity protein; receptor	4638	MYLK	0.595711	0.62963	0.000542884	0.000542884	umls:C0021390	2	4638	umls:C0021390	4638	2	umls:C0021390	2	2	4638	0	umls:C0021390	4638	ALL	0	umls:C0021390	4638	ALL	56
C0021390	Inflammatory Bowel Diseases	Abnormality of the abdomen; Abnormality of the immune system		umls:C0021390	Inflammatory Bowel Diseases	Disease or Syndrome	C0021390	D015212	Digestive System Diseases	disease	disease of anatomical entity	disease	Digestive System Diseases	Disease or Syndrome	C0021390	Inflammatory Bowel Diseases	56005	MYDGF	56005	MYDGF	Q969H8	myeloid-derived growth factor	Metabolism of proteins		56005	MYDGF	0.529852	0.740741	0.000542884	0.000542884	umls:C0021390	2	56005	umls:C0021390	56005	2	umls:C0021390	2	2	56005	0	umls:C0021390	56005	ALL	0	umls:C0021390	56005	ALL	93
C0021390	Inflammatory Bowel Diseases	Abnormality of the abdomen; Abnormality of the immune system		umls:C0021390	Inflammatory Bowel Diseases	Disease or Syndrome	C0021390	D015212	Digestive System Diseases	disease	disease of anatomical entity	disease	Digestive System Diseases	Disease or Syndrome	C0021390	Inflammatory Bowel Diseases	4069	LYZ	4069	LYZ	P61626	lysozyme	Metabolism of proteins		4069	LYZ	0.583095	0.740741	0.000542884	0.000542884	umls:C0021390	2	4069	umls:C0021390	4069	2	umls:C0021390	2	2	4069	0	umls:C0021390	4069	ALL	0	umls:C0021390	4069	ALL	72
C0021390	Inflammatory Bowel Diseases	Abnormality of the abdomen; Abnormality of the immune system		umls:C0021390	Inflammatory Bowel Diseases	Disease or Syndrome	C0021390	D015212	Digestive System Diseases	disease	disease of anatomical entity	disease	Digestive System Diseases	Disease or Syndrome	C0021390	Inflammatory Bowel Diseases	5058	PAK1	5058	PAK1	Q13153	p21 protein (Cdc42/Rac)-activated kinase 1	Cell-Cell communication; Developmental Biology; Immune System; Signal Transduction		5058	PAK1	0.532266	0.777778	0.000542884	0.000542884	umls:C0021390	2	5058	umls:C0021390	5058	2	umls:C0021390	2	2	5058	0	umls:C0021390	5058	ALL	0	umls:C0021390	5058	ALL	103
C0021390	Inflammatory Bowel Diseases	Abnormality of the abdomen; Abnormality of the immune system		umls:C0021390	Inflammatory Bowel Diseases	Disease or Syndrome	C0021390	D015212	Digestive System Diseases	disease	disease of anatomical entity	disease	Digestive System Diseases	Disease or Syndrome	C0021390	Inflammatory Bowel Diseases	7033	TFF3	7033	TFF3	Q07654	trefoil factor 3 (intestinal)		signaling molecule	7033	TFF3	0.549475	0.740741	0.000542884	0.000542884	umls:C0021390	2	7033	umls:C0021390	7033	2	umls:C0021390	2	2	7033	0	umls:C0021390	7033	ALL	0	umls:C0021390	7033	ALL	84
C0021390	Inflammatory Bowel Diseases	Abnormality of the abdomen; Abnormality of the immune system		umls:C0021390	Inflammatory Bowel Diseases	Disease or Syndrome	C0021390	D015212	Digestive System Diseases	disease	disease of anatomical entity	disease	Digestive System Diseases	Disease or Syndrome	C0021390	Inflammatory Bowel Diseases	5713	PSMD7	5713	PSMD7	P51665	proteasome (prosome, macropain) 26S subunit, non-ATPase, 7	Cell Cycle; Developmental Biology; DNA Replication; Gene Expression; Immune System; Metabolism; Programmed Cell Death; Signal...		5713	PSMD7	0.63941	0.555556	0.000542884	0.000542884	umls:C0021390	2	5713	umls:C0021390	5713	2	umls:C0021390	2	2	5713	0	umls:C0021390	5713	ALL	0	umls:C0021390	5713	ALL	33
C0021390	Inflammatory Bowel Diseases	Abnormality of the abdomen; Abnormality of the immune system		umls:C0021390	Inflammatory Bowel Diseases	Disease or Syndrome	C0021390	D015212	Digestive System Diseases	disease	disease of anatomical entity	disease	Digestive System Diseases	Disease or Syndrome	C0021390	Inflammatory Bowel Diseases	5340	PLG	5340	PLG	P00747	plasminogen	Extracellular matrix organization; Hemostasis; Metabolism of proteins; Signal Transduction	protease; enzyme modulator; hydrolase; signaling molecule; calcium-binding protein; receptor	5340	PLG	0.41489	0.851852	0.000542884	0.000542884	umls:C0021390	2	5340	umls:C0021390	5340	2	umls:C0021390	2	2	5340	0	umls:C0021390	5340	ALL	0	umls:C0021390	5340	ALL	301
C0021390	Inflammatory Bowel Diseases	Abnormality of the abdomen; Abnormality of the immune system		umls:C0021390	Inflammatory Bowel Diseases	Disease or Syndrome	C0021390	D015212	Digestive System Diseases	disease	disease of anatomical entity	disease	Digestive System Diseases	Disease or Syndrome	C0021390	Inflammatory Bowel Diseases	3303	HSPA1A	3303	HSPA1A	P08107	heat shock 70kDa protein 1A		chaperone	3303	HSPA1A	0.484141	0.888889	0.000542884	0.000542884	umls:C0021390	2	3303	umls:C0021390	3303	2	umls:C0021390	2	2	3303	0	umls:C0021390	3303	ALL	0	umls:C0021390	3303	ALL	166
C0021390	Inflammatory Bowel Diseases	Abnormality of the abdomen; Abnormality of the immune system		umls:C0021390	Inflammatory Bowel Diseases	Disease or Syndrome	C0021390	D015212	Digestive System Diseases	disease	disease of anatomical entity	disease	Digestive System Diseases	Disease or Syndrome	C0021390	Inflammatory Bowel Diseases	2720	GLB1	2720	GLB1	P16278	galactosidase, beta 1	Metabolism; Metabolism of proteins	hydrolase	2720	GLB1	0.453547	0.888889	0.000542884	0.000542884	umls:C0021390	2	2720	umls:C0021390	2720	2	umls:C0021390	2	2	2720	0	umls:C0021390	2720	ALL	0	umls:C0021390	2720	ALL	207
C0021390	Inflammatory Bowel Diseases	Abnormality of the abdomen; Abnormality of the immune system		umls:C0021390	Inflammatory Bowel Diseases	Disease or Syndrome	C0021390	D015212	Digestive System Diseases	disease	disease of anatomical entity	disease	Digestive System Diseases	Disease or Syndrome	C0021390	Inflammatory Bowel Diseases	4316	MMP7	4316	MMP7	P09237	matrix metallopeptidase 7 (matrilysin, uterine)	Extracellular matrix organization		4316	MMP7	0.455881	0.777778	0.000542884	0.000542884	umls:C0021390	2	4316	umls:C0021390	4316	2	umls:C0021390	2	2	4316	0	umls:C0021390	4316	ALL	0	umls:C0021390	4316	ALL	209
C0021390	Inflammatory Bowel Diseases	Abnormality of the abdomen; Abnormality of the immune system		umls:C0021390	Inflammatory Bowel Diseases	Disease or Syndrome	C0021390	D015212	Digestive System Diseases	disease	disease of anatomical entity	disease	Digestive System Diseases	Disease or Syndrome	C0021390	Inflammatory Bowel Diseases	7416	VDAC1	7416	VDAC1	P21796	voltage-dependent anion channel 1	Metabolism of proteins; Mitophagy	transporter	7416	VDAC1	0.650098	0.666667	0.000542884	0.000542884	umls:C0021390	2	7416	umls:C0021390	7416	2	umls:C0021390	2	2	7416	0	umls:C0021390	7416	ALL	0	umls:C0021390	7416	ALL	30
C0021390	Inflammatory Bowel Diseases	Abnormality of the abdomen; Abnormality of the immune system		umls:C0021390	Inflammatory Bowel Diseases	Disease or Syndrome	C0021390	D015212	Digestive System Diseases	disease	disease of anatomical entity	disease	Digestive System Diseases	Disease or Syndrome	C0021390	Inflammatory Bowel Diseases	6374	CXCL5	6374	CXCL5	P42830	chemokine (C-X-C motif) ligand 5	Signal Transduction	signaling molecule	6374	CXCL5	0.548047	0.814815	0.000542884	0.000542884	umls:C0021390	2	6374	umls:C0021390	6374	2	umls:C0021390	2	2	6374	0	umls:C0021390	6374	ALL	0	umls:C0021390	6374	ALL	89
C0021390	Inflammatory Bowel Diseases	Abnormality of the abdomen; Abnormality of the immune system		umls:C0021390	Inflammatory Bowel Diseases	Disease or Syndrome	C0021390	D015212	Digestive System Diseases	disease	disease of anatomical entity	disease	Digestive System Diseases	Disease or Syndrome	C0021390	Inflammatory Bowel Diseases	57413	TMIGD3	57413	TMIGD3	Q6P2N6;P33765	transmembrane and immunoglobulin domain containing 3		receptor	57413	TMIGD3	0.795667	0.259259	0.000542884	0.000542884	umls:C0021390	2	57413	umls:C0021390	57413	2	umls:C0021390	2	2	57413	0	umls:C0021390	57413	ALL	0	umls:C0021390	57413	ALL	9
C0021390	Inflammatory Bowel Diseases	Abnormality of the abdomen; Abnormality of the immune system		umls:C0021390	Inflammatory Bowel Diseases	Disease or Syndrome	C0021390	D015212	Digestive System Diseases	disease	disease of anatomical entity	disease	Digestive System Diseases	Disease or Syndrome	C0021390	Inflammatory Bowel Diseases	2688	GH1	2688	GH1	P01241	growth hormone 1	Immune System; Metabolism of proteins; Signal Transduction	signaling molecule	2688	GH1	0.426264	0.777778	0.000542884	0.000542884	umls:C0021390	2	2688	umls:C0021390	2688	2	umls:C0021390	2	2	2688	0	umls:C0021390	2688	ALL	0	umls:C0021390	2688	ALL	271
C0021390	Inflammatory Bowel Diseases	Abnormality of the abdomen; Abnormality of the immune system		umls:C0021390	Inflammatory Bowel Diseases	Disease or Syndrome	C0021390	D015212	Digestive System Diseases	disease	disease of anatomical entity	disease	Digestive System Diseases	Disease or Syndrome	C0021390	Inflammatory Bowel Diseases	5585	PKN1	5585	PKN1	Q16512	protein kinase N1	Signal Transduction	transfer/carrier protein; transferase; calcium-binding protein; kinase	5585	PKN1	0.550924	0.592593	0.000542884	0.000542884	umls:C0021390	2	5585	umls:C0021390	5585	2	umls:C0021390	2	2	5585	0	umls:C0021390	5585	ALL	0	umls:C0021390	5585	ALL	86
C0021390	Inflammatory Bowel Diseases	Abnormality of the abdomen; Abnormality of the immune system		umls:C0021390	Inflammatory Bowel Diseases	Disease or Syndrome	C0021390	D015212	Digestive System Diseases	disease	disease of anatomical entity	disease	Digestive System Diseases	Disease or Syndrome	C0021390	Inflammatory Bowel Diseases	2633	GBP1	2633	GBP1	P32455	guanylate binding protein 1, interferon-inducible	Immune System	enzyme modulator	2633	GBP1	0.708861	0.333333	0.000542884	0.000542884	umls:C0021390	2	2633	umls:C0021390	2633	2	umls:C0021390	2	2	2633	0	umls:C0021390	2633	ALL	0	umls:C0021390	2633	ALL	18
C0021390	Inflammatory Bowel Diseases	Abnormality of the abdomen; Abnormality of the immune system		umls:C0021390	Inflammatory Bowel Diseases	Disease or Syndrome	C0021390	D015212	Digestive System Diseases	disease	disease of anatomical entity	disease	Digestive System Diseases	Disease or Syndrome	C0021390	Inflammatory Bowel Diseases	2833	CXCR3	2833	CXCR3	P49682	chemokine (C-X-C motif) receptor 3	Signal Transduction	cell adhesion molecule; phosphatase; hydrolase; defense/immunity protein; receptor	2833	CXCR3	0.474555	0.851852	0.000542884	0.000542884	umls:C0021390	2	2833	umls:C0021390	2833	2	umls:C0021390	2	2	2833	0	umls:C0021390	2833	ALL	0	umls:C0021390	2833	ALL	175
C0021390	Inflammatory Bowel Diseases	Abnormality of the abdomen; Abnormality of the immune system		umls:C0021390	Inflammatory Bowel Diseases	Disease or Syndrome	C0021390	D015212	Digestive System Diseases	disease	disease of anatomical entity	disease	Digestive System Diseases	Disease or Syndrome	C0021390	Inflammatory Bowel Diseases	55065	SLC52A1	55065	SLC52A1	Q9NWF4	solute carrier family 52 (riboflavin transporter), member 1		receptor	55065	SLC52A1	0.568333	0.666667	0.000542884	0.000542884	umls:C0021390	2	55065	umls:C0021390	55065	2	umls:C0021390	2	2	55065	0	umls:C0021390	55065	ALL	0	umls:C0021390	55065	ALL	78
C0021390	Inflammatory Bowel Diseases	Abnormality of the abdomen; Abnormality of the immune system		umls:C0021390	Inflammatory Bowel Diseases	Disease or Syndrome	C0021390	D015212	Digestive System Diseases	disease	disease of anatomical entity	disease	Digestive System Diseases	Disease or Syndrome	C0021390	Inflammatory Bowel Diseases	57862	ZNF410	57862	ZNF410	Q86VK4	zinc finger protein 410			57862	ZNF410	0.653917	0.592593	0.000542884	0.000542884	umls:C0021390	2	57862	umls:C0021390	57862	2	umls:C0021390	2	2	57862	0	umls:C0021390	57862	ALL	0	umls:C0021390	57862	ALL	29
C0021390	Inflammatory Bowel Diseases	Abnormality of the abdomen; Abnormality of the immune system		umls:C0021390	Inflammatory Bowel Diseases	Disease or Syndrome	C0021390	D015212	Digestive System Diseases	disease	disease of anatomical entity	disease	Digestive System Diseases	Disease or Syndrome	C0021390	Inflammatory Bowel Diseases	92579	G6PC3	92579	G6PC3	Q9BUM1	glucose 6 phosphatase, catalytic, 3	Metabolism; Transmembrane transport of small molecules	phosphatase; hydrolase	92579	G6PC3	0.653917	0.62963	0.000542884	0.000542884	umls:C0021390	2	92579	umls:C0021390	92579	2	umls:C0021390	2	2	92579	0	umls:C0021390	92579	ALL	0	umls:C0021390	92579	ALL	29
C0021390	Inflammatory Bowel Diseases	Abnormality of the abdomen; Abnormality of the immune system		umls:C0021390	Inflammatory Bowel Diseases	Disease or Syndrome	C0021390	D015212	Digestive System Diseases	disease	disease of anatomical entity	disease	Digestive System Diseases	Disease or Syndrome	C0021390	Inflammatory Bowel Diseases	6441	SFTPD	6441	SFTPD	P35247	surfactant protein D	Cell-Cell communication; Immune System; Metabolism of proteins	defense/immunity protein; surfactant	6441	SFTPD	0.546637	0.777778	0.000542884	0.000542884	umls:C0021390	2	6441	umls:C0021390	6441	2	umls:C0021390	2	2	6441	0	umls:C0021390	6441	ALL	0	umls:C0021390	6441	ALL	88
C0021390	Inflammatory Bowel Diseases	Abnormality of the abdomen; Abnormality of the immune system		umls:C0021390	Inflammatory Bowel Diseases	Disease or Syndrome	C0021390	D015212	Digestive System Diseases	disease	disease of anatomical entity	disease	Digestive System Diseases	Disease or Syndrome	C0021390	Inflammatory Bowel Diseases	3091	HIF1A	3091	HIF1A	Q16665	hypoxia inducible factor 1, alpha subunit (basic helix-loop-helix transcription factor)	Cellular responses to stress; Circadian Clock; Signal Transduction	transcription factor; nucleic acid binding	3091	HIF1A	0.368266	0.851852	0.000542884	0.000542884	umls:C0021390	2	3091	umls:C0021390	3091	2	umls:C0021390	2	2	3091	0	umls:C0021390	3091	ALL	0	umls:C0021390	3091	ALL	477
C0021390	Inflammatory Bowel Diseases	Abnormality of the abdomen; Abnormality of the immune system		umls:C0021390	Inflammatory Bowel Diseases	Disease or Syndrome	C0021390	D015212	Digestive System Diseases	disease	disease of anatomical entity	disease	Digestive System Diseases	Disease or Syndrome	C0021390	Inflammatory Bowel Diseases	2896	GRN	2896	GRN	P28799	granulin			2896	GRN	0.493841	0.740741	0.000542884	0.000542884	umls:C0021390	2	2896	umls:C0021390	2896	2	umls:C0021390	2	2	2896	0	umls:C0021390	2896	ALL	0	umls:C0021390	2896	ALL	145
C0021390	Inflammatory Bowel Diseases	Abnormality of the abdomen; Abnormality of the immune system		umls:C0021390	Inflammatory Bowel Diseases	Disease or Syndrome	C0021390	D015212	Digestive System Diseases	disease	disease of anatomical entity	disease	Digestive System Diseases	Disease or Syndrome	C0021390	Inflammatory Bowel Diseases	7096	TLR1	7096	TLR1	Q15399	toll-like receptor 1	Immune System	extracellular matrix protein; receptor	7096	TLR1	0.492997	0.814815	0.000542884	0.000542884	umls:C0021390	2	7096	umls:C0021390	7096	2	umls:C0021390	2	2	7096	0	umls:C0021390	7096	ALL	0	umls:C0021390	7096	ALL	140
C0021390	Inflammatory Bowel Diseases	Abnormality of the abdomen; Abnormality of the immune system		umls:C0021390	Inflammatory Bowel Diseases	Disease or Syndrome	C0021390	D015212	Digestive System Diseases	disease	disease of anatomical entity	disease	Digestive System Diseases	Disease or Syndrome	C0021390	Inflammatory Bowel Diseases	50489	CD207	50489	CD207	Q9UJ71	CD207 molecule, langerin	Immune System	cell adhesion molecule; defense/immunity protein; receptor	50489	CD207	0.748206	0.37037	0.000271442	0.000271442	umls:C0021390	1	50489	umls:C0021390	50489	1	umls:C0021390	1	1	50489	1	umls:C0021390	50489	ALL	1	umls:C0021390	50489	ALL	12
C0021390	Inflammatory Bowel Diseases	Abnormality of the abdomen; Abnormality of the immune system		umls:C0021390	Inflammatory Bowel Diseases	Disease or Syndrome	C0021390	D015212	Digestive System Diseases	disease	disease of anatomical entity	disease	Digestive System Diseases	Disease or Syndrome	C0021390	Inflammatory Bowel Diseases	81631	MAP1LC3B	81631	MAP1LC3B	Q9GZQ8	microtubule-associated protein 1 light chain 3 beta	Cellular responses to stress; Mitophagy	cytoskeletal protein	81631	MAP1LC3B	0.661998	0.555556	0.000271442	0.000271442	umls:C0021390	1	81631	umls:C0021390	81631	1	umls:C0021390	1	1	81631	0	umls:C0021390	81631	ALL	0	umls:C0021390	81631	ALL	28
C0021390	Inflammatory Bowel Diseases	Abnormality of the abdomen; Abnormality of the immune system		umls:C0021390	Inflammatory Bowel Diseases	Disease or Syndrome	C0021390	D015212	Digestive System Diseases	disease	disease of anatomical entity	disease	Digestive System Diseases	Disease or Syndrome	C0021390	Inflammatory Bowel Diseases	693180	MIR595	693180	MIR595		microRNA 595			693180	MIR595	0.884639	0.148148	0.000271442	0.000271442	umls:C0021390	1	693180	umls:C0021390	693180	1	umls:C0021390	1	1	693180	0	umls:C0021390	693180	ALL	0	umls:C0021390	693180	ALL	4
C0021390	Inflammatory Bowel Diseases	Abnormality of the abdomen; Abnormality of the immune system		umls:C0021390	Inflammatory Bowel Diseases	Disease or Syndrome	C0021390	D015212	Digestive System Diseases	disease	disease of anatomical entity	disease	Digestive System Diseases	Disease or Syndrome	C0021390	Inflammatory Bowel Diseases	29071	C1GALT1C1	29071	C1GALT1C1	Q96EU7	C1GALT1-specific chaperone 1	Metabolism of proteins		29071	C1GALT1C1	0.748206	0.259259	0.000271442	0.000271442	umls:C0021390	1	29071	umls:C0021390	29071	1	umls:C0021390	1	1	29071	0	umls:C0021390	29071	ALL	0	umls:C0021390	29071	ALL	12
C0021390	Inflammatory Bowel Diseases	Abnormality of the abdomen; Abnormality of the immune system		umls:C0021390	Inflammatory Bowel Diseases	Disease or Syndrome	C0021390	D015212	Digestive System Diseases	disease	disease of anatomical entity	disease	Digestive System Diseases	Disease or Syndrome	C0021390	Inflammatory Bowel Diseases	58191	CXCL16	58191	CXCL16	Q9H2A7	chemokine (C-X-C motif) ligand 16	Signal Transduction	signaling molecule	58191	CXCL16	0.575455	0.518519	0.000271442	0.000271442	umls:C0021390	1	58191	umls:C0021390	58191	1	umls:C0021390	1	1	58191	1	umls:C0021390	58191	ALL	1	umls:C0021390	58191	ALL	71
C0021390	Inflammatory Bowel Diseases	Abnormality of the abdomen; Abnormality of the immune system		umls:C0021390	Inflammatory Bowel Diseases	Disease or Syndrome	C0021390	D015212	Digestive System Diseases	disease	disease of anatomical entity	disease	Digestive System Diseases	Disease or Syndrome	C0021390	Inflammatory Bowel Diseases	29992	PILRA	29992	PILRA	Q9UKJ1	paired immunoglobin-like type 2 receptor alpha			29992	PILRA	0.884639	0.0740741	0.000271442	0.000271442	umls:C0021390	1	29992	umls:C0021390	29992	1	umls:C0021390	1	1	29992	0	umls:C0021390	29992	ALL	0	umls:C0021390	29992	ALL	4
C0021390	Inflammatory Bowel Diseases	Abnormality of the abdomen; Abnormality of the immune system		umls:C0021390	Inflammatory Bowel Diseases	Disease or Syndrome	C0021390	D015212	Digestive System Diseases	disease	disease of anatomical entity	disease	Digestive System Diseases	Disease or Syndrome	C0021390	Inflammatory Bowel Diseases	81537	SGPP1	81537	SGPP1	Q9BX95	sphingosine-1-phosphate phosphatase 1	Metabolism	phosphatase; hydrolase	81537	SGPP1	0.600277	0.62963	0.000271442	0.000271442	umls:C0021390	1	81537	umls:C0021390	81537	1	umls:C0021390	1	1	81537	0	umls:C0021390	81537	ALL	0	umls:C0021390	81537	ALL	50
C0021390	Inflammatory Bowel Diseases	Abnormality of the abdomen; Abnormality of the immune system		umls:C0021390	Inflammatory Bowel Diseases	Disease or Syndrome	C0021390	D015212	Digestive System Diseases	disease	disease of anatomical entity	disease	Digestive System Diseases	Disease or Syndrome	C0021390	Inflammatory Bowel Diseases	619207	SCART1	619207	SCART1		scavenger receptor protein family member			619207	SCART1	0.884639	0.111111	0.000271442	0.000271442	umls:C0021390	1	619207	umls:C0021390	619207	1	umls:C0021390	1	1	619207	0	umls:C0021390	619207	ALL	0	umls:C0021390	619207	ALL	3
C0021390	Inflammatory Bowel Diseases	Abnormality of the abdomen; Abnormality of the immune system		umls:C0021390	Inflammatory Bowel Diseases	Disease or Syndrome	C0021390	D015212	Digestive System Diseases	disease	disease of anatomical entity	disease	Digestive System Diseases	Disease or Syndrome	C0021390	Inflammatory Bowel Diseases	83939	EIF2A	83939	EIF2A	Q9BY44	eukaryotic translation initiation factor 2A, 65kDa		nucleic acid binding	83939	EIF2A	0.830999	0.259259	0.000271442	0.000271442	umls:C0021390	1	83939	umls:C0021390	83939	1	umls:C0021390	1	1	83939	0	umls:C0021390	83939	ALL	0	umls:C0021390	83939	ALL	5
C0021390	Inflammatory Bowel Diseases	Abnormality of the abdomen; Abnormality of the immune system		umls:C0021390	Inflammatory Bowel Diseases	Disease or Syndrome	C0021390	D015212	Digestive System Diseases	disease	disease of anatomical entity	disease	Digestive System Diseases	Disease or Syndrome	C0021390	Inflammatory Bowel Diseases	30827	CXXC1	30827	CXXC1	Q9P0U4	CXXC finger protein 1	Metabolism of proteins	nucleic acid binding	30827	CXXC1	0.583095	0.703704	0.000271442	0.000271442	umls:C0021390	1	30827	umls:C0021390	30827	1	umls:C0021390	1	1	30827	0	umls:C0021390	30827	ALL	0	umls:C0021390	30827	ALL	58
C0021390	Inflammatory Bowel Diseases	Abnormality of the abdomen; Abnormality of the immune system		umls:C0021390	Inflammatory Bowel Diseases	Disease or Syndrome	C0021390	D015212	Digestive System Diseases	disease	disease of anatomical entity	disease	Digestive System Diseases	Disease or Syndrome	C0021390	Inflammatory Bowel Diseases	619477	GCCD3	619477	GCCD3		glucocorticoid deficiency 3			619477	GCCD3	0.811854	0.259259	0.000271442	0.000271442	umls:C0021390	1	619477	umls:C0021390	619477	1	umls:C0021390	1	1	619477	0	umls:C0021390	619477	ALL	0	umls:C0021390	619477	ALL	6
C0021390	Inflammatory Bowel Diseases	Abnormality of the abdomen; Abnormality of the immune system		umls:C0021390	Inflammatory Bowel Diseases	Disease or Syndrome	C0021390	D015212	Digestive System Diseases	disease	disease of anatomical entity	disease	Digestive System Diseases	Disease or Syndrome	C0021390	Inflammatory Bowel Diseases	28985	MCTS1	28985	MCTS1	Q9ULC4	malignant T cell amplified sequence 1		receptor	28985	MCTS1	0.62971	0.518519	0.000271442	0.000271442	umls:C0021390	1	28985	umls:C0021390	28985	1	umls:C0021390	1	1	28985	0	umls:C0021390	28985	ALL	0	umls:C0021390	28985	ALL	38
C0021390	Inflammatory Bowel Diseases	Abnormality of the abdomen; Abnormality of the immune system		umls:C0021390	Inflammatory Bowel Diseases	Disease or Syndrome	C0021390	D015212	Digestive System Diseases	disease	disease of anatomical entity	disease	Digestive System Diseases	Disease or Syndrome	C0021390	Inflammatory Bowel Diseases	65125	WNK1	65125	WNK1	Q9H4A3	WNK lysine deficient protein kinase 1	Transmembrane transport of small molecules	transferase; kinase	65125	WNK1	0.471773	0.814815	0.000271442	0.000271442	umls:C0021390	1	65125	umls:C0021390	65125	1	umls:C0021390	1	1	65125	0	umls:C0021390	65125	ALL	0	umls:C0021390	65125	ALL	170
C0021390	Inflammatory Bowel Diseases	Abnormality of the abdomen; Abnormality of the immune system		umls:C0021390	Inflammatory Bowel Diseases	Disease or Syndrome	C0021390	D015212	Digestive System Diseases	disease	disease of anatomical entity	disease	Digestive System Diseases	Disease or Syndrome	C0021390	Inflammatory Bowel Diseases	64919	BCL11B	64919	BCL11B	Q9C0K0	B-cell CLL/lymphoma 11B (zinc finger protein)		transcription factor; nucleic acid binding	64919	BCL11B	0.612645	0.555556	0.000271442	0.000271442	umls:C0021390	1	64919	umls:C0021390	64919	1	umls:C0021390	1	1	64919	0	umls:C0021390	64919	ALL	0	umls:C0021390	64919	ALL	45
C0021390	Inflammatory Bowel Diseases	Abnormality of the abdomen; Abnormality of the immune system		umls:C0021390	Inflammatory Bowel Diseases	Disease or Syndrome	C0021390	D015212	Digestive System Diseases	disease	disease of anatomical entity	disease	Digestive System Diseases	Disease or Syndrome	C0021390	Inflammatory Bowel Diseases	64806	IL25	64806	IL25	Q9H293	interleukin 25		signaling molecule	64806	IL25	0.670754	0.592593	0.000271442	0.000271442	umls:C0021390	1	64806	umls:C0021390	64806	1	umls:C0021390	1	1	64806	0	umls:C0021390	64806	ALL	0	umls:C0021390	64806	ALL	25
C0021390	Inflammatory Bowel Diseases	Abnormality of the abdomen; Abnormality of the immune system		umls:C0021390	Inflammatory Bowel Diseases	Disease or Syndrome	C0021390	D015212	Digestive System Diseases	disease	disease of anatomical entity	disease	Digestive System Diseases	Disease or Syndrome	C0021390	Inflammatory Bowel Diseases	64689	GORASP1	64689	GORASP1	Q9BQQ3	golgi reassembly stacking protein 1, 65kDa	Cell Cycle; Metabolism of proteins; Vesicle-mediated transport		64689	GORASP1	0.492161	0.814815	0.000271442	0.000271442	umls:C0021390	1	64689	umls:C0021390	64689	1	umls:C0021390	1	1	64689	0	umls:C0021390	64689	ALL	0	umls:C0021390	64689	ALL	135
C0021390	Inflammatory Bowel Diseases	Abnormality of the abdomen; Abnormality of the immune system		umls:C0021390	Inflammatory Bowel Diseases	Disease or Syndrome	C0021390	D015212	Digestive System Diseases	disease	disease of anatomical entity	disease	Digestive System Diseases	Disease or Syndrome	C0021390	Inflammatory Bowel Diseases	26871	RNU1-1	26871	RNU1-1		RNA, U1 small nuclear 1			26871	RNU1-1	0.661998	0.444444	0.000271442	0.000271442	umls:C0021390	1	26871	umls:C0021390	26871	1	umls:C0021390	1	1	26871	0	umls:C0021390	26871	ALL	0	umls:C0021390	26871	ALL	32
C0021390	Inflammatory Bowel Diseases	Abnormality of the abdomen; Abnormality of the immune system		umls:C0021390	Inflammatory Bowel Diseases	Disease or Syndrome	C0021390	D015212	Digestive System Diseases	disease	disease of anatomical entity	disease	Digestive System Diseases	Disease or Syndrome	C0021390	Inflammatory Bowel Diseases	27087	B3GAT1	27087	B3GAT1	Q9P2W7	beta-1,3-glucuronyltransferase 1	Metabolism	transferase	27087	B3GAT1	0.538556	0.740741	0.000271442	0.000271442	umls:C0021390	1	27087	umls:C0021390	27087	1	umls:C0021390	1	1	27087	0	umls:C0021390	27087	ALL	0	umls:C0021390	27087	ALL	91
C0021390	Inflammatory Bowel Diseases	Abnormality of the abdomen; Abnormality of the immune system		umls:C0021390	Inflammatory Bowel Diseases	Disease or Syndrome	C0021390	D015212	Digestive System Diseases	disease	disease of anatomical entity	disease	Digestive System Diseases	Disease or Syndrome	C0021390	Inflammatory Bowel Diseases	27035	NOX1	27035	NOX1	Q9Y5S8	NADPH oxidase 1	Signal Transduction	oxidoreductase	27035	NOX1	0.605051	0.740741	0.000271442	0.000271442	umls:C0021390	1	27035	umls:C0021390	27035	1	umls:C0021390	1	1	27035	0	umls:C0021390	27035	ALL	0	umls:C0021390	27035	ALL	54
C0021390	Inflammatory Bowel Diseases	Abnormality of the abdomen; Abnormality of the immune system		umls:C0021390	Inflammatory Bowel Diseases	Disease or Syndrome	C0021390	D015212	Digestive System Diseases	disease	disease of anatomical entity	disease	Digestive System Diseases	Disease or Syndrome	C0021390	Inflammatory Bowel Diseases	100506658	OCLN	100506658	OCLN	Q16625	occludin	Programmed Cell Death	cell junction protein; transcription factor	100506658	OCLN	0.615303	0.666667	0.000271442	0.000271442	umls:C0021390	1	100506658	umls:C0021390	100506658	1	umls:C0021390	1	1	100506658	0	umls:C0021390	100506658	ALL	0	umls:C0021390	100506658	ALL	48
C0021390	Inflammatory Bowel Diseases	Abnormality of the abdomen; Abnormality of the immune system		umls:C0021390	Inflammatory Bowel Diseases	Disease or Syndrome	C0021390	D015212	Digestive System Diseases	disease	disease of anatomical entity	disease	Digestive System Diseases	Disease or Syndrome	C0021390	Inflammatory Bowel Diseases	26281	FGF20	26281	FGF20	Q9NP95	fibroblast growth factor 20	Developmental Biology; Immune System; Signal Transduction	signaling molecule	26281	FGF20	0.748206	0.259259	0.000271442	0.000271442	umls:C0021390	1	26281	umls:C0021390	26281	1	umls:C0021390	1	1	26281	0	umls:C0021390	26281	ALL	0	umls:C0021390	26281	ALL	12
C0021390	Inflammatory Bowel Diseases	Abnormality of the abdomen; Abnormality of the immune system		umls:C0021390	Inflammatory Bowel Diseases	Disease or Syndrome	C0021390	D015212	Digestive System Diseases	disease	disease of anatomical entity	disease	Digestive System Diseases	Disease or Syndrome	C0021390	Inflammatory Bowel Diseases	26246	OR2L2	26246	OR2L2	Q8NH16	olfactory receptor, family 2, subfamily L, member 2	Signal Transduction		26246	OR2L2	0.830999	0.259259	0.000271442	0.000271442	umls:C0021390	1	26246	umls:C0021390	26246	1	umls:C0021390	1	1	26246	1	umls:C0021390	26246	ALL	1	umls:C0021390	26246	ALL	5
C0021390	Inflammatory Bowel Diseases	Abnormality of the abdomen; Abnormality of the immune system		umls:C0021390	Inflammatory Bowel Diseases	Disease or Syndrome	C0021390	D015212	Digestive System Diseases	disease	disease of anatomical entity	disease	Digestive System Diseases	Disease or Syndrome	C0021390	Inflammatory Bowel Diseases	102724560	LOC102724560	102724560	LOC102724560	P35520	cystathionine beta-synthase-like	Metabolism	isomerase; lyase; hydrolase	102724560	LOC102724560	0.524049	0.703704	0.000271442	0.000271442	umls:C0021390	1	102724560	umls:C0021390	102724560	1	umls:C0021390	1	1	102724560	0	umls:C0021390	102724560	ALL	0	umls:C0021390	102724560	ALL	100
C0021390	Inflammatory Bowel Diseases	Abnormality of the abdomen; Abnormality of the immune system		umls:C0021390	Inflammatory Bowel Diseases	Disease or Syndrome	C0021390	D015212	Digestive System Diseases	disease	disease of anatomical entity	disease	Digestive System Diseases	Disease or Syndrome	C0021390	Inflammatory Bowel Diseases	27287	VENTX	27287	VENTX	O95231	VENT homeobox		transcription factor; nucleic acid binding	27287	VENTX	0.884639	0.148148	0.000271442	0.000271442	umls:C0021390	1	27287	umls:C0021390	27287	1	umls:C0021390	1	1	27287	0	umls:C0021390	27287	ALL	0	umls:C0021390	27287	ALL	3
C0021390	Inflammatory Bowel Diseases	Abnormality of the abdomen; Abnormality of the immune system		umls:C0021390	Inflammatory Bowel Diseases	Disease or Syndrome	C0021390	D015212	Digestive System Diseases	disease	disease of anatomical entity	disease	Digestive System Diseases	Disease or Syndrome	C0021390	Inflammatory Bowel Diseases	27299	ADAMDEC1	27299	ADAMDEC1	O15204	ADAM-like, decysin 1			27299	ADAMDEC1	0.854431	0.222222	0.000271442	0.000271442	umls:C0021390	1	27299	umls:C0021390	27299	1	umls:C0021390	1	1	27299	0	umls:C0021390	27299	ALL	0	umls:C0021390	27299	ALL	7
C0021390	Inflammatory Bowel Diseases	Abnormality of the abdomen; Abnormality of the immune system		umls:C0021390	Inflammatory Bowel Diseases	Disease or Syndrome	C0021390	D015212	Digestive System Diseases	disease	disease of anatomical entity	disease	Digestive System Diseases	Disease or Syndrome	C0021390	Inflammatory Bowel Diseases	100302142	MIR1246	100302142	MIR1246		microRNA 1246			100302142	MIR1246	0.708861	0.481481	0.000271442	0.000271442	umls:C0021390	1	100302142	umls:C0021390	100302142	1	umls:C0021390	1	1	100302142	0	umls:C0021390	100302142	ALL	0	umls:C0021390	100302142	ALL	17
C0021390	Inflammatory Bowel Diseases	Abnormality of the abdomen; Abnormality of the immune system		umls:C0021390	Inflammatory Bowel Diseases	Disease or Syndrome	C0021390	D015212	Digestive System Diseases	disease	disease of anatomical entity	disease	Digestive System Diseases	Disease or Syndrome	C0021390	Inflammatory Bowel Diseases	28951	TRIB2	28951	TRIB2	Q92519	tribbles pseudokinase 2		transferase; kinase	28951	TRIB2	0.675422	0.37037	0.000271442	0.000271442	umls:C0021390	1	28951	umls:C0021390	28951	1	umls:C0021390	1	1	28951	0	umls:C0021390	28951	ALL	0	umls:C0021390	28951	ALL	26
C0021390	Inflammatory Bowel Diseases	Abnormality of the abdomen; Abnormality of the immune system		umls:C0021390	Inflammatory Bowel Diseases	Disease or Syndrome	C0021390	D015212	Digestive System Diseases	disease	disease of anatomical entity	disease	Digestive System Diseases	Disease or Syndrome	C0021390	Inflammatory Bowel Diseases	727764	MAFIP	727764	MAFIP	Q8WZ33	MAFF interacting protein (pseudogene)		cytoskeletal protein	727764	MAFIP	0.542519	0.814815	0.000271442	0.000271442	umls:C0021390	1	727764	umls:C0021390	727764	1	umls:C0021390	1	1	727764	0	umls:C0021390	727764	ALL	0	umls:C0021390	727764	ALL	82
C0021390	Inflammatory Bowel Diseases	Abnormality of the abdomen; Abnormality of the immune system		umls:C0021390	Inflammatory Bowel Diseases	Disease or Syndrome	C0021390	D015212	Digestive System Diseases	disease	disease of anatomical entity	disease	Digestive System Diseases	Disease or Syndrome	C0021390	Inflammatory Bowel Diseases	727897	MUC5B	727897	MUC5B	Q9HC84	mucin 5B, oligomeric mucus/gel-forming	Metabolism of proteins	cell adhesion molecule; extracellular matrix protein	727897	MUC5B	0.583095	0.666667	0.000271442	0.000271442	umls:C0021390	1	727897	umls:C0021390	727897	1	umls:C0021390	1	1	727897	0	umls:C0021390	727897	ALL	0	umls:C0021390	727897	ALL	59
C0021390	Inflammatory Bowel Diseases	Abnormality of the abdomen; Abnormality of the immune system		umls:C0021390	Inflammatory Bowel Diseases	Disease or Syndrome	C0021390	D015212	Digestive System Diseases	disease	disease of anatomical entity	disease	Digestive System Diseases	Disease or Syndrome	C0021390	Inflammatory Bowel Diseases	728378	POTEF	728378	POTEF	A5A3E0	POTE ankyrin domain family, member F			728378	POTEF	0.491331	0.851852	0.000271442	0.000271442	umls:C0021390	1	728378	umls:C0021390	728378	1	umls:C0021390	1	1	728378	0	umls:C0021390	728378	ALL	0	umls:C0021390	728378	ALL	141
C0021390	Inflammatory Bowel Diseases	Abnormality of the abdomen; Abnormality of the immune system		umls:C0021390	Inflammatory Bowel Diseases	Disease or Syndrome	C0021390	D015212	Digestive System Diseases	disease	disease of anatomical entity	disease	Digestive System Diseases	Disease or Syndrome	C0021390	Inflammatory Bowel Diseases	80381	CD276	80381	CD276	Q5ZPR3	CD276 molecule			80381	CD276	0.549475	0.62963	0.000271442	0.000271442	umls:C0021390	1	80381	umls:C0021390	80381	1	umls:C0021390	1	1	80381	0	umls:C0021390	80381	ALL	0	umls:C0021390	80381	ALL	82
C0021390	Inflammatory Bowel Diseases	Abnormality of the abdomen; Abnormality of the immune system		umls:C0021390	Inflammatory Bowel Diseases	Disease or Syndrome	C0021390	D015212	Digestive System Diseases	disease	disease of anatomical entity	disease	Digestive System Diseases	Disease or Syndrome	C0021390	Inflammatory Bowel Diseases	28514	DLL1	28514	DLL1	O00548	delta-like 1 (Drosophila)	Signal Transduction		28514	DLL1	0.50267	0.851852	0.000271442	0.000271442	umls:C0021390	1	28514	umls:C0021390	28514	1	umls:C0021390	1	1	28514	0	umls:C0021390	28514	ALL	0	umls:C0021390	28514	ALL	119
C0021390	Inflammatory Bowel Diseases	Abnormality of the abdomen; Abnormality of the immune system		umls:C0021390	Inflammatory Bowel Diseases	Disease or Syndrome	C0021390	D015212	Digestive System Diseases	disease	disease of anatomical entity	disease	Digestive System Diseases	Disease or Syndrome	C0021390	Inflammatory Bowel Diseases	80013	FAM188A	80013	FAM188A	Q9H8M7	family with sequence similarity 188, member A			80013	FAM188A	0.730665	0.407407	0.000271442	0.000271442	umls:C0021390	1	80013	umls:C0021390	80013	1	umls:C0021390	1	1	80013	0	umls:C0021390	80013	ALL	0	umls:C0021390	80013	ALL	14
C0021390	Inflammatory Bowel Diseases	Abnormality of the abdomen; Abnormality of the immune system		umls:C0021390	Inflammatory Bowel Diseases	Disease or Syndrome	C0021390	D015212	Digestive System Diseases	disease	disease of anatomical entity	disease	Digestive System Diseases	Disease or Syndrome	C0021390	Inflammatory Bowel Diseases	100192312	IBD21	100192312	IBD21		Inflammatory bowel disease-21			100192312	IBD21	0.854431	0.037037	0.000271442	0.000271442	umls:C0021390	1	100192312	umls:C0021390	100192312	1	umls:C0021390	1	1	100192312	0	umls:C0021390	100192312	ALL	0	umls:C0021390	100192312	ALL	4
C0021390	Inflammatory Bowel Diseases	Abnormality of the abdomen; Abnormality of the immune system		umls:C0021390	Inflammatory Bowel Diseases	Disease or Syndrome	C0021390	D015212	Digestive System Diseases	disease	disease of anatomical entity	disease	Digestive System Diseases	Disease or Syndrome	C0021390	Inflammatory Bowel Diseases	60498	IGAN1	60498	IGAN1		IgA nephropathy			60498	IGAN1	0.602637	0.666667	0.000271442	0.000271442	umls:C0021390	1	60498	umls:C0021390	60498	1	umls:C0021390	1	1	60498	4	umls:C0021390	60498	ALL	4	umls:C0021390	60498	ALL	48
C0021390	Inflammatory Bowel Diseases	Abnormality of the abdomen; Abnormality of the immune system		umls:C0021390	Inflammatory Bowel Diseases	Disease or Syndrome	C0021390	D015212	Digestive System Diseases	disease	disease of anatomical entity	disease	Digestive System Diseases	Disease or Syndrome	C0021390	Inflammatory Bowel Diseases	60675	PROK2	60675	PROK2	Q9HC23	prokineticin 2	Signal Transduction	signaling molecule	60675	PROK2	0.666285	0.37037	0.000271442	0.000271442	umls:C0021390	1	60675	umls:C0021390	60675	1	umls:C0021390	1	1	60675	0	umls:C0021390	60675	ALL	0	umls:C0021390	60675	ALL	31
C0021390	Inflammatory Bowel Diseases	Abnormality of the abdomen; Abnormality of the immune system		umls:C0021390	Inflammatory Bowel Diseases	Disease or Syndrome	C0021390	D015212	Digestive System Diseases	disease	disease of anatomical entity	disease	Digestive System Diseases	Disease or Syndrome	C0021390	Inflammatory Bowel Diseases	27342	RABGEF1	27342	RABGEF1	Q9UJ41	RAB guanine nucleotide exchange factor (GEF) 1		membrane traffic protein; enzyme modulator	27342	RABGEF1	0.581132	0.703704	0.000271442	0.000271442	umls:C0021390	1	27342	umls:C0021390	27342	1	umls:C0021390	1	1	27342	0	umls:C0021390	27342	ALL	0	umls:C0021390	27342	ALL	61
C0021390	Inflammatory Bowel Diseases	Abnormality of the abdomen; Abnormality of the immune system		umls:C0021390	Inflammatory Bowel Diseases	Disease or Syndrome	C0021390	D015212	Digestive System Diseases	disease	disease of anatomical entity	disease	Digestive System Diseases	Disease or Syndrome	C0021390	Inflammatory Bowel Diseases	26073	POLDIP2	26073	POLDIP2	Q9Y2S7	polymerase (DNA-directed), delta interacting protein 2		ligase	26073	POLDIP2	0.488074	0.814815	0.000271442	0.000271442	umls:C0021390	1	26073	umls:C0021390	26073	1	umls:C0021390	1	1	26073	0	umls:C0021390	26073	ALL	0	umls:C0021390	26073	ALL	145
C0021390	Inflammatory Bowel Diseases	Abnormality of the abdomen; Abnormality of the immune system		umls:C0021390	Inflammatory Bowel Diseases	Disease or Syndrome	C0021390	D015212	Digestive System Diseases	disease	disease of anatomical entity	disease	Digestive System Diseases	Disease or Syndrome	C0021390	Inflammatory Bowel Diseases	283871	PGP	283871	PGP	A6NDG6	phosphoglycolate phosphatase		hydrolase; phosphatase	283871	PGP	0.769278	0.259259	0.000271442	0.000271442	umls:C0021390	1	283871	umls:C0021390	283871	1	umls:C0021390	1	1	283871	0	umls:C0021390	283871	ALL	0	umls:C0021390	283871	ALL	9
C0021390	Inflammatory Bowel Diseases	Abnormality of the abdomen; Abnormality of the immune system		umls:C0021390	Inflammatory Bowel Diseases	Disease or Syndrome	C0021390	D015212	Digestive System Diseases	disease	disease of anatomical entity	disease	Digestive System Diseases	Disease or Syndrome	C0021390	Inflammatory Bowel Diseases	348120	LINC01193	348120	LINC01193		long intergenic non-protein coding RNA 1193			348120	LINC01193	0.610052	0.592593	0.000271442	0.000271442	umls:C0021390	1	348120	umls:C0021390	348120	1	umls:C0021390	1	1	348120	0	umls:C0021390	348120	ALL	0	umls:C0021390	348120	ALL	46
C0021390	Inflammatory Bowel Diseases	Abnormality of the abdomen; Abnormality of the immune system		umls:C0021390	Inflammatory Bowel Diseases	Disease or Syndrome	C0021390	D015212	Digestive System Diseases	disease	disease of anatomical entity	disease	Digestive System Diseases	Disease or Syndrome	C0021390	Inflammatory Bowel Diseases	51639	SF3B6	51639	SF3B6	Q9Y3B4	splicing factor 3b, subunit 6, 14kDa	Gene Expression	nucleic acid binding	51639	SF3B6	0.661998	0.407407	0.000271442	0.000271442	umls:C0021390	1	51639	umls:C0021390	51639	1	umls:C0021390	1	1	51639	0	umls:C0021390	51639	ALL	0	umls:C0021390	51639	ALL	29
C0021390	Inflammatory Bowel Diseases	Abnormality of the abdomen; Abnormality of the immune system		umls:C0021390	Inflammatory Bowel Diseases	Disease or Syndrome	C0021390	D015212	Digestive System Diseases	disease	disease of anatomical entity	disease	Digestive System Diseases	Disease or Syndrome	C0021390	Inflammatory Bowel Diseases	146198	ZFP90	146198	ZFP90	Q8TF47	ZFP90 zinc finger protein	Gene Expression	transcription factor	146198	ZFP90	0.830999	0.185185	0.000271442	0.000271442	umls:C0021390	1	146198	umls:C0021390	146198	1	umls:C0021390	1	1	146198	0	umls:C0021390	146198	ALL	0	umls:C0021390	146198	ALL	5
C0021390	Inflammatory Bowel Diseases	Abnormality of the abdomen; Abnormality of the immune system		umls:C0021390	Inflammatory Bowel Diseases	Disease or Syndrome	C0021390	D015212	Digestive System Diseases	disease	disease of anatomical entity	disease	Digestive System Diseases	Disease or Syndrome	C0021390	Inflammatory Bowel Diseases	374739	TEPP	374739	TEPP	Q6URK8	testis, prostate and placenta expressed			374739	TEPP	1	0.037037	0.000271442	0.000271442	umls:C0021390	1	374739	umls:C0021390	374739	1	umls:C0021390	1	1	374739	0	umls:C0021390	374739	ALL	0	umls:C0021390	374739	ALL	1
C0021390	Inflammatory Bowel Diseases	Abnormality of the abdomen; Abnormality of the immune system		umls:C0021390	Inflammatory Bowel Diseases	Disease or Syndrome	C0021390	D015212	Digestive System Diseases	disease	disease of anatomical entity	disease	Digestive System Diseases	Disease or Syndrome	C0021390	Inflammatory Bowel Diseases	146059	CDAN1	146059	CDAN1	Q8IWY9	codanin 1			146059	CDAN1	0.690816	0.444444	0.000271442	0.000271442	umls:C0021390	1	146059	umls:C0021390	146059	1	umls:C0021390	1	1	146059	0	umls:C0021390	146059	ALL	0	umls:C0021390	146059	ALL	22
C0021390	Inflammatory Bowel Diseases	Abnormality of the abdomen; Abnormality of the immune system		umls:C0021390	Inflammatory Bowel Diseases	Disease or Syndrome	C0021390	D015212	Digestive System Diseases	disease	disease of anatomical entity	disease	Digestive System Diseases	Disease or Syndrome	C0021390	Inflammatory Bowel Diseases	145957	NRG4	145957	NRG4	Q8WWG1	neuregulin 4	Developmental Biology; Immune System; Signal Transduction	signaling molecule; enzyme modulator	145957	NRG4	0.708861	0.333333	0.000271442	0.000271442	umls:C0021390	1	145957	umls:C0021390	145957	1	umls:C0021390	1	1	145957	0	umls:C0021390	145957	ALL	0	umls:C0021390	145957	ALL	18
C0021390	Inflammatory Bowel Diseases	Abnormality of the abdomen; Abnormality of the immune system		umls:C0021390	Inflammatory Bowel Diseases	Disease or Syndrome	C0021390	D015212	Digestive System Diseases	disease	disease of anatomical entity	disease	Digestive System Diseases	Disease or Syndrome	C0021390	Inflammatory Bowel Diseases	54858	PGPEP1	54858	PGPEP1	Q9NXJ5	pyroglutamyl-peptidase I		protease; hydrolase	54858	PGPEP1	0.68543	0.481481	0.000271442	0.000271442	umls:C0021390	1	54858	umls:C0021390	54858	1	umls:C0021390	1	1	54858	0	umls:C0021390	54858	ALL	0	umls:C0021390	54858	ALL	27
C0021390	Inflammatory Bowel Diseases	Abnormality of the abdomen; Abnormality of the immune system		umls:C0021390	Inflammatory Bowel Diseases	Disease or Syndrome	C0021390	D015212	Digestive System Diseases	disease	disease of anatomical entity	disease	Digestive System Diseases	Disease or Syndrome	C0021390	Inflammatory Bowel Diseases	51460	SFMBT1	51460	SFMBT1	Q9UHJ3	Scm-like with four mbt domains 1		transcription factor; nucleic acid binding	51460	SFMBT1	0.811854	0.222222	0.000271442	0.000271442	umls:C0021390	1	51460	umls:C0021390	51460	1	umls:C0021390	1	1	51460	0	umls:C0021390	51460	ALL	0	umls:C0021390	51460	ALL	6
C0021390	Inflammatory Bowel Diseases	Abnormality of the abdomen; Abnormality of the immune system		umls:C0021390	Inflammatory Bowel Diseases	Disease or Syndrome	C0021390	D015212	Digestive System Diseases	disease	disease of anatomical entity	disease	Digestive System Diseases	Disease or Syndrome	C0021390	Inflammatory Bowel Diseases	55915	LANCL2	55915	LANCL2	Q9NS86	LanC lantibiotic synthetase component C-like 2 (bacterial)			55915	LANCL2	0.830999	0.222222	0.000271442	0.000271442	umls:C0021390	1	55915	umls:C0021390	55915	1	umls:C0021390	1	1	55915	0	umls:C0021390	55915	ALL	0	umls:C0021390	55915	ALL	5
C0021390	Inflammatory Bowel Diseases	Abnormality of the abdomen; Abnormality of the immune system		umls:C0021390	Inflammatory Bowel Diseases	Disease or Syndrome	C0021390	D015212	Digestive System Diseases	disease	disease of anatomical entity	disease	Digestive System Diseases	Disease or Syndrome	C0021390	Inflammatory Bowel Diseases	132320	SCLT1	132320	SCLT1	Q96NL6	sodium channel and clathrin linker 1	Organelle biogenesis and maintenance	cell junction protein; cytoskeletal protein; enzyme modulator	132320	SCLT1	0.68543	0.555556	0.000271442	0.000271442	umls:C0021390	1	132320	umls:C0021390	132320	1	umls:C0021390	1	1	132320	0	umls:C0021390	132320	ALL	0	umls:C0021390	132320	ALL	20
C0021390	Inflammatory Bowel Diseases	Abnormality of the abdomen; Abnormality of the immune system		umls:C0021390	Inflammatory Bowel Diseases	Disease or Syndrome	C0021390	D015212	Digestive System Diseases	disease	disease of anatomical entity	disease	Digestive System Diseases	Disease or Syndrome	C0021390	Inflammatory Bowel Diseases	51752	ERAP1	51752	ERAP1	Q9NZ08	endoplasmic reticulum aminopeptidase 1	Immune System	protease; hydrolase	51752	ERAP1	0.650098	0.666667	0.000271442	0.000271442	umls:C0021390	1	51752	umls:C0021390	51752	1	umls:C0021390	1	1	51752	0	umls:C0021390	51752	ALL	0	umls:C0021390	51752	ALL	31
C0021390	Inflammatory Bowel Diseases	Abnormality of the abdomen; Abnormality of the immune system		umls:C0021390	Inflammatory Bowel Diseases	Disease or Syndrome	C0021390	D015212	Digestive System Diseases	disease	disease of anatomical entity	disease	Digestive System Diseases	Disease or Syndrome	C0021390	Inflammatory Bowel Diseases	340061	TMEM173	340061	TMEM173	Q86WV6	transmembrane protein 173	Immune System		340061	TMEM173	0.769278	0.185185	0.000271442	0.000271442	umls:C0021390	1	340061	umls:C0021390	340061	1	umls:C0021390	1	1	340061	0	umls:C0021390	340061	ALL	0	umls:C0021390	340061	ALL	11
C0021390	Inflammatory Bowel Diseases	Abnormality of the abdomen; Abnormality of the immune system		umls:C0021390	Inflammatory Bowel Diseases	Disease or Syndrome	C0021390	D015212	Digestive System Diseases	disease	disease of anatomical entity	disease	Digestive System Diseases	Disease or Syndrome	C0021390	Inflammatory Bowel Diseases	55612	FERMT1	55612	FERMT1	Q9BQL6	fermitin family member 1			55612	FERMT1	0.642853	0.37037	0.000271442	0.000271442	umls:C0021390	1	55612	umls:C0021390	55612	1	umls:C0021390	1	1	55612	0	umls:C0021390	55612	ALL	0	umls:C0021390	55612	ALL	35
C0021390	Inflammatory Bowel Diseases	Abnormality of the abdomen; Abnormality of the immune system		umls:C0021390	Inflammatory Bowel Diseases	Disease or Syndrome	C0021390	D015212	Digestive System Diseases	disease	disease of anatomical entity	disease	Digestive System Diseases	Disease or Syndrome	C0021390	Inflammatory Bowel Diseases	285335	SLC9C1	285335	SLC9C1	Q4G0N8	solute carrier family 9, subfamily C (Na+-transporting carboxylic acid decarboxylase), member 1	Transmembrane transport of small molecules		285335	SLC9C1	0.730665	0.37037	0.000271442	0.000271442	umls:C0021390	1	285335	umls:C0021390	285335	1	umls:C0021390	1	1	285335	0	umls:C0021390	285335	ALL	0	umls:C0021390	285335	ALL	16
C0021390	Inflammatory Bowel Diseases	Abnormality of the abdomen; Abnormality of the immune system		umls:C0021390	Inflammatory Bowel Diseases	Disease or Syndrome	C0021390	D015212	Digestive System Diseases	disease	disease of anatomical entity	disease	Digestive System Diseases	Disease or Syndrome	C0021390	Inflammatory Bowel Diseases	221472	FGD2	221472	FGD2	Q7Z6J4	FYVE, RhoGEF and PH domain containing 2	Signal Transduction	enzyme modulator	221472	FGD2	0.927215	0.148148	0.000271442	0.000271442	umls:C0021390	1	221472	umls:C0021390	221472	1	umls:C0021390	1	1	221472	0	umls:C0021390	221472	ALL	0	umls:C0021390	221472	ALL	2
C0021390	Inflammatory Bowel Diseases	Abnormality of the abdomen; Abnormality of the immune system		umls:C0021390	Inflammatory Bowel Diseases	Disease or Syndrome	C0021390	D015212	Digestive System Diseases	disease	disease of anatomical entity	disease	Digestive System Diseases	Disease or Syndrome	C0021390	Inflammatory Bowel Diseases	54812	AFTPH	54812	AFTPH	Q6ULP2	aftiphilin			54812	AFTPH	0.884639	0.037037	0.000271442	0.000271442	umls:C0021390	1	54812	umls:C0021390	54812	1	umls:C0021390	1	1	54812	0	umls:C0021390	54812	ALL	0	umls:C0021390	54812	ALL	3
C0021390	Inflammatory Bowel Diseases	Abnormality of the abdomen; Abnormality of the immune system		umls:C0021390	Inflammatory Bowel Diseases	Disease or Syndrome	C0021390	D015212	Digestive System Diseases	disease	disease of anatomical entity	disease	Digestive System Diseases	Disease or Syndrome	C0021390	Inflammatory Bowel Diseases	55016	MARCH1	55016	MARCH1	Q8TCQ1	membrane-associated ring finger (C3HC4) 1, E3 ubiquitin protein ligase		ligase	55016	MARCH1	0.769278	0.407407	0.000271442	0.000271442	umls:C0021390	1	55016	umls:C0021390	55016	1	umls:C0021390	1	1	55016	0	umls:C0021390	55016	ALL	0	umls:C0021390	55016	ALL	10
C0021390	Inflammatory Bowel Diseases	Abnormality of the abdomen; Abnormality of the immune system		umls:C0021390	Inflammatory Bowel Diseases	Disease or Syndrome	C0021390	D015212	Digestive System Diseases	disease	disease of anatomical entity	disease	Digestive System Diseases	Disease or Syndrome	C0021390	Inflammatory Bowel Diseases	54658	UGT1A1	54658	UGT1A1	P22309	UDP glucuronosyltransferase 1 family, polypeptide A1	Metabolism	transferase	54658	UGT1A1	0.473155	0.814815	0.000271442	0.000271442	umls:C0021390	1	54658	umls:C0021390	54658	1	umls:C0021390	1	1	54658	0	umls:C0021390	54658	ALL	0	umls:C0021390	54658	ALL	188
C0021390	Inflammatory Bowel Diseases	Abnormality of the abdomen; Abnormality of the immune system		umls:C0021390	Inflammatory Bowel Diseases	Disease or Syndrome	C0021390	D015212	Digestive System Diseases	disease	disease of anatomical entity	disease	Digestive System Diseases	Disease or Syndrome	C0021390	Inflammatory Bowel Diseases	54386	TERF2IP	54386	TERF2IP	Q9NYB0	telomeric repeat binding factor 2, interacting protein	Cell Cycle; Cellular responses to stress		54386	TERF2IP	0.581132	0.740741	0.000271442	0.000271442	umls:C0021390	1	54386	umls:C0021390	54386	1	umls:C0021390	1	1	54386	0	umls:C0021390	54386	ALL	0	umls:C0021390	54386	ALL	62
C0021390	Inflammatory Bowel Diseases	Abnormality of the abdomen; Abnormality of the immune system		umls:C0021390	Inflammatory Bowel Diseases	Disease or Syndrome	C0021390	D015212	Digestive System Diseases	disease	disease of anatomical entity	disease	Digestive System Diseases	Disease or Syndrome	C0021390	Inflammatory Bowel Diseases	197259	MLKL	197259	MLKL	Q8NB16	mixed lineage kinase domain-like	Programmed Cell Death; Transmembrane transport of small molecules	transferase; kinase	197259	MLKL	0.884639	0.0740741	0.000271442	0.000271442	umls:C0021390	1	197259	umls:C0021390	197259	1	umls:C0021390	1	1	197259	0	umls:C0021390	197259	ALL	0	umls:C0021390	197259	ALL	3
C0021390	Inflammatory Bowel Diseases	Abnormality of the abdomen; Abnormality of the immune system		umls:C0021390	Inflammatory Bowel Diseases	Disease or Syndrome	C0021390	D015212	Digestive System Diseases	disease	disease of anatomical entity	disease	Digestive System Diseases	Disease or Syndrome	C0021390	Inflammatory Bowel Diseases	54119	EIM	54119	EIM		Infantile myoclonic epilepsy			54119	EIM	0.927215	0.0740741	0.000271442	0.000271442	umls:C0021390	1	54119	umls:C0021390	54119	1	umls:C0021390	1	1	54119	0	umls:C0021390	54119	ALL	0	umls:C0021390	54119	ALL	3
C0021390	Inflammatory Bowel Diseases	Abnormality of the abdomen; Abnormality of the immune system		umls:C0021390	Inflammatory Bowel Diseases	Disease or Syndrome	C0021390	D015212	Digestive System Diseases	disease	disease of anatomical entity	disease	Digestive System Diseases	Disease or Syndrome	C0021390	Inflammatory Bowel Diseases	155465	AGR3	155465	AGR3	Q8TD06	anterior gradient 3		oxidoreductase; surfactant	155465	AGR3	0.722883	0.259259	0.000271442	0.000271442	umls:C0021390	1	155465	umls:C0021390	155465	1	umls:C0021390	1	1	155465	0	umls:C0021390	155465	ALL	0	umls:C0021390	155465	ALL	15
C0021390	Inflammatory Bowel Diseases	Abnormality of the abdomen; Abnormality of the immune system		umls:C0021390	Inflammatory Bowel Diseases	Disease or Syndrome	C0021390	D015212	Digestive System Diseases	disease	disease of anatomical entity	disease	Digestive System Diseases	Disease or Syndrome	C0021390	Inflammatory Bowel Diseases	150684	COMMD1	150684	COMMD1	Q8N668	copper metabolism (Murr1) domain containing 1			150684	COMMD1	0.680306	0.481481	0.000271442	0.000271442	umls:C0021390	1	150684	umls:C0021390	150684	1	umls:C0021390	1	1	150684	0	umls:C0021390	150684	ALL	0	umls:C0021390	150684	ALL	23
C0021390	Inflammatory Bowel Diseases	Abnormality of the abdomen; Abnormality of the immune system		umls:C0021390	Inflammatory Bowel Diseases	Disease or Syndrome	C0021390	D015212	Digestive System Diseases	disease	disease of anatomical entity	disease	Digestive System Diseases	Disease or Syndrome	C0021390	Inflammatory Bowel Diseases	404663	LINC01194	404663	LINC01194		long intergenic non-protein coding RNA 1194			404663	LINC01194	0.483372	0.777778	0.000271442	0.000271442	umls:C0021390	1	404663	umls:C0021390	404663	1	umls:C0021390	1	1	404663	0	umls:C0021390	404663	ALL	0	umls:C0021390	404663	ALL	151
C0021390	Inflammatory Bowel Diseases	Abnormality of the abdomen; Abnormality of the immune system		umls:C0021390	Inflammatory Bowel Diseases	Disease or Syndrome	C0021390	D015212	Digestive System Diseases	disease	disease of anatomical entity	disease	Digestive System Diseases	Disease or Syndrome	C0021390	Inflammatory Bowel Diseases	51330	TNFRSF12A	51330	TNFRSF12A	Q9NP84	tumor necrosis factor receptor superfamily, member 12A	Immune System		51330	TNFRSF12A	0.543874	0.703704	0.000271442	0.000271442	umls:C0021390	1	51330	umls:C0021390	51330	1	umls:C0021390	1	1	51330	0	umls:C0021390	51330	ALL	0	umls:C0021390	51330	ALL	90
C0021390	Inflammatory Bowel Diseases	Abnormality of the abdomen; Abnormality of the immune system		umls:C0021390	Inflammatory Bowel Diseases	Disease or Syndrome	C0021390	D015212	Digestive System Diseases	disease	disease of anatomical entity	disease	Digestive System Diseases	Disease or Syndrome	C0021390	Inflammatory Bowel Diseases	51312	SLC25A37	51312	SLC25A37	Q9NYZ2	solute carrier family 25 (mitochondrial iron transporter), member 37	Metabolism	transfer/carrier protein; transporter; calcium-binding protein; nucleic acid binding	51312	SLC25A37	0.519627	0.740741	0.000271442	0.000271442	umls:C0021390	1	51312	umls:C0021390	51312	1	umls:C0021390	1	1	51312	0	umls:C0021390	51312	ALL	0	umls:C0021390	51312	ALL	103
C0021390	Inflammatory Bowel Diseases	Abnormality of the abdomen; Abnormality of the immune system		umls:C0021390	Inflammatory Bowel Diseases	Disease or Syndrome	C0021390	D015212	Digestive System Diseases	disease	disease of anatomical entity	disease	Digestive System Diseases	Disease or Syndrome	C0021390	Inflammatory Bowel Diseases	407009	MIR224	407009	MIR224		microRNA 224			407009	MIR224	0.581132	0.481481	0.000271442	0.000271442	umls:C0021390	1	407009	umls:C0021390	407009	1	umls:C0021390	1	1	407009	0	umls:C0021390	407009	ALL	0	umls:C0021390	407009	ALL	59
C0021390	Inflammatory Bowel Diseases	Abnormality of the abdomen; Abnormality of the immune system		umls:C0021390	Inflammatory Bowel Diseases	Disease or Syndrome	C0021390	D015212	Digestive System Diseases	disease	disease of anatomical entity	disease	Digestive System Diseases	Disease or Syndrome	C0021390	Inflammatory Bowel Diseases	114086	DBA2	114086	DBA2		Diamond-Blackfan anemia 2			114086	DBA2	0.63941	0.592593	0.000271442	0.000271442	umls:C0021390	1	114086	umls:C0021390	114086	1	umls:C0021390	1	1	114086	0	umls:C0021390	114086	ALL	0	umls:C0021390	114086	ALL	33
C0021390	Inflammatory Bowel Diseases	Abnormality of the abdomen; Abnormality of the immune system		umls:C0021390	Inflammatory Bowel Diseases	Disease or Syndrome	C0021390	D015212	Digestive System Diseases	disease	disease of anatomical entity	disease	Digestive System Diseases	Disease or Syndrome	C0021390	Inflammatory Bowel Diseases	112464	PRKCDBP	112464	PRKCDBP	Q969G5	protein kinase C, delta binding protein		transcription factor	112464	PRKCDBP	0.661998	0.444444	0.000271442	0.000271442	umls:C0021390	1	112464	umls:C0021390	112464	1	umls:C0021390	1	1	112464	0	umls:C0021390	112464	ALL	0	umls:C0021390	112464	ALL	32
C0021390	Inflammatory Bowel Diseases	Abnormality of the abdomen; Abnormality of the immune system		umls:C0021390	Inflammatory Bowel Diseases	Disease or Syndrome	C0021390	D015212	Digestive System Diseases	disease	disease of anatomical entity	disease	Digestive System Diseases	Disease or Syndrome	C0021390	Inflammatory Bowel Diseases	112399	EGLN3	112399	EGLN3	Q9H6Z9	egl-9 family hypoxia-inducible factor 3	Cellular responses to stress		112399	EGLN3	0.618031	0.62963	0.000271442	0.000271442	umls:C0021390	1	112399	umls:C0021390	112399	1	umls:C0021390	1	1	112399	0	umls:C0021390	112399	ALL	0	umls:C0021390	112399	ALL	43
C0021390	Inflammatory Bowel Diseases	Abnormality of the abdomen; Abnormality of the immune system		umls:C0021390	Inflammatory Bowel Diseases	Disease or Syndrome	C0021390	D015212	Digestive System Diseases	disease	disease of anatomical entity	disease	Digestive System Diseases	Disease or Syndrome	C0021390	Inflammatory Bowel Diseases	57142	RTN4	57142	RTN4	Q9NQC3	reticulon 4	Signal Transduction	membrane traffic protein	57142	RTN4	0.653917	0.518519	0.000271442	0.000271442	umls:C0021390	1	57142	umls:C0021390	57142	1	umls:C0021390	1	1	57142	0	umls:C0021390	57142	ALL	0	umls:C0021390	57142	ALL	31
C0021390	Inflammatory Bowel Diseases	Abnormality of the abdomen; Abnormality of the immune system		umls:C0021390	Inflammatory Bowel Diseases	Disease or Syndrome	C0021390	D015212	Digestive System Diseases	disease	disease of anatomical entity	disease	Digestive System Diseases	Disease or Syndrome	C0021390	Inflammatory Bowel Diseases	442911	MIR346	442911	MIR346		microRNA 346			442911	MIR346	0.781646	0.222222	0.000271442	0.000271442	umls:C0021390	1	442911	umls:C0021390	442911	1	umls:C0021390	1	1	442911	0	umls:C0021390	442911	ALL	0	umls:C0021390	442911	ALL	10
C0021390	Inflammatory Bowel Diseases	Abnormality of the abdomen; Abnormality of the immune system		umls:C0021390	Inflammatory Bowel Diseases	Disease or Syndrome	C0021390	D015212	Digestive System Diseases	disease	disease of anatomical entity	disease	Digestive System Diseases	Disease or Syndrome	C0021390	Inflammatory Bowel Diseases	112398	EGLN2	112398	EGLN2	Q96KS0	egl-9 family hypoxia-inducible factor 2	Cellular responses to stress		112398	EGLN2	0.690816	0.555556	0.000271442	0.000271442	umls:C0021390	1	112398	umls:C0021390	112398	1	umls:C0021390	1	1	112398	0	umls:C0021390	112398	ALL	0	umls:C0021390	112398	ALL	21
C0021390	Inflammatory Bowel Diseases	Abnormality of the abdomen; Abnormality of the immune system		umls:C0021390	Inflammatory Bowel Diseases	Disease or Syndrome	C0021390	D015212	Digestive System Diseases	disease	disease of anatomical entity	disease	Digestive System Diseases	Disease or Syndrome	C0021390	Inflammatory Bowel Diseases	93986	FOXP2	93986	FOXP2	O15409	forkhead box P2		transcription factor; nucleic acid binding	93986	FOXP2	0.5935	0.555556	0.000271442	0.000271442	umls:C0021390	1	93986	umls:C0021390	93986	1	umls:C0021390	1	1	93986	0	umls:C0021390	93986	ALL	0	umls:C0021390	93986	ALL	58
C0021390	Inflammatory Bowel Diseases	Abnormality of the abdomen; Abnormality of the immune system		umls:C0021390	Inflammatory Bowel Diseases	Disease or Syndrome	C0021390	D015212	Digestive System Diseases	disease	disease of anatomical entity	disease	Digestive System Diseases	Disease or Syndrome	C0021390	Inflammatory Bowel Diseases	84676	TRIM63	84676	TRIM63	Q969Q1	tripartite motif containing 63, E3 ubiquitin protein ligase	Immune System	ligase	84676	TRIM63	0.650098	0.481481	0.000271442	0.000271442	umls:C0021390	1	84676	umls:C0021390	84676	1	umls:C0021390	1	1	84676	0	umls:C0021390	84676	ALL	0	umls:C0021390	84676	ALL	36
C0021390	Inflammatory Bowel Diseases	Abnormality of the abdomen; Abnormality of the immune system		umls:C0021390	Inflammatory Bowel Diseases	Disease or Syndrome	C0021390	D015212	Digestive System Diseases	disease	disease of anatomical entity	disease	Digestive System Diseases	Disease or Syndrome	C0021390	Inflammatory Bowel Diseases	544337	BW16	544337	BW16		Body weight QTL 16			544337	BW16	0.781646	0.407407	0.000271442	0.000271442	umls:C0021390	1	544337	umls:C0021390	544337	1	umls:C0021390	1	1	544337	0	umls:C0021390	544337	ALL	0	umls:C0021390	544337	ALL	8
C0021390	Inflammatory Bowel Diseases	Abnormality of the abdomen; Abnormality of the immune system		umls:C0021390	Inflammatory Bowel Diseases	Disease or Syndrome	C0021390	D015212	Digestive System Diseases	disease	disease of anatomical entity	disease	Digestive System Diseases	Disease or Syndrome	C0021390	Inflammatory Bowel Diseases	50615	IL21R	50615	IL21R	Q9HBE5	interleukin 21 receptor		receptor	50615	IL21R	0.607522	0.555556	0.000271442	0.000271442	umls:C0021390	1	50615	umls:C0021390	50615	1	umls:C0021390	1	1	50615	0	umls:C0021390	50615	ALL	0	umls:C0021390	50615	ALL	48
C0021390	Inflammatory Bowel Diseases	Abnormality of the abdomen; Abnormality of the immune system		umls:C0021390	Inflammatory Bowel Diseases	Disease or Syndrome	C0021390	D015212	Digestive System Diseases	disease	disease of anatomical entity	disease	Digestive System Diseases	Disease or Syndrome	C0021390	Inflammatory Bowel Diseases	120400	NXPE1	120400	NXPE1	Q8N323	neurexophilin and PC-esterase domain family, member 1			120400	NXPE1	0.927215	0.037037	0.000271442	0.000271442	umls:C0021390	1	120400	umls:C0021390	120400	1	umls:C0021390	1	1	120400	0	umls:C0021390	120400	ALL	0	umls:C0021390	120400	ALL	2
C0021390	Inflammatory Bowel Diseases	Abnormality of the abdomen; Abnormality of the immune system		umls:C0021390	Inflammatory Bowel Diseases	Disease or Syndrome	C0021390	D015212	Digestive System Diseases	disease	disease of anatomical entity	disease	Digestive System Diseases	Disease or Syndrome	C0021390	Inflammatory Bowel Diseases	50624	CUZD1	50624	CUZD1	Q86UP6	CUB and zona pellucida-like domains 1		cell adhesion molecule; transfer/carrier protein; transporter; protease; enzyme modulator; oxidoreductase; hydrolase; signali...	50624	CUZD1	0.811854	0.148148	0.000271442	0.000271442	umls:C0021390	1	50624	umls:C0021390	50624	1	umls:C0021390	1	1	50624	0	umls:C0021390	50624	ALL	0	umls:C0021390	50624	ALL	8
C0021390	Inflammatory Bowel Diseases	Abnormality of the abdomen; Abnormality of the immune system		umls:C0021390	Inflammatory Bowel Diseases	Disease or Syndrome	C0021390	D015212	Digestive System Diseases	disease	disease of anatomical entity	disease	Digestive System Diseases	Disease or Syndrome	C0021390	Inflammatory Bowel Diseases	56246	MRAP	56246	MRAP	Q8TCY5	melanocortin 2 receptor accessory protein			56246	MRAP	0.758214	0.222222	0.000271442	0.000271442	umls:C0021390	1	56246	umls:C0021390	56246	1	umls:C0021390	1	1	56246	0	umls:C0021390	56246	ALL	0	umls:C0021390	56246	ALL	11
C0021390	Inflammatory Bowel Diseases	Abnormality of the abdomen; Abnormality of the immune system		umls:C0021390	Inflammatory Bowel Diseases	Disease or Syndrome	C0021390	D015212	Digestive System Diseases	disease	disease of anatomical entity	disease	Digestive System Diseases	Disease or Syndrome	C0021390	Inflammatory Bowel Diseases	406902	MIR10A	406902	MIR10A		microRNA 10a			406902	MIR10A	0.636076	0.481481	0.000271442	0.000271442	umls:C0021390	1	406902	umls:C0021390	406902	1	umls:C0021390	1	1	406902	0	umls:C0021390	406902	ALL	0	umls:C0021390	406902	ALL	36
C0021390	Inflammatory Bowel Diseases	Abnormality of the abdomen; Abnormality of the immune system		umls:C0021390	Inflammatory Bowel Diseases	Disease or Syndrome	C0021390	D015212	Digestive System Diseases	disease	disease of anatomical entity	disease	Digestive System Diseases	Disease or Syndrome	C0021390	Inflammatory Bowel Diseases	128367	OR10X1	128367	OR10X1	Q8NGY0	olfactory receptor, family 10, subfamily X, member 1 (gene/pseudogene)	Signal Transduction	receptor	128367	OR10X1	0.811854	0.259259	0.000271442	0.000271442	umls:C0021390	1	128367	umls:C0021390	128367	1	umls:C0021390	1	1	128367	0	umls:C0021390	128367	ALL	0	umls:C0021390	128367	ALL	6
C0021390	Inflammatory Bowel Diseases	Abnormality of the abdomen; Abnormality of the immune system		umls:C0021390	Inflammatory Bowel Diseases	Disease or Syndrome	C0021390	D015212	Digestive System Diseases	disease	disease of anatomical entity	disease	Digestive System Diseases	Disease or Syndrome	C0021390	Inflammatory Bowel Diseases	51284	TLR7	51284	TLR7	Q9NYK1	toll-like receptor 7	Immune System	extracellular matrix protein; receptor	51284	TLR7	0.538556	0.777778	0.000271442	0.000271442	umls:C0021390	1	51284	umls:C0021390	51284	1	umls:C0021390	1	1	51284	0	umls:C0021390	51284	ALL	0	umls:C0021390	51284	ALL	100
C0021390	Inflammatory Bowel Diseases	Abnormality of the abdomen; Abnormality of the immune system		umls:C0021390	Inflammatory Bowel Diseases	Disease or Syndrome	C0021390	D015212	Digestive System Diseases	disease	disease of anatomical entity	disease	Digestive System Diseases	Disease or Syndrome	C0021390	Inflammatory Bowel Diseases	406921	MIR132	406921	MIR132		microRNA 132			406921	MIR132	0.587134	0.740741	0.000271442	0.000271442	umls:C0021390	1	406921	umls:C0021390	406921	1	umls:C0021390	1	1	406921	0	umls:C0021390	406921	ALL	0	umls:C0021390	406921	ALL	61
C0021390	Inflammatory Bowel Diseases	Abnormality of the abdomen; Abnormality of the immune system		umls:C0021390	Inflammatory Bowel Diseases	Disease or Syndrome	C0021390	D015212	Digestive System Diseases	disease	disease of anatomical entity	disease	Digestive System Diseases	Disease or Syndrome	C0021390	Inflammatory Bowel Diseases	51013	EXOSC1	51013	EXOSC1	Q9Y3B2	exosome component 1	Gene Expression; Metabolism of proteins	nucleic acid binding; hydrolase	51013	EXOSC1	1	0.037037	0.000271442	0.000271442	umls:C0021390	1	51013	umls:C0021390	51013	1	umls:C0021390	1	1	51013	0	umls:C0021390	51013	ALL	0	umls:C0021390	51013	ALL	1
C0021390	Inflammatory Bowel Diseases	Abnormality of the abdomen; Abnormality of the immune system		umls:C0021390	Inflammatory Bowel Diseases	Disease or Syndrome	C0021390	D015212	Digestive System Diseases	disease	disease of anatomical entity	disease	Digestive System Diseases	Disease or Syndrome	C0021390	Inflammatory Bowel Diseases	121260	SLC15A4	121260	SLC15A4	Q8N697	solute carrier family 15 (oligopeptide transporter), member 4	Transmembrane transport of small molecules	transporter	121260	SLC15A4	0.811854	0.37037	0.000271442	0.000271442	umls:C0021390	1	121260	umls:C0021390	121260	1	umls:C0021390	1	1	121260	0	umls:C0021390	121260	ALL	0	umls:C0021390	121260	ALL	6
C0021390	Inflammatory Bowel Diseases	Abnormality of the abdomen; Abnormality of the immune system		umls:C0021390	Inflammatory Bowel Diseases	Disease or Syndrome	C0021390	D015212	Digestive System Diseases	disease	disease of anatomical entity	disease	Digestive System Diseases	Disease or Syndrome	C0021390	Inflammatory Bowel Diseases	56623	INPP5E	56623	INPP5E	Q9NRR6	inositol polyphosphate-5-phosphatase, 72 kDa	Metabolism; Organelle biogenesis and maintenance	phosphatase; hydrolase	56623	INPP5E	0.696493	0.518519	0.000271442	0.000271442	umls:C0021390	1	56623	umls:C0021390	56623	1	umls:C0021390	1	1	56623	0	umls:C0021390	56623	ALL	0	umls:C0021390	56623	ALL	18
C0021390	Inflammatory Bowel Diseases	Abnormality of the abdomen; Abnormality of the immune system		umls:C0021390	Inflammatory Bowel Diseases	Disease or Syndrome	C0021390	D015212	Digestive System Diseases	disease	disease of anatomical entity	disease	Digestive System Diseases	Disease or Syndrome	C0021390	Inflammatory Bowel Diseases	50848	F11R	50848	F11R	Q9Y624	F11 receptor	Cell-Cell communication; Extracellular matrix organization; Hemostasis; Signal Transduction	receptor	50848	F11R	0.610052	0.555556	0.000271442	0.000271442	umls:C0021390	1	50848	umls:C0021390	50848	1	umls:C0021390	1	1	50848	0	umls:C0021390	50848	ALL	0	umls:C0021390	50848	ALL	47
C0021390	Inflammatory Bowel Diseases	Abnormality of the abdomen; Abnormality of the immune system		umls:C0021390	Inflammatory Bowel Diseases	Disease or Syndrome	C0021390	D015212	Digestive System Diseases	disease	disease of anatomical entity	disease	Digestive System Diseases	Disease or Syndrome	C0021390	Inflammatory Bowel Diseases	56624	ASAH2	56624	ASAH2	Q9NR71	N-acylsphingosine amidohydrolase (non-lysosomal ceramidase) 2	Metabolism		56624	ASAH2	0.830999	0.222222	0.000271442	0.000271442	umls:C0021390	1	56624	umls:C0021390	56624	1	umls:C0021390	1	1	56624	0	umls:C0021390	56624	ALL	0	umls:C0021390	56624	ALL	8
C0021390	Inflammatory Bowel Diseases	Abnormality of the abdomen; Abnormality of the immune system		umls:C0021390	Inflammatory Bowel Diseases	Disease or Syndrome	C0021390	D015212	Digestive System Diseases	disease	disease of anatomical entity	disease	Digestive System Diseases	Disease or Syndrome	C0021390	Inflammatory Bowel Diseases	57817	HAMP	57817	HAMP	P81172	hepcidin antimicrobial peptide			57817	HAMP	0.517484	0.777778	0.000271442	0.000271442	umls:C0021390	1	57817	umls:C0021390	57817	1	umls:C0021390	1	1	57817	0	umls:C0021390	57817	ALL	0	umls:C0021390	57817	ALL	111
C0021390	Inflammatory Bowel Diseases	Abnormality of the abdomen; Abnormality of the immune system		umls:C0021390	Inflammatory Bowel Diseases	Disease or Syndrome	C0021390	D015212	Digestive System Diseases	disease	disease of anatomical entity	disease	Digestive System Diseases	Disease or Syndrome	C0021390	Inflammatory Bowel Diseases	2694	GIF	2694	GIF	P27352	gastric intrinsic factor (vitamin B synthesis)	Metabolism	transfer/carrier protein; transporter	2694	GIF	0.577313	0.740741	0.000271442	0.000271442	umls:C0021390	1	2694	umls:C0021390	2694	1	umls:C0021390	1	1	2694	0	umls:C0021390	2694	ALL	0	umls:C0021390	2694	ALL	60
C0021390	Inflammatory Bowel Diseases	Abnormality of the abdomen; Abnormality of the immune system		umls:C0021390	Inflammatory Bowel Diseases	Disease or Syndrome	C0021390	D015212	Digestive System Diseases	disease	disease of anatomical entity	disease	Digestive System Diseases	Disease or Syndrome	C0021390	Inflammatory Bowel Diseases	3454	IFNAR1	3454	IFNAR1	P17181	interferon (alpha, beta and omega) receptor 1	Immune System	defense/immunity protein; receptor	3454	IFNAR1	0.550924	0.777778	0.000271442	0.000271442	umls:C0021390	1	3454	umls:C0021390	3454	1	umls:C0021390	1	1	3454	0	umls:C0021390	3454	ALL	0	umls:C0021390	3454	ALL	84
C0021390	Inflammatory Bowel Diseases	Abnormality of the abdomen; Abnormality of the immune system		umls:C0021390	Inflammatory Bowel Diseases	Disease or Syndrome	C0021390	D015212	Digestive System Diseases	disease	disease of anatomical entity	disease	Digestive System Diseases	Disease or Syndrome	C0021390	Inflammatory Bowel Diseases	3476	IGBP1	3476	IGBP1	P78318	immunoglobulin (CD79A) binding protein 1		defense/immunity protein	3476	IGBP1	0.575455	0.777778	0.000271442	0.000271442	umls:C0021390	1	3476	umls:C0021390	3476	1	umls:C0021390	1	1	3476	0	umls:C0021390	3476	ALL	0	umls:C0021390	3476	ALL	61
C0021390	Inflammatory Bowel Diseases	Abnormality of the abdomen; Abnormality of the immune system		umls:C0021390	Inflammatory Bowel Diseases	Disease or Syndrome	C0021390	D015212	Digestive System Diseases	disease	disease of anatomical entity	disease	Digestive System Diseases	Disease or Syndrome	C0021390	Inflammatory Bowel Diseases	3480	IGF1R	3480	IGF1R	P08069	insulin-like growth factor 1 receptor	Signal Transduction		3480	IGF1R	0.419793	0.888889	0.000271442	0.000271442	umls:C0021390	1	3480	umls:C0021390	3480	1	umls:C0021390	1	1	3480	0	umls:C0021390	3480	ALL	0	umls:C0021390	3480	ALL	293
C0021390	Inflammatory Bowel Diseases	Abnormality of the abdomen; Abnormality of the immune system		umls:C0021390	Inflammatory Bowel Diseases	Disease or Syndrome	C0021390	D015212	Digestive System Diseases	disease	disease of anatomical entity	disease	Digestive System Diseases	Disease or Syndrome	C0021390	Inflammatory Bowel Diseases	3562	IL3	3562	IL3	P08700	interleukin 3	Developmental Biology; Hemostasis; Immune System; Signal Transduction	signaling molecule	3562	IL3	0.492161	0.814815	0.000271442	0.000271442	umls:C0021390	1	3562	umls:C0021390	3562	1	umls:C0021390	1	1	3562	0	umls:C0021390	3562	ALL	0	umls:C0021390	3562	ALL	148
C0021390	Inflammatory Bowel Diseases	Abnormality of the abdomen; Abnormality of the immune system		umls:C0021390	Inflammatory Bowel Diseases	Disease or Syndrome	C0021390	D015212	Digestive System Diseases	disease	disease of anatomical entity	disease	Digestive System Diseases	Disease or Syndrome	C0021390	Inflammatory Bowel Diseases	3577	CXCR1	3577	CXCR1	P25024	chemokine (C-X-C motif) receptor 1	Signal Transduction	cell adhesion molecule; phosphatase; hydrolase; defense/immunity protein; receptor	3577	CXCR1	0.529852	0.703704	0.000271442	0.000271442	umls:C0021390	1	3577	umls:C0021390	3577	1	umls:C0021390	1	1	3577	0	umls:C0021390	3577	ALL	0	umls:C0021390	3577	ALL	106
C0021390	Inflammatory Bowel Diseases	Abnormality of the abdomen; Abnormality of the immune system		umls:C0021390	Inflammatory Bowel Diseases	Disease or Syndrome	C0021390	D015212	Digestive System Diseases	disease	disease of anatomical entity	disease	Digestive System Diseases	Disease or Syndrome	C0021390	Inflammatory Bowel Diseases	3588	IL10RB	3588	IL10RB	Q08334	interleukin 10 receptor, beta		defense/immunity protein; receptor	3588	IL10RB	0.626667	0.555556	0.000271442	0.000271442	umls:C0021390	1	3588	umls:C0021390	3588	1	umls:C0021390	1	1	3588	0	umls:C0021390	3588	ALL	0	umls:C0021390	3588	ALL	46
C0021390	Inflammatory Bowel Diseases	Abnormality of the abdomen; Abnormality of the immune system		umls:C0021390	Inflammatory Bowel Diseases	Disease or Syndrome	C0021390	D015212	Digestive System Diseases	disease	disease of anatomical entity	disease	Digestive System Diseases	Disease or Syndrome	C0021390	Inflammatory Bowel Diseases	3592	IL12A	3592	IL12A	P29459	interleukin 12A	Immune System	signaling molecule	3592	IL12A	0.506421	0.888889	0.000271442	0.000271442	umls:C0021390	1	3592	umls:C0021390	3592	1	umls:C0021390	1	1	3592	0	umls:C0021390	3592	ALL	0	umls:C0021390	3592	ALL	131
C0021390	Inflammatory Bowel Diseases	Abnormality of the abdomen; Abnormality of the immune system		umls:C0021390	Inflammatory Bowel Diseases	Disease or Syndrome	C0021390	D015212	Digestive System Diseases	disease	disease of anatomical entity	disease	Digestive System Diseases	Disease or Syndrome	C0021390	Inflammatory Bowel Diseases	3594	IL12RB1	3594	IL12RB1	P42701	interleukin 12 receptor, beta 1		defense/immunity protein; signaling molecule; receptor	3594	IL12RB1	0.561664	0.777778	0.000271442	0.000271442	umls:C0021390	1	3594	umls:C0021390	3594	1	umls:C0021390	1	1	3594	0	umls:C0021390	3594	ALL	0	umls:C0021390	3594	ALL	74
C0021390	Inflammatory Bowel Diseases	Abnormality of the abdomen; Abnormality of the immune system		umls:C0021390	Inflammatory Bowel Diseases	Disease or Syndrome	C0021390	D015212	Digestive System Diseases	disease	disease of anatomical entity	disease	Digestive System Diseases	Disease or Syndrome	C0021390	Inflammatory Bowel Diseases	3601	IL15RA	3601	IL15RA	Q13261	interleukin 15 receptor, alpha			3601	IL15RA	0.620831	0.518519	0.000271442	0.000271442	umls:C0021390	1	3601	umls:C0021390	3601	1	umls:C0021390	1	1	3601	0	umls:C0021390	3601	ALL	0	umls:C0021390	3601	ALL	42
C0021390	Inflammatory Bowel Diseases	Abnormality of the abdomen; Abnormality of the immune system		umls:C0021390	Inflammatory Bowel Diseases	Disease or Syndrome	C0021390	D015212	Digestive System Diseases	disease	disease of anatomical entity	disease	Digestive System Diseases	Disease or Syndrome	C0021390	Inflammatory Bowel Diseases	3620	IDO1	3620	IDO1	P14902	indoleamine 2,3-dioxygenase 1	Metabolism		3620	IDO1	0.561664	0.740741	0.000271442	0.000271442	umls:C0021390	1	3620	umls:C0021390	3620	1	umls:C0021390	1	1	3620	0	umls:C0021390	3620	ALL	0	umls:C0021390	3620	ALL	79
C0021390	Inflammatory Bowel Diseases	Abnormality of the abdomen; Abnormality of the immune system		umls:C0021390	Inflammatory Bowel Diseases	Disease or Syndrome	C0021390	D015212	Digestive System Diseases	disease	disease of anatomical entity	disease	Digestive System Diseases	Disease or Syndrome	C0021390	Inflammatory Bowel Diseases	3659	IRF1	3659	IRF1	P10914	interferon regulatory factor 1	Hemostasis; Immune System		3659	IRF1	0.488074	0.740741	0.000271442	0.000271442	umls:C0021390	1	3659	umls:C0021390	3659	1	umls:C0021390	1	1	3659	0	umls:C0021390	3659	ALL	0	umls:C0021390	3659	ALL	148
C0021390	Inflammatory Bowel Diseases	Abnormality of the abdomen; Abnormality of the immune system		umls:C0021390	Inflammatory Bowel Diseases	Disease or Syndrome	C0021390	D015212	Digestive System Diseases	disease	disease of anatomical entity	disease	Digestive System Diseases	Disease or Syndrome	C0021390	Inflammatory Bowel Diseases	3676	ITGA4	3676	ITGA4	P13612	integrin, alpha 4 (antigen CD49D, alpha 4 subunit of VLA-4 receptor)	Extracellular matrix organization; Hemostasis; Immune System		3676	ITGA4	0.575455	0.777778	0.000271442	0.000271442	umls:C0021390	1	3676	umls:C0021390	3676	1	umls:C0021390	1	1	3676	0	umls:C0021390	3676	ALL	0	umls:C0021390	3676	ALL	65
C0021390	Inflammatory Bowel Diseases	Abnormality of the abdomen; Abnormality of the immune system		umls:C0021390	Inflammatory Bowel Diseases	Disease or Syndrome	C0021390	D015212	Digestive System Diseases	disease	disease of anatomical entity	disease	Digestive System Diseases	Disease or Syndrome	C0021390	Inflammatory Bowel Diseases	3425	IDUA	3425	IDUA	P35475	iduronidase, alpha-L-	Metabolism	hydrolase	3425	IDUA	0.623708	0.740741	0.000271442	0.000271442	umls:C0021390	1	3425	umls:C0021390	3425	1	umls:C0021390	1	1	3425	0	umls:C0021390	3425	ALL	0	umls:C0021390	3425	ALL	43
C0021390	Inflammatory Bowel Diseases	Abnormality of the abdomen; Abnormality of the immune system		umls:C0021390	Inflammatory Bowel Diseases	Disease or Syndrome	C0021390	D015212	Digestive System Diseases	disease	disease of anatomical entity	disease	Digestive System Diseases	Disease or Syndrome	C0021390	Inflammatory Bowel Diseases	3382	ICA1	3382	ICA1	Q05084	islet cell autoantigen 1, 69kDa			3382	ICA1	0.68543	0.518519	0.000271442	0.000271442	umls:C0021390	1	3382	umls:C0021390	3382	1	umls:C0021390	1	1	3382	0	umls:C0021390	3382	ALL	0	umls:C0021390	3382	ALL	21
C0021390	Inflammatory Bowel Diseases	Abnormality of the abdomen; Abnormality of the immune system		umls:C0021390	Inflammatory Bowel Diseases	Disease or Syndrome	C0021390	D015212	Digestive System Diseases	disease	disease of anatomical entity	disease	Digestive System Diseases	Disease or Syndrome	C0021390	Inflammatory Bowel Diseases	3320	HSP90AA1	3320	HSP90AA1	P07900	heat shock protein 90kDa alpha (cytosolic), class A member 1	Cell Cycle; Cellular responses to stress; Developmental Biology; Gene Expression; Immune System; Metabolism; Organelle biogen...	chaperone	3320	HSP90AA1	0.446303	0.888889	0.000271442	0.000271442	umls:C0021390	1	3320	umls:C0021390	3320	1	umls:C0021390	1	1	3320	0	umls:C0021390	3320	ALL	0	umls:C0021390	3320	ALL	219
[truncated: 218 more rows]
